# Supplementary material for: Quantitative Proteomics of an Amphibian Pathogen, Batrachochytrium dendrobatidis, following Exposure to Thyroid Hormone
Source: PLoS One. 2015 Jun 5;10(6):e0123637. doi: 10.1371/journal.pone.0123637 (PMC4457425; doi:10.1371/journal.pone.0123637)
Supplement: S1 Table — (XLS) [file pone.0123637.s001.xls]

## Sheet: table S1
	Table.S1. All identified proteins in Bd following exposure to T3
	Seq ID		MeOH peptides	MeOH spectral count	MeOH normalized SC(N-SC)	MeOH N-SC Log 2 relative expression	T3 peptides	T3 spectral count	T3-normalized SC (N-SC)	T3 N-SC Log2 relative expression
	BDET_00011	BDEG_00011 | Batrachochytrium dendrobatidis conserved hypothetical protein (446 aa)	1	6	2	0	1	2	0.666667	-0.585
	BDET_00012	BDEG_00012 | Batrachochytrium dendrobatidis predicted protein (235 aa)	4	17	5.66667	0	4	11	3.66667	-0.852
	BDET_00017	BDEG_00017 | Batrachochytrium dendrobatidis conserved hypothetical protein (851 aa)	7	9	3	0	1	1	0.333333	-2.161
	BDET_00024	BDEG_00024 | Batrachochytrium dendrobatidis conserved hypothetical protein (639 aa)	12	25	8.33333	0	11	26	8.66667	0.3764
	BDET_00028	BDEG_00028 | Batrachochytrium dendrobatidis hypothetical protein (496 aa)	3	6	2	0	2	3	1	-0.3617
	BDET_00039	BDEG_00039 | Batrachochytrium dendrobatidis conserved hypothetical protein (110 aa)	4	39	13	0	4	38	12.6667	0.005
	BDET_00041	BDEG_00041 | Batrachochytrium dendrobatidis 60S ribosomal protein L1-A (202 aa)	8	50	16.6667	0	8	50	16.6667	0.1297
	BDET_00051	BDEG_00051 | Batrachochytrium dendrobatidis 40S ribosomal protein S8-B (203 aa)	6	38	12.6667	0	6	47	15.6667	0.2226
	BDET_00052	BDEG_00052 | Batrachochytrium dendrobatidis conserved hypothetical protein (502 aa)	4	7	2.33333	0	1	6	2	0
	BDET_00072	BDEG_00072 | Batrachochytrium dendrobatidis ADP-ribosylation factor (182 aa)	10	46	15.3333	0	8	43	14.3333	-0.1912
	BDET_00078	BDEG_00078 | Batrachochytrium dendrobatidis tubulin alpha-6 chain (451 aa)	14	79	26.3333	0	14	164	54.6667	1.0552
	BDET_00091	BDEG_00091 | Batrachochytrium dendrobatidis conserved hypothetical protein (218 aa)	0	0	0	-10	4	5	1.667	10
	BDET_00092	BDEG_00092 | Batrachochytrium dendrobatidis coatomer subunit beta (994 aa)	7	13	4.33333	0	4	12	4	0.2767
	BDET_00095	BDEG_00095 | Batrachochytrium dendrobatidis orotate phosphoribosyltransferase (215 aa)	5	18	6	0	5	59	19.6667	1.1828
	BDET_00097	BDEG_00097 | Batrachochytrium dendrobatidis chaperone clpB (796 aa)	7	10	3.33333	0	11	24	8	1.031
	BDET_00104	BDEG_00104 | Batrachochytrium dendrobatidis ATPase GET3 (326 aa)	5	13	4.33333	0	4	25	8.33333	0.7887
	BDET_00107	BDEG_00107 | Batrachochytrium dendrobatidis conserved hypothetical protein (1015 aa)	1	2	0.666667	0	6	11	3.66667	0.0741
	BDET_00139	BDEG_00139 | Batrachochytrium dendrobatidis conserved hypothetical protein (164 aa)	2	19	6.33333	0	2	6	2	-0.8481
	BDET_00145	BDEG_00145 | Batrachochytrium dendrobatidis conserved hypothetical protein (781 aa)	12	48	16	0	13	68	22.6667	0.4933
	BDET_00152	BDEG_00152 | Batrachochytrium dendrobatidis mitogen-activated protein kinase 1 (404 aa)	5	10	3.33333	0	7	12	4	0.1384
	BDET_00153	BDEG_00152 | Batrachochytrium dendrobatidis mitogen-activated protein kinase 1 (319 aa)	4	9	3	0	6	11	3.66667	0.195
	BDET_00154	BDEG_00153 | Batrachochytrium dendrobatidis mitogen-activated protein kinase SLT2/MPK1 (411 aa)	2	2	0.666667	0	4	7	2.33333	1
	BDET_00155	BDEG_00154 | Batrachochytrium dendrobatidis conserved hypothetical protein (408 aa)	2	4	1.33333	0	2	7	2.33333	0.4407
	BDET_00183	BDEG_00182 | Batrachochytrium dendrobatidis conserved hypothetical protein (667 aa)	3	6	2	10	0	0	0	-10
	BDET_00185	BDEG_00184 | Batrachochytrium dendrobatidis hypothetical protein (310 aa)	2	3	1	0	3	5	1.66667	-0.585
	BDET_00193	BDEG_00192 | Batrachochytrium dendrobatidis phenylalanine-4-hydroxylase (228 aa)	3	8	2.66667	0	4	14	4.66667	0.8247
	BDET_00194	BDEG_00193 | Batrachochytrium dendrobatidis conserved hypothetical protein (229 aa)	3	9	3	0	2	5	1.66667	-0.0098
	BDET_00195	BDEG_00194 | Batrachochytrium dendrobatidis conserved hypothetical protein (143 aa)	2	3	1	0	3	5	1.66667	-0.585
	BDET_00204	BDEG_00202 | Batrachochytrium dendrobatidis heat shock 70 kDa protein C precursor (651 aa)	38	228	76	0	36	227	75.6667	0
	BDET_00207	BDEG_00205 | Batrachochytrium dendrobatidis conserved hypothetical protein (135 aa)	0	0	0	-10	3	7	2.33333	10
	BDET_00222	BDEG_00220 | Batrachochytrium dendrobatidis elongation factor 2 (842 aa)	47	409	136.333	0	42	356	118.667	-0.0544
	BDET_00228	BDEG_00226 | Batrachochytrium dendrobatidis isoleucyl-tRNA synthetase (1076 aa)	25	82	27.3333	0	21	81	27	0.0096
	BDET_00249	BDEG_00247 | Batrachochytrium dendrobatidis conserved hypothetical protein (1397 aa)	4	7	2.33333	0	8	21	7	1.2098
	BDET_00253	BDEG_00251 | Batrachochytrium dendrobatidis hypothetical protein (529 aa)	4	8	2.66667	0	2	10	3.33333	-0.2867
	BDET_00261	BDEG_00259 | Batrachochytrium dendrobatidis conserved hypothetical protein (1746 aa)	10	23	7.66667	0	9	20	6.66667	-0.1666
	BDET_00262	BDEG_00260 | Batrachochytrium dendrobatidis 26S protease regulatory subunit S10B (407 aa)	10	33	11	0	9	18	6	-1.1458
	BDET_00279	BDEG_00277 | Batrachochytrium dendrobatidis hypothetical protein similar to Oca1p (167 aa)	2	6	2	0	1	1	0.333333	-0.8617
	BDET_00294	BDEG_00292 | Batrachochytrium dendrobatidis conserved hypothetical protein (288 aa)	3	6	2	0	1	1	0.333333	-1.161
	BDET_00298	BDEG_00296 | Batrachochytrium dendrobatidis conserved hypothetical protein (922 aa)	22	81	27	0	21	98	32.6667	0.2699
	BDET_00308	BDEG_00306 | Batrachochytrium dendrobatidis hypothetical protein similar to cytoplasm protein (145 aa)	3	12	4	0	2	2	0.666667	-1.969
	BDET_00310	BDEG_00308 | Batrachochytrium dendrobatidis hypothetical protein (440 aa)	4	11	3.66667	0	4	18	6	0.6766
	BDET_00334	BDEG_00332 | Batrachochytrium dendrobatidis hypothetical protein similar to Sid329p (659 aa)	1	2	0.666667	0	2	7	2.33333	0
	BDET_00338	BDEG_00336 | Batrachochytrium dendrobatidis UDP-glucose 6-dehydrogenase (326 aa)	13	78	26	0	15	90	30	0.2055
	BDET_00339	BDEG_00337 | Batrachochytrium dendrobatidis hypothetical protein similar to UDP-glucose 6-dehydrogenase (104 aa)	3	20	6.66667	0	5	26	8.66667	0.7159
	BDET_00348	BDEG_00346 | Batrachochytrium dendrobatidis methylmalonate-semialdehyde dehydrogenase, mitochondrial precursor (529 aa)	29	154	51.3333	0	28	209	69.6667	0.4946
	BDET_00369	BDEG_00367 | Batrachochytrium dendrobatidis saccharopine dehydrogenase (468 aa)	15	56	18.6667	0	16	52	17.3333	-0.0947
	BDET_00370	BDEG_00368 | Batrachochytrium dendrobatidis hypothetical protein (287 aa)	0	0	0	-10	2	5	1.66667	10
	BDET_00376	BDEG_00374 | Batrachochytrium dendrobatidis conserved hypothetical protein (121 aa)	4	10	3.33333	0	5	14	4.66667	0.6531
	BDET_00377	BDEG_00375 | Batrachochytrium dendrobatidis hypothetical protein (111 aa)	2	11	3.66667	0	2	10	3.33333	-0.226
	BDET_00380	BDEG_00378 | Batrachochytrium dendrobatidis hypothetical protein similar to adenosine kinase isoform 1S (344 aa)	12	88	29.3333	0	12	74	24.6667	-0.0602
	BDET_00393	BDEG_00391 | Batrachochytrium dendrobatidis threonyl-tRNA synthetase (707 aa)	18	61	20.3333	0	21	99	33	1.4372
	BDET_00422	BDEG_00420 | Batrachochytrium dendrobatidis conserved hypothetical protein (1106 aa)	8	21	7	0	1	4	1.33333	-1.195
	BDET_00444	BDEG_00442 | Batrachochytrium dendrobatidis conserved hypothetical protein (451 aa)	1	4	1.33333	0	3	5	1.66667	0.6667
	BDET_00473	BDEG_00471 | Batrachochytrium dendrobatidis acetyl-coenzyme A synthetase (680 aa)	8	35	11.6667	0	9	28	9.33333	-0.3061
	BDET_00479	BDEG_00477 | Batrachochytrium dendrobatidis thioredoxin reductase (348 aa)	3	9	3	0	5	14	4.66667	0.6356
	BDET_00480	BDEG_00478 | Batrachochytrium dendrobatidis mitochondrial genome maintenance protein MGM101 (287 aa)	3	8	2.66667	0	3	5	1.66667	-0.5
	BDET_00482	BDEG_00480 | Batrachochytrium dendrobatidis polyadenylate-binding protein 1 (719 aa)	2	5	1.66667	0	1	1	0.333333	-1
	BDET_00517	BDEG_00515 | Batrachochytrium dendrobatidis conserved hypothetical protein (948 aa)	4	6	2	0	1	1	0.333333	-1.161
	BDET_00520	BDEG_00518 | Batrachochytrium dendrobatidis hypothetical protein (594 aa)	0	0	0	-10	3	6	2	10
	BDET_00533	BDEG_00531 | Batrachochytrium dendrobatidis 60S ribosomal protein L3 (391 aa)	9	34	11.3333	0	9	37	12.3333	0.3805
	BDET_00534	BDEG_00531 | Batrachochytrium dendrobatidis 60S ribosomal protein L3 (339 aa)	7	28	9.33333	0	7	28	9.33333	0.0965
	BDET_00538	BDEG_00535 | Batrachochytrium dendrobatidis hypothetical protein (120 aa)	1	6	2	0	3	9	3	0.4406
	BDET_00553	BDEG_00550 | Batrachochytrium dendrobatidis hypothetical protein (1042 aa)	6	38	12.6667	0	5	49	16.3333	0.4269
	BDET_00554	BDEG_00551 | Batrachochytrium dendrobatidis predicted protein (2005 aa)	5	32	10.6667	0	5	48	16	0.6106
	BDET_00556	BDEG_00553 | Batrachochytrium dendrobatidis proteasome subunit alpha type 3 (221 aa)	7	21	7	0	10	29	9.66667	0.7269
	BDET_00557	BDEG_00554 | Batrachochytrium dendrobatidis glutamyl-tRNA synthetase (958 aa)	25	86	28.6667	0	18	58	19.3333	-0.5303
	BDET_00561	BDEG_00558 | Batrachochytrium dendrobatidis conserved hypothetical protein (477 aa)	2	5	1.66667	0	2	3	1	-0.1667
	BDET_00568	BDEG_00565 | Batrachochytrium dendrobatidis glycerol-3-phosphate dehydrogenase 1 (306 aa)	7	24	8	0	6	27	9	0.4075
	BDET_00578	BDEG_00575 | Batrachochytrium dendrobatidis cell division protein kinase 2 (296 aa)	0	0	0	-10	3	5	1.66667	10
	BDET_00579	BDEG_00576 | Batrachochytrium dendrobatidis hypothetical protein (440 aa)	4	5	1.66667	0	2	2	0.666667	-1
	BDET_00592	BDEG_00589 | Batrachochytrium dendrobatidis eukaryotic translation initiation factor 3 subunit 2 (338 aa)	5	6	2	0	3	7	2.33333	-0.4433
	BDET_00601	BDEG_00598 | Batrachochytrium dendrobatidis tubulin beta-2C chain (448 aa)	14	44	14.6667	0	14	66	22	0.5913
	BDET_00606	BDEG_00603 | Batrachochytrium dendrobatidis electron transfer flavoprotein subunit alpha, mitochondrial precursor (345 aa)	9	73	24.3333	0	12	82	27.3333	0.2884
	BDET_00609	BDEG_00606 | Batrachochytrium dendrobatidis hypothetical protein similar to CDNA sequence (453 aa)	4	9	3	0	6	13	4.33333	-0.1492
	BDET_00612	BDEG_00609 | Batrachochytrium dendrobatidis kinesin heavy chain (872 aa)	14	41	13.6667	0	13	28	9.33333	-0.2552
	BDET_00617	BDEG_00614 | Batrachochytrium dendrobatidis diphosphomevalonate decarboxylase (443 aa)	0	0	0	-10	6	13	4.33333	10
	BDET_00627	BDEG_00624 | Batrachochytrium dendrobatidis conserved hypothetical protein (208 aa)	1	5	1.66667	0	3	26	8.66667	2.1365
	BDET_00640	BDEG_00637 | Batrachochytrium dendrobatidis voltage-gated potassium channel subunit beta-1 (339 aa)	19	216	72	0	20	187	62.3333	-0.0446
	BDET_00692	BDEG_00688 | Batrachochytrium dendrobatidis hypothetical protein similar to pg4 (222 aa)	4	5	1.66667	0	2	12	4	0.7075
	BDET_00694	BDEG_00690 | Batrachochytrium dendrobatidis conserved hypothetical protein (262 aa)	6	11	3.66667	0	1	2	0.666667	-1.8306
	BDET_00698	BDEG_00694 | Batrachochytrium dendrobatidis 60S ribosomal protein L27a (138 aa)	2	9	3	0	2	18	6	0.969
	BDET_00701	BDEG_00697 | Batrachochytrium dendrobatidis 26S proteasome non-ATPase regulatory subunit 14 (311 aa)	5	17	5.66667	0	5	31	10.3333	0.8644
	BDET_00714	BDEG_00710 | Batrachochytrium dendrobatidis hypothetical protein similar to histidinol-phosphate aminotransferase (400 aa)	10	33	11	0	10	32	10.6667	0.0868
	BDET_00718	BDEG_00714 | Batrachochytrium dendrobatidis uroporphyrinogen decarboxylase (376 aa)	3	5	1.66667	0	4	6	2	-0.8219
	BDET_00722	BDEG_00718 | Batrachochytrium dendrobatidis conserved hypothetical protein (1455 aa)	3	5	1.66667	0	3	6	2	-0.4308
	BDET_00731	BDEG_00727 | Batrachochytrium dendrobatidis S-adenosylmethionine synthetase (386 aa)	23	184	61.3333	0	25	158	52.6667	-0.1884
	BDET_00732	BDEG_00728 | Batrachochytrium dendrobatidis isocitrate dehydrogenase (427 aa)	5	6	2	0	3	13	4.33333	1.3258
	BDET_00733	BDEG_00729 | Batrachochytrium dendrobatidis 4-hydroxyphenylpyruvate dioxygenase (381 aa)	6	9	3	0	7	27	9	1.6356
	BDET_00734	BDEG_00730 | Batrachochytrium dendrobatidis conserved hypothetical protein (253 aa)	4	6	2	0	3	8	2.66667	0.5283
	BDET_00751	BDEG_00747 | Batrachochytrium dendrobatidis cell division control protein 3 (381 aa)	4	10	3.33333	0	7	26	8.66667	1.4358
	BDET_00761	BDEG_00757 | Batrachochytrium dendrobatidis conserved hypothetical protein (598 aa)	1	2	0.666667	0	2	7	2.33333	0.7925
	BDET_00762	BDEG_00758 | Batrachochytrium dendrobatidis hypothetical protein similar to ubiquitin/S27a fusion protein (183 aa)	3	27	9	0	5	25	8.33333	-0.7622
	BDET_00771	BDEG_00767 | Batrachochytrium dendrobatidis glycyl-tRNA synthetase (717 aa)	10	31	10.3333	0	13	50	16.6667	0.6466
	BDET_00779	BDEG_00775 | Batrachochytrium dendrobatidis 2-oxoglutarate dehydrogenase E1 component, mitochondrial precursor (1231 aa)	22	93	31	0	23	99	33	0.0953
	BDET_00782	BDEG_00778 | Batrachochytrium dendrobatidis conserved hypothetical protein (315 aa)	5	5	1.66667	10	0	0	0	-10
	BDET_00783	BDEG_00779 | Batrachochytrium dendrobatidis 2-oxoisovalerate dehydrogenase subunit alpha, mitochondrial precursor (448 aa)	7	18	6	0	5	18	6	0.195
	BDET_00810	BDEG_00806 | Batrachochytrium dendrobatidis conserved hypothetical protein (420 aa)	5	14	4.66667	0	4	13	4.33333	0.0742
	BDET_00814	BDEG_00810 | Batrachochytrium dendrobatidis conserved hypothetical protein (234 aa)	3	8	2.66667	0	3	6	2	0.195
	BDET_00819	BDEG_00815 | Batrachochytrium dendrobatidis succinyl-CoA ligase subunit alpha, mitochondrial precursor (325 aa)	5	21	7	0	4	18	6	-0.7085
	BDET_00822	BDEG_00818 | Batrachochytrium dendrobatidis hypothetical protein similar to glutamate dehydrogenase (512 aa)	13	40	13.3333	0	15	54	18	0.6815
	BDET_00825	BDEG_00821 | Batrachochytrium dendrobatidis hypothetical protein (400 aa)	2	3	1	0	4	5	1.66667	0.0283
	BDET_00835	BDEG_00831 | Batrachochytrium dendrobatidis purine nucleoside phosphorylase (327 aa)	11	43	14.3333	0	14	63	21	0.4958
	BDET_00837	BDEG_00833 | Batrachochytrium dendrobatidis hypothetical protein similar to pyruvate kinase I (400 aa)	7	38	12.6667	0	8	47	15.6667	0.436
	BDET_00863	BDEG_00859 | Batrachochytrium dendrobatidis NADPH dehydrogenase (406 aa)	4	22	7.33333	0	2	18	6	-0.0817
	BDET_00864	BDEG_00860 | Batrachochytrium dendrobatidis conserved hypothetical protein (108 aa)	2	8	2.66667	0	4	23	7.66667	1.5949
	BDET_00873	BDEG_00869 | Batrachochytrium dendrobatidis ADP,ATP carrier protein 1, mitochondrial precursor (318 aa)	8	33	11	0	6	22	7.33333	-0.5008
	BDET_00881	BDEG_00877 | Batrachochytrium dendrobatidis conserved hypothetical protein (954 aa)	3	4	1.33333	0	2	5	1.66667	0.2925
	BDET_00885	BDEG_00881 | Batrachochytrium dendrobatidis conserved hypothetical protein (408 aa)	1	2	0.666667	0	3	10	3.33333	1.6667
	BDET_00893	BDEG_00889 | Batrachochytrium dendrobatidis ATP-dependent protease La (1155 aa)	13	44	14.6667	0	6	16	5.33333	-1.6805
	BDET_00894	BDEG_00890 | Batrachochytrium dendrobatidis serine/threonine-protein phosphatase PP2A catalytic subunit (293 aa)	13	45	15	0	11	43	14.3333	-0.0877
	BDET_00897	BDEG_00893 | Batrachochytrium dendrobatidis hypothetical protein (558 aa)	1	6	2	0	1	2	0.666667	-0.5
	BDET_00907	BDEG_00903 | Batrachochytrium dendrobatidis imidazole glycerol phosphate synthase hisHF (578 aa)	6	10	3.33333	0	4	7	2.33333	-0.2125
	BDET_00912	BDEG_00908 | Batrachochytrium dendrobatidis hypothetical protein similar to alkaline phosphatase (562 aa)	7	24	8	0	5	19	6.33333	-0.4825
	BDET_00926	BDEG_00922 | Batrachochytrium dendrobatidis hypothetical protein (125 aa)	6	34	11.3333	0	4	29	9.66667	-0.4688
	BDET_00935	BDEG_00931 | Batrachochytrium dendrobatidis protein transport protein SEC23 (759 aa)	4	10	3.33333	0	3	10	3.33333	-0.3333
	BDET_00939	BDEG_00935 | Batrachochytrium dendrobatidis conserved hypothetical protein (420 aa)	1	2	0.666667	0	2	9	3	1.5283
	BDET_00942	BDEG_00938 | Batrachochytrium dendrobatidis predicted protein (513 aa)	4	24	8	0	5	24	8	0.0418
	BDET_00944	BDEG_00940 | Batrachochytrium dendrobatidis conserved hypothetical protein (408 aa)	1	2	0.666667	0	2	9	3	1.5283
	BDET_00948	BDEG_00944 | Batrachochytrium dendrobatidis serine hydroxymethyltransferase 2, mitochondrial precursor (506 aa)	9	48	16	0	8	38	12.6667	-0.4576
	BDET_00952	BDEG_00948 | Batrachochytrium dendrobatidis hypothetical protein similar to dihydrolipoamide succinyltransferase (479 aa)	13	42	14	0	12	42	14	-0.0549
	BDET_00965	BDEG_00961 | Batrachochytrium dendrobatidis conserved hypothetical protein (252 aa)	4	16	5.33333	0	4	19	6.33333	0.2125
	BDET_00968	BDEG_00964 | Batrachochytrium dendrobatidis serine hydroxymethyltransferase, mitochondrial precursor (419 aa)	20	85	28.3333	0	20	91	30.3333	0.1125
	BDET_00978	BDEG_00974 | Batrachochytrium dendrobatidis conserved hypothetical protein (659 aa)	9	24	8	0	2	4	1.33333	-2.6591
	BDET_00986	BDEG_00982 | Batrachochytrium dendrobatidis serine/threonine-protein phosphatase PP1 (333 aa)	6	23	7.66667	0	7	18	6	-0.1715
	BDET_00988	BDEG_00984 | Batrachochytrium dendrobatidis hypothetical protein similar to pyruvate kinase I (492 aa)	8	16	5.33333	0	9	17	5.66667	0.3023
	BDET_01010	BDEG_01006 | Batrachochytrium dendrobatidis hypothetical protein similar to protein transporter/ transporter (1243 aa)	17	42	14	0	10	38	12.6667	0.4298
	BDET_01029	BDEG_01025 | Batrachochytrium dendrobatidis methylcrotonoyl-CoA carboxylase beta chain, mitochondrial precursor (577 aa)	10	39	13	0	15	48	16	0.297
	BDET_01034	BDEG_01030 | Batrachochytrium dendrobatidis conserved hypothetical protein (455 aa)	4	8	2.66667	0	2	7	2.33333	-0.7584
	BDET_01043	BDEG_01039 | Batrachochytrium dendrobatidis hypothetical protein similar to GTP-binding protein (166 aa)	4	17	5.66667	0	4	18	6	0.0877
	BDET_01053	BDEG_01049 | Batrachochytrium dendrobatidis hypothetical protein similar to proteasome subunit (215 aa)	7	26	8.66667	0	8	34	11.3333	-0.195
	BDET_01055	BDEG_01051 | Batrachochytrium dendrobatidis conserved hypothetical protein (152 aa)	8	37	12.3333	0	8	36	12	-0.0642
	BDET_01073	BDEG_01069 | Batrachochytrium dendrobatidis hypothetical protein similar to 26S proteasome subunit p40.5 (272 aa)	5	17	5.66667	0	3	12	4	-0.8285
	BDET_01074	BDEG_01070 | Batrachochytrium dendrobatidis predicted protein (88 aa)	2	7	2.33333	0	1	2	0.666667	-1
	BDET_01115	BDEG_01111 | Batrachochytrium dendrobatidis 6,7-dimethyl-8-ribityllumazine synthase (151 aa)	1	2	0.666667	0	2	9	3	1.085
	BDET_01121	BDEG_01117 | Batrachochytrium dendrobatidis conserved hypothetical protein (1071 aa)	6	22	7.33333	0	6	19	6.33333	-0.2125
	BDET_01124	BDEG_01120 | Batrachochytrium dendrobatidis heat shock 70 kDa protein (648 aa)	50	556	185.333	0	46	499	166.333	-0.1344
	BDET_01132	BDEG_01128 | Batrachochytrium dendrobatidis aldehyde dehydrogenase family 7 member A1 (549 aa)	12	70	23.3333	0	15	102	34	0.4986
	BDET_01133	BDEG_01129 | Batrachochytrium dendrobatidis fatty acid synthase subunit alpha reductase (3957 aa)	107	311	103.667	0	142	678	226	1.5468
	BDET_01134	BDEG_01130 | Batrachochytrium dendrobatidis hypothetical protein (1123 aa)	8	9	3	0	10	44	14.6667	2.9096
	BDET_01139	BDEG_01135 | Batrachochytrium dendrobatidis aconitate hydratase, mitochondrial precursor (776 aa)	30	114	38	0	34	154	51.3333	0.5091
	BDET_01141	BDEG_01137 | Batrachochytrium dendrobatidis 116 kDa U5 small nuclear ribonucleoprotein component (984 aa)	7	18	6	0	9	15	5	-0.4717
	BDET_01144	BDEG_01140 | Batrachochytrium dendrobatidis asparaginyl-tRNA synthetase (595 aa)	6	20	6.66667	0	13	43	14.3333	1.1755
	BDET_01150	BDEG_01146 | Batrachochytrium dendrobatidis conserved hypothetical protein (235 aa)	5	28	9.33333	0	8	63	21	1.2915
	BDET_01155	BDEG_01151 | Batrachochytrium dendrobatidis hypothetical protein (217 aa)	3	9	3	0	3	8	2.66667	-0.195
	BDET_01159	BDEG_01155 | Batrachochytrium dendrobatidis conserved hypothetical protein (235 aa)	5	28	9.33333	0	8	63	21	1.2915
	BDET_01170	BDEG_01166 | Batrachochytrium dendrobatidis conserved hypothetical protein (121 aa)	2	4	1.33333	0	2	9	3	1.1112
	BDET_01181	BDEG_01177 | Batrachochytrium dendrobatidis hypothetical protein similar to aminopeptidase P (611 aa)	7	16	5.33333	0	12	47	15.6667	1.5804
	BDET_01190	BDEG_01186 | Batrachochytrium dendrobatidis hypothetical protein similar to eprs protein (710 aa)	28	121	40.3333	0	23	104	34.6667	-0.1433
	BDET_01194	BDEG_01190 | Batrachochytrium dendrobatidis conserved hypothetical protein (524 aa)	5	7	2.33333	10	0	0	0	-10
	BDET_01201	BDEG_01197 | Batrachochytrium dendrobatidis succinate dehydrogenase iron-sulfur protein, mitochondrial precursor (460 aa)	0	0	0	-10	2	6	2	10
	BDET_01202	BDEG_01198 | Batrachochytrium dendrobatidis conserved hypothetical protein (133 aa)	1	5	1.66667	0	1	4	1.33333	0.3333
	BDET_01222	BDEG_01218 | Batrachochytrium dendrobatidis serine/threonine-protein phosphatase 2B catalytic subunit (411 aa)	6	17	5.66667	0	5	17	5.66667	0.1052
	BDET_01226	BDEG_01222 | Batrachochytrium dendrobatidis thioredoxin reductase (257 aa)	6	27	9	0	5	19	6.33333	-0.2787
	BDET_01228	BDEG_01224 | Batrachochytrium dendrobatidis conserved hypothetical protein (387 aa)	3	6	2	0	1	3	1	0.585
	BDET_01230	BDEG_01226 | Batrachochytrium dendrobatidis hypothetical protein similar to 40S ribosomal protein S15a (151 aa)	2	6	2	0	3	6	2	0.6383
	BDET_01243	BDEG_01239 | Batrachochytrium dendrobatidis hydroxymethylglutaryl-CoA lyase, mitochondrial precursor (342 aa)	6	12	4	0	5	12	4	-0.3023
	BDET_01270	BDEG_01266 | Batrachochytrium dendrobatidis GTP cyclohydrolase I (265 aa)	5	10	3.33333	0	5	10	3.33333	-0.5605
	BDET_01275	BDEG_01271 | Batrachochytrium dendrobatidis electron transfer flavoprotein subunit beta (255 aa)	5	8	2.66667	0	12	38	12.6667	2.19
	BDET_01276	BDEG_01272 | Batrachochytrium dendrobatidis glycogen synthase (735 aa)	3	5	1.66667	0	5	12	4	1.195
	BDET_01306	BDEG_01302 | Batrachochytrium dendrobatidis hypothetical protein similar to glutathione transferase zeta 1 variant (209 aa)	0	0	0	-10	2	6	2	10
	BDET_01313	BDEG_01309 | Batrachochytrium dendrobatidis hypothetical protein (451 aa)	2	6	2	0	2	10	3.33333	0.4747
	BDET_01317	BDEG_01313 | Batrachochytrium dendrobatidis conserved hypothetical protein (1384 aa)	9	19	6.33333	0	14	31	10.3333	0.7098
	BDET_01351	BDEG_01347 | Batrachochytrium dendrobatidis conserved hypothetical protein (200 aa)	12	76	25.3333	0	12	77	25.6667	-0.0511
	BDET_01361	BDEG_01357 | Batrachochytrium dendrobatidis hypothetical protein similar to cAMP-dependent protein kinase regulatory subunit (148 aa)	3	8	2.66667	0	4	8	2.66667	-0.61
	BDET_01369	BDEG_01365 | Batrachochytrium dendrobatidis predicted protein (356 aa)	2	5	1.66667	0	1	2	0.666667	-0.2925
	BDET_01378	BDEG_01374 | Batrachochytrium dendrobatidis ATP-dependent RNA helicase SUB2 (524 aa)	6	14	4.66667	0	4	9	3	-0.4717
	BDET_01389	BDEG_01385 | Batrachochytrium dendrobatidis conserved hypothetical protein (173 aa)	1	5	1.66667	10	0	0	0	-10
	BDET_01397	BDEG_01393 | Batrachochytrium dendrobatidis hypothetical protein similar to alanine-glyoxylate transaminase (357 aa)	2	3	1	0	5	15	5	0.737
	BDET_01427	BDEG_01423 | Batrachochytrium dendrobatidis alcohol dehydrogenase class 3 (378 aa)	5	10	3.33333	0	6	12	4	0.2767
	BDET_01443	BDEG_01439 | Batrachochytrium dendrobatidis conserved hypothetical protein (764 aa)	15	49	16.3333	0	19	58	19.3333	0.2349
	BDET_01457	BDEG_01453 | Batrachochytrium dendrobatidis conserved hypothetical protein (2310 aa)	43	148	49.3333	0	62	269	89.6667	0.8336
	BDET_01490	BDEG_01486 | Batrachochytrium dendrobatidis predicted protein (163 aa)	3	5	1.66667	0	3	14	4.66667	1.1308
	BDET_01497	BDEG_01493 | Batrachochytrium dendrobatidis conserved hypothetical protein (296 aa)	4	9	3	0	3	4	1.33333	0.5594
	BDET_01500	BDEG_01496 | Batrachochytrium dendrobatidis conserved hypothetical protein (3058 aa)	13	63	21	0	13	64	21.3333	0.0363
	BDET_01507	BDEG_01503 | Batrachochytrium dendrobatidis T-complex protein 1 subunit epsilon (542 aa)	19	112	37.3333	0	23	78	26	-0.5243
	BDET_01508	BDEG_01504 | Batrachochytrium dendrobatidis conserved hypothetical protein (140 aa)	8	23	7.66667	0	7	18	6	-0.2915
	BDET_01514	BDEG_01510 | Batrachochytrium dendrobatidis conserved hypothetical protein (842 aa)	4	5	1.66667	0	4	5	1.66667	-0.7642
	BDET_01521	BDEG_01517 | Batrachochytrium dendrobatidis 60S ribosomal protein L14-B (137 aa)	4	16	5.33333	0	4	20	6.66667	0.4581
	BDET_01522	BDEG_01518 | Batrachochytrium dendrobatidis 60S ribosomal protein L5 (300 aa)	9	38	12.6667	0	11	47	15.6667	0.2368
	BDET_01524	BDEG_01520 | Batrachochytrium dendrobatidis neutral alpha-glucosidase C (761 aa)	3	5	1.66667	0	4	6	2	-0.4308
	BDET_01525	BDEG_01521 | Batrachochytrium dendrobatidis conserved hypothetical protein (160 aa)	2	8	2.66667	0	2	6	2	-0.6666
	BDET_01542	BDEG_01538 | Batrachochytrium dendrobatidis ribose-5-phosphate isomerase (223 aa)	2	10	3.33333	0	2	17	5.66667	0.2037
	BDET_01545	BDEG_01541 | Batrachochytrium dendrobatidis conserved hypothetical protein (109 aa)	6	31	10.3333	0	9	51	17	1.0133
	BDET_01547	BDEG_01543 | Batrachochytrium dendrobatidis cell division control protein 42 (191 aa)	2	8	2.66667	0	2	15	5	0.9123
	BDET_01550	BDEG_01546 | Batrachochytrium dendrobatidis conserved hypothetical protein (1061 aa)	7	25	8.33333	0	13	50	16.6667	1.0697
	BDET_01568	BDEG_01564 | Batrachochytrium dendrobatidis hypothetical protein (134 aa)	1	2	0.666667	0	1	6	2	0
	BDET_01569	BDEG_01565 | Batrachochytrium dendrobatidis sterol 24-C-methyltransferase (377 aa)	20	91	30.3333	0	17	81	27	-0.1365
	BDET_01576	BDEG_01572 | Batrachochytrium dendrobatidis cytochrome c1, mitochondrial precursor (355 aa)	0	0	0	-10	2	5	1.66667	10
	BDET_01595	BDEG_01591 | Batrachochytrium dendrobatidis hypothetical protein similar to 3-hydroxybutyryl-CoA dehydrogenase (320 aa)	7	27	9	0	6	23	7.66667	-0.1842
	BDET_01599	BDEG_01595 | Batrachochytrium dendrobatidis hypothetical protein similar to 2-nitropropane dioxygenase (334 aa)	2	12	4	0	2	17	5.66667	0.4406
	BDET_01613	BDEG_01609 | Batrachochytrium dendrobatidis GTP-binding protein ypt3 (214 aa)	5	11	3.66667	0	2	5	1.66667	-1.0566
	BDET_01620	BDEG_01616 | Batrachochytrium dendrobatidis hypothetical protein similar to alcohol dehydrogenase superfamily (331 aa)	0	0	0	-10	3	11	3.66667	10
	BDET_01624	BDEG_01620 | Batrachochytrium dendrobatidis T-complex protein 1 subunit theta (546 aa)	18	71	23.6667	0	18	63	21	-0.1553
	BDET_01626	BDEG_01622 | Batrachochytrium dendrobatidis conserved hypothetical protein (454 aa)	2	5	1.66667	0	2	5	1.66667	0
	BDET_01641	BDEG_01637 | Batrachochytrium dendrobatidis hypothetical protein (264 aa)	2	5	1.66667	0	1	1	0.333333	-1
	BDET_01646	BDEG_01642 | Batrachochytrium dendrobatidis conserved hypothetical protein (1396 aa)	2	6	2	0	1	2	0.666667	0.1383
	BDET_01648	BDEG_01644 | Batrachochytrium dendrobatidis adenylosuccinate synthetase (421 aa)	8	42	14	0	7	31	10.3333	-0.459
	BDET_01649	BDEG_01645 | Batrachochytrium dendrobatidis hypothetical protein (461 aa)	5	36	12	0	4	34	11.3333	-0.0432
	BDET_01661	BDEG_01657 | Batrachochytrium dendrobatidis predicted protein (511 aa)	2	6	2	0	3	7	2.33333	-0.4433
	BDET_01691	BDEG_01687 | Batrachochytrium dendrobatidis conserved hypothetical protein (1384 aa)	7	16	5.33333	0	12	26	8.66667	0.774
	BDET_01698	BDEG_01694 | Batrachochytrium dendrobatidis predicted protein (86 aa)	4	7	2.33333	0	4	7	2.33333	-0.5185
	BDET_01726	BDEG_01722 | Batrachochytrium dendrobatidis predicted protein (109 aa)	2	7	2.33333	0	2	3	1	0.39
	BDET_01727	BDEG_01723 | Batrachochytrium dendrobatidis conserved hypothetical protein (282 aa)	4	22	7.33333	0	4	27	9	0.4075
	BDET_01742	BDEG_01738 | Batrachochytrium dendrobatidis conserved hypothetical protein (985 aa)	13	25	8.33333	0	5	19	6.33333	-0.421
	BDET_01744	BDEG_01740 | Batrachochytrium dendrobatidis hypothetical protein similar to oxidoreductase (260 aa)	13	33	11	0	9	41	13.6667	0.7184
	BDET_01745	BDEG_01741 | Batrachochytrium dendrobatidis aminoacylase-1 (412 aa)	4	9	3	0	5	31	10.3333	2.1518
	BDET_01766	BDEG_01762 | Batrachochytrium dendrobatidis conserved hypothetical protein (535 aa)	2	6	2	0	1	2	0.666667	0.1383
	BDET_01770	BDEG_01766 | Batrachochytrium dendrobatidis adenylyl cyclase-associated protein (479 aa)	14	66	22	0	13	48	16	-0.4542
	BDET_01772	BDEG_01768 | Batrachochytrium dendrobatidis hypothetical protein (556 aa)	0	0	0	-10	5	17	5.66667	10
	BDET_01789	BDEG_01785 | Batrachochytrium dendrobatidis conserved hypothetical protein (1548 aa)	3	6	2	0	5	7	2.33333	0.4308
	BDET_01817	BDEG_01813 | Batrachochytrium dendrobatidis P25 protein (201 aa)	6	63	21	0	8	85	28.3333	0.4047
	BDET_01820	BDEG_01816 | Batrachochytrium dendrobatidis conserved hypothetical protein (171 aa)	1	6	2	0	2	9	3	0.0283
	BDET_01827	BDEG_01823 | Batrachochytrium dendrobatidis conserved hypothetical protein (1202 aa)	6	13	4.33333	0	6	17	5.66667	0.4951
	BDET_01857	BDEG_01853 | Batrachochytrium dendrobatidis ribulose-phosphate 3-epimerase (152 aa)	3	9	3	0	1	5	1.66667	-0.0408
	BDET_01858	BDEG_01854 | Batrachochytrium dendrobatidis hypothetical protein (180 aa)	1	5	1.66667	0	1	11	3.66667	0.774
	BDET_01861	BDEG_01857 | Batrachochytrium dendrobatidis 60S ribosomal protein L19 (174 aa)	9	65	21.6667	0	9	63	21	0.0368
	BDET_01867	BDEG_01863 | Batrachochytrium dendrobatidis hypothetical protein (196 aa)	2	7	2.33333	0	1	5	1.66667	0.2925
	BDET_01879	BDEG_01875 | Batrachochytrium dendrobatidis conserved hypothetical protein (462 aa)	1	6	2	0	1	3	1	-0.5
	BDET_01880	BDEG_01876 | Batrachochytrium dendrobatidis conserved hypothetical protein (971 aa)	8	33	11	0	3	9	3	-1.8373
	BDET_01885	BDEG_01881 | Batrachochytrium dendrobatidis 5-methyltetrahydropteroyltriglutamate-homocysteine methyltransferase (770 aa)	17	143	47.6667	0	24	361	120.333	1.3542
	BDET_01894	BDEG_01890 | Batrachochytrium dendrobatidis hydroxymethylglutaryl-CoA synthase (494 aa)	6	7	2.33333	0	2	4	1.33333	-0.195
	BDET_01898	BDEG_01894 | Batrachochytrium dendrobatidis predicted protein (354 aa)	2	5	1.66667	0	1	2	0.666667	-0.2925
	BDET_01899	BDEG_01895 | Batrachochytrium dendrobatidis predicted protein (353 aa)	2	5	1.66667	0	1	2	0.666667	-0.2925
	BDET_01915	BDEG_01911 | Batrachochytrium dendrobatidis hypothetical protein similar to NAD-dependent aldehyde dehydrogenase (455 aa)	4	6	2	0	5	7	2.33333	-0.0877
	BDET_01937	BDEG_01933 | Batrachochytrium dendrobatidis conserved hypothetical protein (384 aa)	3	8	2.66667	0	3	9	3	0.3333
	BDET_01939	BDEG_01935 | Batrachochytrium dendrobatidis conserved hypothetical protein (459 aa)	10	42	14	0	12	46	15.3333	0.1828
	BDET_01967	BDEG_01963 | Batrachochytrium dendrobatidis conserved hypothetical protein (946 aa)	11	34	11.3333	0	19	98	32.6667	1.6776
	BDET_01975	BDEG_01971 | Batrachochytrium dendrobatidis predicted protein (222 aa)	2	7	2.33333	0	2	11	3.66667	0.6667
	BDET_01981	BDEG_01977 | Batrachochytrium dendrobatidis conserved hypothetical protein (1518 aa)	2	7	2.33333	0	3	20	6.66667	1.7333
	BDET_01995	BDEG_01991 | Batrachochytrium dendrobatidis DNA-directed RNA polymerases I (140 aa)	2	6	2	10	0	0	0	-10
	BDET_01998	BDEG_01994 | Batrachochytrium dendrobatidis conserved hypothetical protein (93 aa)	2	4	1.33333	0	2	9	3	-0.5
	BDET_02000	BDEG_01996 | Batrachochytrium dendrobatidis peptide methionine sulfoxide reductase msrB (77 aa)	3	5	1.66667	0	1	1	0.333333	-1.2925
	BDET_02009	BDEG_02005 | Batrachochytrium dendrobatidis predicted protein (233 aa)	3	11	3.66667	0	3	11	3.66667	0.0507
	BDET_02010	BDEG_02006 | Batrachochytrium dendrobatidis hypothetical protein (142 aa)	2	6	2	0	4	15	5	1.4603
	BDET_02015	BDEG_02011 | Batrachochytrium dendrobatidis conserved hypothetical protein (472 aa)	2	3	1	0	2	6	2	-0.585
	BDET_02016	BDEG_02012 | Batrachochytrium dendrobatidis conserved hypothetical protein (669 aa)	6	13	4.33333	0	7	13	4.33333	0.3334
	BDET_02020	BDEG_02016 | Batrachochytrium dendrobatidis conserved hypothetical protein (658 aa)	2	2	0.666667	0	3	8	2.66667	1.9535
	BDET_02027	BDEG_02023 | Batrachochytrium dendrobatidis thymidylate synthase (339 aa)	7	34	11.3333	0	8	28	9.33333	-0.0824
	BDET_02031	BDEG_02027 | Batrachochytrium dendrobatidis hypothetical protein similar to 5'-methylthioadenosine phosphorylase (310 aa)	1	3	1	0	3	14	4.66667	1.7146
	BDET_02033	BDEG_02029 | Batrachochytrium dendrobatidis conserved hypothetical protein (179 aa)	0	0	0	-10	5	9	3	10
	BDET_02037	BDEG_02033 | Batrachochytrium dendrobatidis 60S ribosomal protein L16 (202 aa)	9	44	14.6667	0	7	37	12.3333	-0.4425
	BDET_02047	BDEG_02043 | Batrachochytrium dendrobatidis hypothetical protein similar to aminopeptidase (562 aa)	7	29	9.66667	0	11	46	15.3333	0.6081
	BDET_02070	BDEG_02066 | Batrachochytrium dendrobatidis hydroxyacyl-coenzyme A dehydrogenase, mitochondrial precursor (335 aa)	12	42	14	0	10	45	15	0.0533
	BDET_02071	BDEG_02067 | Batrachochytrium dendrobatidis hypothetical protein (306 aa)	11	42	14	0	9	38	12.6667	-0.1265
	BDET_02076	BDEG_02072 | Batrachochytrium dendrobatidis glutathione peroxidase (167 aa)	2	9	3	0	3	10	3.33333	0
	BDET_02099	BDEG_02095 | Batrachochytrium dendrobatidis pre-mRNA-processing-splicing factor 8 (3766 aa)	12	25	8.33333	0	9	19	6.33333	-0.8862
	BDET_02099	BDEG_02095 | Batrachochytrium dendrobatidis pre-mRNA-processing-splicing factor 8 (3766 aa)	2	6	2	0	7	16	5.33333	1.5148
	BDET_02107	BDEG_02103 | Batrachochytrium dendrobatidis dihydropteridine reductase (227 aa)	7	16	5.33333	0	5	14	4.66667	-1.1794
	BDET_02109	BDEG_02105 | Batrachochytrium dendrobatidis 40S ribosomal protein S16 (142 aa)	7	53	17.6667	0	4	47	15.6667	-0.0353
	BDET_02110	BDEG_02106 | Batrachochytrium dendrobatidis 60S ribosomal protein L13 (209 aa)	8	78	26	0	8	66	22	-0.1753
	BDET_02111	BDEG_02107 | Batrachochytrium dendrobatidis elongation factor 1-alpha (461 aa)	16	232	77.3333	0	16	337	112.333	0.6903
	BDET_02112	BDEG_02107 | Batrachochytrium dendrobatidis elongation factor 1-alpha (461 aa)	16	232	77.3333	0	16	337	112.333	0.6903
	BDET_02113	BDEG_02108 | Batrachochytrium dendrobatidis conserved hypothetical protein (281 aa)	2	6	2	10	0	0	0	-10
	BDET_02122	BDEG_02117 | Batrachochytrium dendrobatidis conserved hypothetical protein (951 aa)	2	6	2	0	4	9	3	0.4406
	BDET_02126	BDEG_02121 | Batrachochytrium dendrobatidis GTP-binding protein yptV5 (210 aa)	4	8	2.66667	0	3	6	2	-0.7233
	BDET_02143	BDEG_02138 | Batrachochytrium dendrobatidis 26S proteasome non-ATPase regulatory subunit 1 (929 aa)	25	79	26.3333	0	18	51	17	-0.5512
	BDET_02151	BDEG_02146 | Batrachochytrium dendrobatidis conserved hypothetical protein (742 aa)	1	4	1.33333	0	1	9	3	0.195
	BDET_02151	BDEG_02146 | Batrachochytrium dendrobatidis conserved hypothetical protein (742 aa)	4	48	16	0	3	25	8.33333	-0.9358
	BDET_02189	BDEG_02184 | Batrachochytrium dendrobatidis fumarylacetoacetase (364 aa)	17	123	41	0	14	110	36.6667	-0.1625
	BDET_02192	BDEG_02187 | Batrachochytrium dendrobatidis predicted protein (793 aa)	2	9	3	0	1	8	2.66667	0.4717
	BDET_02200	BDEG_02195 | Batrachochytrium dendrobatidis conserved hypothetical protein (295 aa)	3	10	3.33333	0	2	10	3.33333	0.1073
	BDET_02201	BDEG_02196 | Batrachochytrium dendrobatidis peptidyl-prolyl cis-trans isomerase pin1 (168 aa)	0	0	0	-10	2	5	1.66667	10
	BDET_02202	BDEG_02197 | Batrachochytrium dendrobatidis conserved hypothetical protein (151 aa)	4	13	4.33333	0	4	17	5.66667	0.3878
	BDET_02205	BDEG_02200 | Batrachochytrium dendrobatidis conserved hypothetical protein (186 aa)	4	7	2.33333	10	0	0	0	-10
	BDET_02206	BDEG_02201 | Batrachochytrium dendrobatidis conserved hypothetical protein (378 aa)	3	6	2	0	5	6	2	-0.195
	BDET_02211	BDEG_02206 | Batrachochytrium dendrobatidis conserved hypothetical protein (1115 aa)	2	4	1.33333	0	1	5	1.66667	0.2925
	BDET_02223	BDEG_02218 | Batrachochytrium dendrobatidis protein rho1 (165 aa)	2	28	9.33333	0	3	21	7	-0.4729
	BDET_02231	BDEG_02226 | Batrachochytrium dendrobatidis hypothetical protein similar to oxidoreductase (287 aa)	0	0	0	-10	2	8	2.66667	10
	BDET_02244	BDEG_02239 | Batrachochytrium dendrobatidis small nuclear ribonucleoprotein Sm D3 (129 aa)	1	5	1.66667	0	2	4	1.33333	-0.3334
	BDET_02250	BDEG_02245 | Batrachochytrium dendrobatidis conserved hypothetical protein (242 aa)	7	32	10.6667	0	6	77	25.6667	1.256
	BDET_02259	BDEG_02254 | Batrachochytrium dendrobatidis ribonucleoside-diphosphate reductase M2 subunit (337 aa)	7	23	7.66667	0	7	18	6	-0.1027
	BDET_02267	BDEG_02262 | Batrachochytrium dendrobatidis isovaleryl-CoA dehydrogenase, mitochondrial precursor (417 aa)	4	7	2.33333	0	5	14	4.66667	1
	BDET_02293	BDEG_02288 | Batrachochytrium dendrobatidis hypothetical protein similar to SNP3 (112 aa)	2	4	1.33333	0	2	8	2.66667	0.3333
	BDET_02296	BDEG_02291 | Batrachochytrium dendrobatidis conserved hypothetical protein (201 aa)	4	20	6.66667	0	2	15	5	-0.2064
	BDET_02299	BDEG_02294 | Batrachochytrium dendrobatidis predicted protein (170 aa)	5	22	7.33333	0	4	9	3	-1.5283
	BDET_02304	BDEG_02299 | Batrachochytrium dendrobatidis 40S ribosomal protein S6 (234 aa)	7	34	11.3333	0	6	32	10.6667	0.195
	BDET_02305	BDEG_02299 | Batrachochytrium dendrobatidis 40S ribosomal protein S6 (217 aa)	7	34	11.3333	0	6	32	10.6667	0.195
	BDET_02306	BDEG_02300 | Batrachochytrium dendrobatidis conserved hypothetical protein (201 aa)	4	20	6.66667	0	2	15	5	-0.2064
	BDET_02312	BDEG_02306 | Batrachochytrium dendrobatidis predicted protein (185 aa)	2	10	3.33333	0	2	12	4	0.2457
	BDET_02324	BDEG_02318 | Batrachochytrium dendrobatidis imidazoleglycerol-phosphate dehydratase (246 aa)	5	19	6.33333	0	4	28	9.33333	0.61
	BDET_02327	BDEG_02321 | Batrachochytrium dendrobatidis imidazoleglycerol-phosphate dehydratase (246 aa)	5	19	6.33333	0	4	28	9.33333	0.61
	BDET_02335	BDEG_02329 | Batrachochytrium dendrobatidis proteasome subunit alpha type 2 (129 aa)	9	38	12.6667	0	8	26	8.66667	-0.3988
	BDET_02337	BDEG_02331 | Batrachochytrium dendrobatidis gamma-glutamyl phosphate reductase (456 aa)	2	3	1	0	3	6	2	0.1667
	BDET_02343	BDEG_02337 | Batrachochytrium dendrobatidis 3-hydroxyisobutyrate dehydrogenase, mitochondrial precursor (322 aa)	10	55	18.3333	0	10	99	33	0.8855
	BDET_02344	BDEG_02338 | Batrachochytrium dendrobatidis acyl-CoA dehydrogenase family member 8, mitochondrial precursor (421 aa)	7	13	4.33333	0	7	21	7	0.7311
	BDET_02345	BDEG_02339 | Batrachochytrium dendrobatidis enoyl-CoA hydratase, mitochondrial precursor (226 aa)	19	93	31	0	18	110	36.6667	0.3281
	BDET_02346	BDEG_02339 | Batrachochytrium dendrobatidis enoyl-CoA hydratase, mitochondrial precursor (285 aa)	23	121	40.3333	0	22	135	45	0.2719
	BDET_02367	BDEG_02360 | Batrachochytrium dendrobatidis 40S ribosomal protein S5 (165 aa)	6	32	10.6667	0	7	43	14.3333	0.2949
	BDET_02377	BDEG_02370 | Batrachochytrium dendrobatidis hypothetical protein (160 aa)	2	4	1.33333	0	4	6	2	-0.1383
	BDET_02384	BDEG_02377 | Batrachochytrium dendrobatidis translationally-controlled tumor protein (169 aa)	14	85	28.3333	0	9	63	21	0.1933
	BDET_02388	BDEG_02381 | Batrachochytrium dendrobatidis conserved hypothetical protein (908 aa)	4	11	3.66667	0	2	8	2.66667	0.0566
	BDET_02411	BDEG_02404 | Batrachochytrium dendrobatidis succinyl-CoA ligase subunit beta, mitochondrial precursor (642 aa)	9	25	8.33333	0	12	33	11	0.4029
	BDET_02414	BDEG_02407 | Batrachochytrium dendrobatidis conserved hypothetical protein (1187 aa)	7	19	6.33333	0	6	9	3	-1
	BDET_02434	BDEG_02427 | Batrachochytrium dendrobatidis cathepsin D precursor (401 aa)	1	1	0.333333	0	4	12	4	1.8617
	BDET_02445	BDEG_02438 | Batrachochytrium dendrobatidis conserved hypothetical protein (314 aa)	2	7	2.33333	0	3	3	1	-0.695
	BDET_02458	BDEG_02451 | Batrachochytrium dendrobatidis conserved hypothetical protein (207 aa)	3	7	2.33333	0	3	10	3.33333	-0.1327
	BDET_02461	BDEG_02454 | Batrachochytrium dendrobatidis conserved hypothetical protein (634 aa)	4	8	2.66667	0	5	14	4.66667	0.3703
	BDET_02464	BDEG_02457 | Batrachochytrium dendrobatidis hypothetical protein (87 aa)	1	2	0.666667	0	1	5	1.66667	0.2925
	BDET_02473	BDEG_02466 | Batrachochytrium dendrobatidis hypothetical protein similar to ubiquitin conjugating enzyme 13 (140 aa)	4	10	3.33333	0	4	8	2.66667	-0.5283
	BDET_02474	BDEG_02467 | Batrachochytrium dendrobatidis hypothetical protein similar to MAGO protein (134 aa)	3	10	3.33333	0	1	5	1.66667	-0.8616
	BDET_02477	BDEG_02470 | Batrachochytrium dendrobatidis hypothetical protein similar to dihydrolipoamide branched chain transacylase E2 (509 aa)	7	27	9	0	10	30	10	0.0642
	BDET_02486	BDEG_02479 | Batrachochytrium dendrobatidis hypothetical protein similar to MYH14 protein (2342 aa)	29	57	19	0	45	117	39	0.2929
	BDET_02496	BDEG_02489 | Batrachochytrium dendrobatidis hypothetical protein (466 aa)	4	6	2	0	4	9	3	-0.2517
	BDET_02498	BDEG_02491 | Batrachochytrium dendrobatidis enolase (458 aa)	12	43	14.3333	0	21	144	48	1.7929
	BDET_02500	BDEG_02493 | Batrachochytrium dendrobatidis conserved hypothetical protein (326 aa)	1	7	2.33333	0	1	10	3.33333	-0.6112
	BDET_02501	BDEG_02494 | Batrachochytrium dendrobatidis hypothetical protein (899 aa)	2	5	1.66667	10	0	0	0	-10
	BDET_02503	BDEG_02496 | Batrachochytrium dendrobatidis phenylalanyl-tRNA synthetase beta chain (593 aa)	9	22	7.33333	0	6	14	4.66667	-0.9123
	BDET_02514	BDEG_02507 | Batrachochytrium dendrobatidis predicted protein (716 aa)	2	2	0.666667	0	3	8	2.66667	1.39
	BDET_02516	BDEG_02509 | Batrachochytrium dendrobatidis predicted protein (743 aa)	2	2	0.666667	0	3	8	2.66667	1.39
	BDET_02521	BDEG_02514 | Batrachochytrium dendrobatidis hypothetical protein (726 aa)	1	2	0.666667	0	4	8	2.66667	1.9535
	BDET_02571	BDEG_02564 | Batrachochytrium dendrobatidis bifunctional purine biosynthesis protein ADE17 (600 aa)	7	12	4	0	13	69	23	2.4595
	BDET_02577	BDEG_02570 | Batrachochytrium dendrobatidis proteasome subunit beta type 4 precursor (203 aa)	3	13	4.33333	0	3	27	9	1.4434
	BDET_02584	BDEG_02577 | Batrachochytrium dendrobatidis translation initiation factor RLI1 (602 aa)	7	17	5.66667	0	5	7	2.33333	-2.085
	BDET_02603	BDEG_02596 | Batrachochytrium dendrobatidis hypothetical protein (349 aa)	2	6	2	0	2	4	1.33333	-0.7075
	BDET_02622	BDEG_02615 | Batrachochytrium dendrobatidis 60S ribosomal protein L10-B (226 aa)	6	29	9.66667	0	6	30	10	-0.0275
	BDET_02627	BDEG_02620 | Batrachochytrium dendrobatidis conserved hypothetical protein (214 aa)	5	19	6.33333	0	6	32	10.6667	0.7408
	BDET_02645	BDEG_02638 | Batrachochytrium dendrobatidis conserved hypothetical protein (423 aa)	0	0	0	-10	3	7	2.33333	10
	BDET_02648	BDEG_02641 | Batrachochytrium dendrobatidis NADH dehydrogenase flavoprotein 2, mitochondrial precursor (258 aa)	1	4	1.33333	0	1	5	1.66667	-0.3333
	BDET_02649	BDEG_02642 | Batrachochytrium dendrobatidis hypothetical protein similar to protein arginine methyltransferase 5 (622 aa)	2	3	1	0	2	5	1.66667	-1.0567
	BDET_02653	BDEG_02646 | Batrachochytrium dendrobatidis methylenetetrahydrofolate reductase 1 (593 aa)	17	64	21.3333	0	15	61	20.3333	-0.0589
	BDET_02674	BDEG_02667 | Batrachochytrium dendrobatidis hypothetical protein (741 aa)	2	3	1	0	2	7	2.33333	1.7925
	BDET_02679	BDEG_02672 | Batrachochytrium dendrobatidis conserved hypothetical protein (757 aa)	4	15	5	0	4	18	6	0.3764
	BDET_02693	BDEG_02686 | Batrachochytrium dendrobatidis malate synthase A (550 aa)	10	22	7.33333	0	9	28	9.33333	0.31
	BDET_02695	BDEG_02688 | Batrachochytrium dendrobatidis proteasome subunit alpha type 1 (262 aa)	8	39	13	0	11	43	14.3333	0.1002
	BDET_02700	BDEG_02693 | Batrachochytrium dendrobatidis hypothetical protein (461 aa)	2	9	3	0	2	7	2.33333	-0.89
	BDET_02707	BDEG_02700 | Batrachochytrium dendrobatidis conserved hypothetical protein (585 aa)	15	84	28	0	27	153	51	0.8392
	BDET_02709	BDEG_02702 | Batrachochytrium dendrobatidis cystathionine beta-synthase (504 aa)	18	43	14.3333	0	15	40	13.3333	-0.1073
	BDET_02736	BDEG_02729 | Batrachochytrium dendrobatidis leukotriene A-4 hydrolase (624 aa)	0	0	0	-10	3	5	1.66667	10
	BDET_02737	BDEG_02730 | Batrachochytrium dendrobatidis conserved hypothetical protein (371 aa)	10	45	15	0	9	60	20	0.4102
	BDET_02738	BDEG_02731 | Batrachochytrium dendrobatidis hypothetical protein (461 aa)	5	36	12	0	4	34	11.3333	-0.0432
	BDET_02765	BDEG_02758 | Batrachochytrium dendrobatidis 5-oxoprolinase (1378 aa)	13	43	14.3333	0	20	49	16.3333	0.0799
	BDET_02770	BDEG_02763 | Batrachochytrium dendrobatidis hypothetical protein similar to mitochondrion protein (171 aa)	1	5	1.66667	0	1	8	2.66667	0.6666
	BDET_02773	BDEG_02766 | Batrachochytrium dendrobatidis deoxyhypusine hydroxylase (323 aa)	3	6	2	10	0	0	0	-10
	BDET_02786	BDEG_02779 | Batrachochytrium dendrobatidis conserved hypothetical protein (177 aa)	6	28	9.33333	0	7	15	5	-0.8186
	BDET_02789	BDEG_02782 | Batrachochytrium dendrobatidis hypothetical protein similar to metallo-beta-lactamase superfamily protein (297 aa)	2	3	1	0	2	6	2	1
	BDET_02804	BDEG_02797 | Batrachochytrium dendrobatidis hypothetical protein (188 aa)	2	5	1.66667	0	2	3	1	-0.7925
	BDET_02806	BDEG_02799 | Batrachochytrium dendrobatidis conserved hypothetical protein (1851 aa)	2	5	1.66667	0	6	12	4	1.2721
	BDET_02809	BDEG_02802 | Batrachochytrium dendrobatidis hypothetical protein similar to citrate synthase (634 aa)	6	13	4.33333	0	6	11	3.66667	-0.2026
	BDET_02819	BDEG_02812 | Batrachochytrium dendrobatidis conserved hypothetical protein (259 aa)	8	31	10.3333	0	9	37	12.3333	0.2444
	BDET_02844	BDEG_02837 | Batrachochytrium dendrobatidis aminomethyltransferase, mitochondrial precursor (416 aa)	6	17	5.66667	0	8	26	8.66667	0.8481
	BDET_02857	BDEG_02850 | Batrachochytrium dendrobatidis T-complex protein 1 subunit eta (502 aa)	18	69	23	0	15	59	19.6667	-0.2274
	BDET_02857	BDEG_02850 | Batrachochytrium dendrobatidis T-complex protein 1 subunit eta (502 aa)	18	151	50.3333	0	16	84	28	-0.8613
	BDET_02871	BDEG_02864 | Batrachochytrium dendrobatidis WD repeat protein 1 (598 aa)	14	49	16.3333	0	18	61	20.3333	0.2593
	BDET_02872	BDEG_02865 | Batrachochytrium dendrobatidis phenylalanyl-tRNA synthetase alpha chain (512 aa)	9	18	6	0	7	20	6.66667	0.3752
	BDET_02883	BDEG_02876 | Batrachochytrium dendrobatidis UTP-glucose-1-phosphate uridylyltransferase 2 (505 aa)	14	47	15.6667	0	15	60	20	0.3529
	BDET_02884	BDEG_02876 | Batrachochytrium dendrobatidis UTP-glucose-1-phosphate uridylyltransferase 2 (382 aa)	11	40	13.3333	0	11	50	16.6667	0.2703
	BDET_02895	BDEG_02887 | Batrachochytrium dendrobatidis heat shock 70 kDa protein F, mitochondrial precursor (678 aa)	15	77	25.6667	0	19	90	30	0.2428
	BDET_02908	BDEG_02900 | Batrachochytrium dendrobatidis peptidyl-prolyl cis-trans isomerase (186 aa)	7	40	13.3333	0	10	61	20.3333	0.5135
	BDET_02922	BDEG_02914 | Batrachochytrium dendrobatidis clathrin heavy chain (1696 aa)	32	91	30.3333	0	37	126	42	1.1478
	BDET_02931	BDEG_02923 | Batrachochytrium dendrobatidis conserved hypothetical protein (799 aa)	2	3	1	0	3	6	2	1
	BDET_02940	BDEG_02932 | Batrachochytrium dendrobatidis rab GDP dissociation inhibitor beta (413 aa)	6	14	4.66667	0	14	75	25	2.8503
	BDET_02943	BDEG_02935 | Batrachochytrium dendrobatidis conserved hypothetical protein (1488 aa)	5	12	4	0	4	6	2	-1.0646
	BDET_02947	BDEG_02939 | Batrachochytrium dendrobatidis conserved hypothetical protein (893 aa)	6	11	3.66667	0	6	9	3	-0.195
	BDET_02950	BDEG_02942 | Batrachochytrium dendrobatidis hypothetical protein (830 aa)	2	2	0.666667	0	4	7	2.33333	1
	BDET_02954	BDEG_02946 | Batrachochytrium dendrobatidis conserved hypothetical protein (1673 aa)	5	9	3	0	6	10	3.33333	0.0566
	BDET_02959	BDEG_02951 | Batrachochytrium dendrobatidis predicted protein (245 aa)	2	6	2	0	2	7	2.33333	0.1383
	BDET_02981	BDEG_02973 | Batrachochytrium dendrobatidis hypothetical protein (113 aa)	3	27	9	0	3	61	20.3333	1.2037
	BDET_02989	BDEG_02981 | Batrachochytrium dendrobatidis predicted protein (66 aa)	0	0	0	-10	2	6	2	10
	BDET_02990	BDEG_02982 | Batrachochytrium dendrobatidis conserved hypothetical protein (830 aa)	4	9	3	0	4	8	2.66667	-0.1073
	BDET_02997	BDEG_02989 | Batrachochytrium dendrobatidis conserved hypothetical protein (604 aa)	12	36	12	0	17	60	20	0.8533
	BDET_03003	BDEG_02995 | Batrachochytrium dendrobatidis ARP2/3 complex 21 kDa subunit (180 aa)	4	11	3.66667	0	5	20	6.66667	0.9358
	BDET_03021	BDEG_03013 | Batrachochytrium dendrobatidis conserved hypothetical protein (1500 aa)	5	6	2	0	2	3	1	-1.5
	BDET_03024	BDEG_03016 | Batrachochytrium dendrobatidis protein phosphatase PP2A regulatory subunit B (479 aa)	1	3	1	0	2	11	3.66667	1.3617
	BDET_03030	BDEG_03022 | Batrachochytrium dendrobatidis phosphoacetylglucosamine mutase (586 aa)	15	43	14.3333	0	14	47	15.6667	0.0684
	BDET_03035	BDEG_03027 | Batrachochytrium dendrobatidis proliferating cell nuclear antigen (255 aa)	2	2	0.666667	0	3	13	4.33333	2.0763
	BDET_03057	BDEG_03049 | Batrachochytrium dendrobatidis isocitrate lyase (449 aa)	7	19	6.33333	0	10	44	14.6667	1.2231
	BDET_03060	BDEG_03052 | Batrachochytrium dendrobatidis conserved hypothetical protein (363 aa)	4	23	7.66667	0	3	22	7.33333	0.0492
	BDET_03084	BDEG_03076 | Batrachochytrium dendrobatidis hypothetical protein (400 aa)	2	3	1	0	4	5	1.66667	0.0283
	BDET_03090	BDEG_03082 | Batrachochytrium dendrobatidis sorting nexin-3 (141 aa)	5	14	4.66667	0	3	10	3.33333	-0.7233
	BDET_03091	BDEG_03083 | Batrachochytrium dendrobatidis cell division control protein 42 (188 aa)	3	12	4	0	2	12	4	0.2146
	BDET_03098	BDEG_03090 | Batrachochytrium dendrobatidis conserved hypothetical protein (267 aa)	2	5	1.66667	0	1	2	0.666667	-0.2925
	BDET_03105	BDEG_03097 | Batrachochytrium dendrobatidis 40S ribosomal protein S19 (149 aa)	7	34	11.3333	0	5	29	9.66667	-0.21
	BDET_03110	BDEG_03102 | Batrachochytrium dendrobatidis conserved hypothetical protein (254 aa)	5	18	6	0	3	11	3.66667	-0.6977
	BDET_03111	BDEG_03103 | Batrachochytrium dendrobatidis conserved hypothetical protein (297 aa)	6	13	4.33333	0	14	67	22.3333	2.6076
	BDET_03132	BDEG_03124 | Batrachochytrium dendrobatidis N(2),N(2)-dimethylguanosine tRNA methyltransferase (594 aa)	3	9	3	0	3	4	1.33333	-0.5408
	BDET_03133	BDEG_03125 | Batrachochytrium dendrobatidis aspartyl-tRNA synthetase (571 aa)	10	42	14	0	15	89	29.6667	1.0846
	BDET_03157	BDEG_03149 | Batrachochytrium dendrobatidis cell division control protein 42 (183 aa)	1	3	1	0	1	6	2	1
	BDET_03159	BDEG_03151 | Batrachochytrium dendrobatidis conserved hypothetical protein (189 aa)	9	33	11	0	10	35	11.6667	0.0741
	BDET_03160	BDEG_03152 | Batrachochytrium dendrobatidis 60S ribosomal protein L21-A (110 aa)	3	11	3.66667	0	2	8	2.66667	-0.2125
	BDET_03166	BDEG_03158 | Batrachochytrium dendrobatidis predicted protein (165 aa)	1	6	2	0	1	3	1	-0.5
	BDET_03171	BDEG_03163 | Batrachochytrium dendrobatidis conserved hypothetical protein (212 aa)	5	14	4.66667	0	6	14	4.66667	-0.2826
	BDET_03178	BDEG_03170 | Batrachochytrium dendrobatidis delta-1-pyrroline-5-carboxylate dehydrogenase (563 aa)	30	143	47.6667	0	31	171	57	0.1825
	BDET_03180	BDEG_03172 | Batrachochytrium dendrobatidis hypothetical protein (597 aa)	0	0	0	-10	2	5	1.66667	10
	BDET_03182	BDEG_03174 | Batrachochytrium dendrobatidis 26S proteasome non-ATPase regulatory subunit 12 (445 aa)	12	34	11.3333	0	7	19	6.33333	-0.9083
	BDET_03185	BDEG_03177 | Batrachochytrium dendrobatidis 40S ribosomal protein S12 (146 aa)	9	34	11.3333	0	10	47	15.6667	0.4267
	BDET_03190	BDEG_03182 | Batrachochytrium dendrobatidis deoxyuridine 5'-triphosphate nucleotidohydrolase (152 aa)	3	6	2	0	5	19	6.33333	1.7233
	BDET_03192	BDEG_03184 | Batrachochytrium dendrobatidis predicted protein (170 aa)	0	0	0	-10	1	5	1.66667	10
	BDET_03202	BDEG_03194 | Batrachochytrium dendrobatidis predicted protein (254 aa)	4	13	4.33333	0	4	12	4	0.031
	BDET_03203	BDEG_03195 | Batrachochytrium dendrobatidis predicted protein (389 aa)	4	9	3	0	2	3	1	-1.0283
	BDET_03208	BDEG_03200 | Batrachochytrium dendrobatidis conserved hypothetical protein (399 aa)	3	5	1.66667	0	3	6	2	0
	BDET_03219	BDEG_03211 | Batrachochytrium dendrobatidis hypothetical protein (766 aa)	6	25	8.33333	0	10	29	9.66667	0.2691
	BDET_03232	BDEG_03224 | Batrachochytrium dendrobatidis conserved hypothetical protein (889 aa)	7	18	6	0	5	9	3	-1.2381
	BDET_03235	BDEG_03227 | Batrachochytrium dendrobatidis glutamate synthase (2131 aa)	8	15	5	0	25	51	17	0.9725
	BDET_03236	BDEG_03228 | Batrachochytrium dendrobatidis hypothetical protein similar to Psmd2 protein (1004 aa)	15	63	21	0	13	58	19.3333	0.0357
	BDET_03257	BDEG_03249 | Batrachochytrium dendrobatidis conserved hypothetical protein (305 aa)	2	11	3.66667	0	3	12	4	-0.5721
	BDET_03271	BDEG_03263 | Batrachochytrium dendrobatidis phosphomannomutase (256 aa)	10	80	26.6667	0	14	77	25.6667	0.1207
	BDET_03276	BDEG_03268 | Batrachochytrium dendrobatidis conserved hypothetical protein (418 aa)	4	9	3	0	5	15	5	0.7173
	BDET_03284	BDEG_03276 | Batrachochytrium dendrobatidis 40S ribosomal protein S11 (136 aa)	3	13	4.33333	0	2	23	7.66667	0.8617
	BDET_03287	BDEG_03279 | Batrachochytrium dendrobatidis adenosylhomocysteinase (407 aa)	26	204	68	0	27	277	92.3333	0.4874
	BDET_03289	BDEG_03281 | Batrachochytrium dendrobatidis ribose-phosphate pyrophosphokinase I (442 aa)	3	8	2.66667	0	3	7	2.33333	0.5975
	BDET_03299	BDEG_03291 | Batrachochytrium dendrobatidis hypothetical protein (394 aa)	3	7	2.33333	0	1	1	0.333333	-1
	BDET_03316	BDEG_03308 | Batrachochytrium dendrobatidis cytochrome c peroxidase, mitochondrial precursor (360 aa)	2	2	0.666667	0	3	5	1.66667	0
	BDET_03317	BDEG_03309 | Batrachochytrium dendrobatidis nucleoside diphosphate kinase 1 (151 aa)	5	21	7	0	10	51	17	1.2462
	BDET_03321	BDEG_03313 | Batrachochytrium dendrobatidis argininosuccinate synthase (418 aa)	8	32	10.6667	0	9	36	12	0.2174
	BDET_03339	BDEG_03331 | Batrachochytrium dendrobatidis hypothetical protein similar to ATG7 protein (564 aa)	1	1	0.333333	0	3	7	2.33333	1.195
	BDET_03341	BDEG_03333 | Batrachochytrium dendrobatidis GTP-binding protein SAR1 (153 aa)	4	20	6.66667	0	3	12	4	-0.4791
	BDET_03350	BDEG_03342 | Batrachochytrium dendrobatidis organic hydroperoxide resistance protein (168 aa)	2	2	0.666667	0	1	5	1.66667	1.2925
	BDET_03365	BDEG_03357 | Batrachochytrium dendrobatidis hypothetical protein similar to temporarily Assigned Gene name family member (407 aa)	11	59	19.6667	0	9	48	16	-0.2718
	BDET_03376	BDEG_03368 | Batrachochytrium dendrobatidis hypothetical protein similar to P-type cation-transporting ATPase (1076 aa)	4	9	3	0	8	19	6.33333	0.4728
	BDET_03378	BDEG_03370 | Batrachochytrium dendrobatidis 40S ribosomal protein S24 (109 aa)	2	17	5.66667	0	3	23	7.66667	0.3703
	BDET_03380	BDEG_03372 | Batrachochytrium dendrobatidis T-complex protein 1 subunit gamma (506 aa)	24	178	59.3333	0	25	118	39.3333	-0.5892
	BDET_03381	BDEG_03373 | Batrachochytrium dendrobatidis hypothetical protein similar to GTP cyclohydrolase II (475 aa)	7	24	8	0	4	15	5	-0.3002
	BDET_03382	BDEG_03374 | Batrachochytrium dendrobatidis hypothetical protein similar to phosphoribosyltransferase (215 aa)	4	6	2	0	4	5	1.66667	0.6258
	BDET_03384	BDEG_03376 | Batrachochytrium dendrobatidis conserved hypothetical protein (204 aa)	5	22	7.33333	0	5	18	6	-0.2827
	BDET_03403	BDEG_03395 | Batrachochytrium dendrobatidis hypothetical protein similar to methylmalonate-semialdehyde dehydrogenase (508 aa)	4	5	1.66667	0	5	9	3	1.161
	BDET_03405	BDEG_03397 | Batrachochytrium dendrobatidis conserved hypothetical protein (367 aa)	0	0	0	-10	3	6	2	10
	BDET_03408	BDEG_03400 | Batrachochytrium dendrobatidis conserved hypothetical protein (1655 aa)	12	32	10.6667	0	3	7	2.33333	-1.5058
	BDET_03418	BDEG_03410 | Batrachochytrium dendrobatidis 60S ribosomal protein L34-B (119 aa)	1	5	1.66667	0	1	3	1	-0.1667
	BDET_03419	BDEG_03411 | Batrachochytrium dendrobatidis hypothetical protein similar to AhpC/TSA family protein (165 aa)	2	11	3.66667	0	6	42	14	2.0741
	BDET_03428	BDEG_03420 | Batrachochytrium dendrobatidis conserved hypothetical protein (207 aa)	5	17	5.66667	0	4	13	4.33333	-0.3023
	BDET_03430	BDEG_03422 | Batrachochytrium dendrobatidis conserved hypothetical protein (302 aa)	0	0	0	-10	1	5	1.66667	10
	BDET_03433	BDEG_03425 | Batrachochytrium dendrobatidis inositol-3-phosphate synthase (543 aa)	10	19	6.33333	0	7	17	5.66667	0.0418
	BDET_03450	BDEG_03442 | Batrachochytrium dendrobatidis conserved hypothetical protein (398 aa)	6	19	6.33333	0	6	19	6.33333	0
	BDET_03451	BDEG_03443 | Batrachochytrium dendrobatidis inositol-3-phosphate synthase (543 aa)	10	19	6.33333	0	7	17	5.66667	0.0418
	BDET_03457	BDEG_03449 | Batrachochytrium dendrobatidis protein MYG1 (215 aa)	10	20	6.66667	0	5	14	4.66667	-0.2645
	BDET_03460	BDEG_03452 | Batrachochytrium dendrobatidis 60S ribosomal protein L2 (257 aa)	6	207	69	0	5	84	28	-1.2448
	BDET_03461	BDEG_03453 | Batrachochytrium dendrobatidis conserved hypothetical protein (519 aa)	24	80	26.6667	0	18	67	22.3333	-0.2444
	BDET_03470	BDEG_03462 | Batrachochytrium dendrobatidis tubulin beta-1 chain (392 aa)	7	59	19.6667	0	7	58	19.3333	-0.0259
	BDET_03482	BDEG_03474 | Batrachochytrium dendrobatidis T-complex protein 1 subunit beta (485 aa)	27	103	34.3333	0	25	105	35	0.0331
	BDET_03490	BDEG_03482 | Batrachochytrium dendrobatidis conserved hypothetical protein (288 aa)	5	11	3.66667	0	4	7	2.33333	-0.7233
	BDET_03497	BDEG_03489 | Batrachochytrium dendrobatidis conserved hypothetical protein (879 aa)	3	5	1.66667	10	0	0	0	-10
	BDET_03499	BDEG_03491 | Batrachochytrium dendrobatidis NEDD8-conjugating enzyme Ubc12 (187 aa)	1	3	1	0	2	6	2	0.5
	BDET_03521	BDEG_03513 | Batrachochytrium dendrobatidis 60S acidic ribosomal protein P0 (318 aa)	10	83	27.6667	0	11	72	24	-0.1
	BDET_03524	BDEG_03516 | Batrachochytrium dendrobatidis cystathionine gamma-lyase (394 aa)	14	79	26.3333	0	16	81	27	0.1257
	BDET_03527	BDEG_03519 | Batrachochytrium dendrobatidis hypothetical protein (881 aa)	2	5	1.66667	10	0	0	0	-10
	BDET_03533	BDEG_03525 | Batrachochytrium dendrobatidis histidine biosynthesis trifunctional protein (765 aa)	6	9	3	0	5	10	3.33333	1.0975
	BDET_03541	BDEG_03533 | Batrachochytrium dendrobatidis conserved hypothetical protein (321 aa)	0	0	0	-10	2	7	2.33333	10
	BDET_03544	BDEG_03536 | Batrachochytrium dendrobatidis ribose-phosphate pyrophosphokinase 1 (320 aa)	3	8	2.66667	0	4	14	4.66667	1.0235
	BDET_03549	BDEG_03541 | Batrachochytrium dendrobatidis CTP synthase (577 aa)	4	7	2.33333	0	2	2	0.666667	-1.7925
	BDET_03560	BDEG_03552 | Batrachochytrium dendrobatidis acetyl-CoA acetyltransferase (397 aa)	7	20	6.66667	0	10	50	16.6667	1.3333
	BDET_03573	BDEG_03565 | Batrachochytrium dendrobatidis conserved hypothetical protein (1001 aa)	4	9	3	0	2	6	2	-0.4037
	BDET_03579	BDEG_03571 | Batrachochytrium dendrobatidis conserved hypothetical protein (1861 aa)	7	16	5.33333	0	19	56	18.6667	2.1802
	BDET_03580	BDEG_03572 | Batrachochytrium dendrobatidis conserved hypothetical protein (112 aa)	2	5	1.66667	0	4	17	5.66667	1.7974
	BDET_03590	BDEG_03582 | Batrachochytrium dendrobatidis hypothetical protein (256 aa)	2	9	3	0	2	7	2.33333	-0.5283
	BDET_03596	BDEG_03588 | Batrachochytrium dendrobatidis actin-66 (354 aa)	24	361	120.333	0	24	379	126.333	0.1348
	BDET_03615	BDEG_03607 | Batrachochytrium dendrobatidis carboxypeptidase Y precursor (525 aa)	6	13	4.33333	0	5	11	3.66667	0.0642
	BDET_03616	BDEG_03607 | Batrachochytrium dendrobatidis carboxypeptidase Y precursor (536 aa)	6	13	4.33333	0	5	11	3.66667	0.0642
	BDET_03637	BDEG_03628 | Batrachochytrium dendrobatidis hypothetical protein similar to UDP-N-acetylglucosamine pyrophosphorylase (492 aa)	16	55	18.3333	0	15	66	22	0.2533
	BDET_03638	BDEG_03629 | Batrachochytrium dendrobatidis conserved hypothetical protein (218 aa)	4	15	5	0	4	10	3.33333	-0.5283
	BDET_03662	BDEG_03653 | Batrachochytrium dendrobatidis calcineurin subunit B (186 aa)	2	5	1.66667	0	2	3	1	0.2925
	BDET_03664	BDEG_03655 | Batrachochytrium dendrobatidis F-actin capping protein subunit beta isoforms 1 and 2 (257 aa)	13	57	19	0	10	34	11.3333	-0.5917
	BDET_03666	BDEG_03657 | Batrachochytrium dendrobatidis hypothetical protein similar to U5 snRNP-specific protein (2234 aa)	10	18	6	0	9	12	4	-0.4406
	BDET_03674	BDEG_03665 | Batrachochytrium dendrobatidis hypothetical protein (92 aa)	0	0	0	-10	4	18	6	10
	BDET_03702	BDEG_03693 | Batrachochytrium dendrobatidis conserved hypothetical protein (375 aa)	11	60	20	0	11	62	20.6667	0.226
	BDET_03720	BDEG_03711 | Batrachochytrium dendrobatidis predicted protein (151 aa)	5	24	8	0	4	20	6.66667	-0.2592
	BDET_03724	BDEG_03715 | Batrachochytrium dendrobatidis conserved hypothetical protein (931 aa)	12	44	14.6667	0	24	94	31.3333	1.0738
	BDET_03738	BDEG_03729 | Batrachochytrium dendrobatidis conserved hypothetical protein (196 aa)	4	7	2.33333	0	2	2	0.666667	-0.195
	BDET_03759	BDEG_03750 | Batrachochytrium dendrobatidis pyruvate carboxylase (1247 aa)	28	103	34.3333	0	27	153	51	0.7108
	BDET_03762	BDEG_03753 | Batrachochytrium dendrobatidis valyl-tRNA synthetase (1049 aa)	0	0	0	-10	5	9	3	10
	BDET_03770	BDEG_03761 | Batrachochytrium dendrobatidis predicted protein (168 aa)	3	7	2.33333	0	1	4	1.33333	-0.8617
	BDET_03773	BDEG_03764 | Batrachochytrium dendrobatidis predicted protein (276 aa)	3	31	10.3333	0	3	26	8.66667	-0.1221
	BDET_03784	BDEG_03775 | Batrachochytrium dendrobatidis hypothetical protein (394 aa)	3	6	2	0	2	2	0.666667	-1.5
	BDET_03797	BDEG_03788 | Batrachochytrium dendrobatidis peroxiredoxin-6 (233 aa)	6	29	9.66667	0	11	45	15	0.6409
	BDET_03823	BDEG_03814 | Batrachochytrium dendrobatidis hypothetical protein (164 aa)	4	19	6.33333	0	5	18	6	-0.1209
	BDET_03824	BDEG_03814 | Batrachochytrium dendrobatidis hypothetical protein (157 aa)	5	23	7.66667	0	7	23	7.66667	-0.0545
	BDET_03826	BDEG_03816 | Batrachochytrium dendrobatidis conserved hypothetical protein (989 aa)	2	2	0.666667	0	1	6	2	0
	BDET_03858	BDEG_03848 | Batrachochytrium dendrobatidis hypothetical protein (580 aa)	3	8	2.66667	10	0	0	0	-10
	BDET_03865	BDEG_03855 | Batrachochytrium dendrobatidis conserved hypothetical protein (598 aa)	6	12	4	0	2	3	1	-2.085
	BDET_03882	BDEG_03872 | Batrachochytrium dendrobatidis hypothetical protein (770 aa)	3	13	4.33333	0	5	15	5	0.1384
	BDET_03884	BDEG_03874 | Batrachochytrium dendrobatidis predicted protein (109 aa)	1	1	0.333333	0	1	6	2	1
	BDET_03917	BDEG_03907 | Batrachochytrium dendrobatidis DNA-directed RNA polymerase I 190 kDa polypeptide (1812 aa)	6	17	5.66667	0	9	21	7	-0.3685
	BDET_03966	BDEG_03956 | Batrachochytrium dendrobatidis hypothetical protein similar to proteasome 26S subunit (467 aa)	15	37	12.3333	0	13	35	11.6667	0.0755
	BDET_03967	BDEG_03957 | Batrachochytrium dendrobatidis peroxiredoxin-2 (231 aa)	3	12	4	0	3	22	7.33333	0.8171
	BDET_03973	BDEG_03963 | Batrachochytrium dendrobatidis conserved hypothetical protein (207 aa)	11	78	26	0	9	102	34	0.2747
	BDET_03977	BDEG_03967 | Batrachochytrium dendrobatidis hypothetical protein (126 aa)	2	7	2.33333	0	3	16	5.33333	0.5975
	BDET_03980	BDEG_03970 | Batrachochytrium dendrobatidis peroxisomal hydratase-dehydrogenase-epimerase (985 aa)	4	5	1.66667	0	4	5	1.66667	-1.0294
	BDET_03982	BDEG_03972 | Batrachochytrium dendrobatidis conserved hypothetical protein (219 aa)	2	6	2	0	1	2	0.666667	0
	BDET_04007	BDEG_03997 | Batrachochytrium dendrobatidis hypothetical protein similar to hydrolase (222 aa)	1	1	0.333333	0	3	14	4.66667	2.195
	BDET_04022	BDEG_04012 | Batrachochytrium dendrobatidis conserved hypothetical protein (273 aa)	0	0	0	-10	2	5	1.66667	10
	BDET_04023	BDEG_04013 | Batrachochytrium dendrobatidis conserved hypothetical protein (186 aa)	2	13	4.33333	0	2	11	3.66667	-0.2456
	BDET_04064	BDEG_04054 | Batrachochytrium dendrobatidis DNA-directed RNA polymerase II largest subunit (1744 aa)	10	26	8.66667	0	8	24	8	-0.4737
	BDET_04065	BDEG_04055 | Batrachochytrium dendrobatidis conserved hypothetical protein (323 aa)	7	17	5.66667	0	12	58	19.3333	1.8773
	BDET_04085	BDEG_04075 | Batrachochytrium dendrobatidis predicted protein (202 aa)	3	11	3.66667	0	3	11	3.66667	0.1073
	BDET_04091	BDEG_04081 | Batrachochytrium dendrobatidis serine/threonine-protein phosphatase 5 (430 aa)	7	25	8.33333	0	6	17	5.66667	-0.436
	BDET_04093	BDEG_04083 | Batrachochytrium dendrobatidis NADH dehydrogenase flavoprotein 1, mitochondrial precursor (471 aa)	1	5	1.66667	0	3	7	2.33333	0.5283
	BDET_04098	BDEG_04088 | Batrachochytrium dendrobatidis hypothetical protein (379 aa)	12	127	42.3333	0	8	83	27.6667	-0.6458
	BDET_04116	BDEG_04105 | Batrachochytrium dendrobatidis conserved hypothetical protein (397 aa)	1	11	3.66667	0	2	4	1.33333	-0.8617
	BDET_04126	BDEG_04115 | Batrachochytrium dendrobatidis bifunctional purine biosynthesis protein ADE17 (600 aa)	7	12	4	0	13	69	23	2.4595
	BDET_04144	BDEG_04133 | Batrachochytrium dendrobatidis phosphoglucomutase (547 aa)	4	5	1.66667	0	9	25	8.33333	2.4641
	BDET_04147	BDEG_04136 | Batrachochytrium dendrobatidis 40S ribosomal protein S2 (263 aa)	10	45	15	0	10	41	13.6667	-0.0877
	BDET_04151	BDEG_04140 | Batrachochytrium dendrobatidis glucosamine-fructose-6-phosphate aminotransferase (669 aa)	6	19	6.33333	0	10	47	15.6667	1.3543
	BDET_04177	BDEG_04165 | Batrachochytrium dendrobatidis phosphoribosylaminoimidazole carboxylase (575 aa)	1	2	0.666667	0	3	6	2	1.585
	BDET_04188	BDEG_04176 | Batrachochytrium dendrobatidis conserved hypothetical protein (1155 aa)	9	24	8	0	4	6	2	-1.1648
	BDET_04194	BDEG_04182 | Batrachochytrium dendrobatidis Sec14 cytosolic factor (301 aa)	2	7	2.33333	0	2	8	2.66667	0
	BDET_04202	BDEG_04190 | Batrachochytrium dendrobatidis osteoclast-stimulating factor 1 (216 aa)	1	6	2	0	1	6	2	0
	BDET_04238	BDEG_04225 | Batrachochytrium dendrobatidis conserved hypothetical protein (367 aa)	0	0	0	-10	1	5	1.66667	10
	BDET_04253	BDEG_04240 | Batrachochytrium dendrobatidis hypothetical protein similar to glutamate carboxypeptidase (475 aa)	1	1	0.333333	0	7	23	7.66667	2.9282
	BDET_04270	BDEG_04257 | Batrachochytrium dendrobatidis pyridoxine biosynthesis protein PDX1 (327 aa)	23	138	46	0	22	129	43	0.0078
	BDET_04271	BDEG_04257 | Batrachochytrium dendrobatidis pyridoxine biosynthesis protein PDX1 (314 aa)	23	138	46	0	22	129	43	0.0078
	BDET_04279	BDEG_04265 | Batrachochytrium dendrobatidis predicted protein (124 aa)	2	5	1.66667	0	2	4	1.33333	1.3333
	BDET_04294	BDEG_04280 | Batrachochytrium dendrobatidis AP-1 complex subunit gamma-1 (770 aa)	4	10	3.33333	0	1	1	0.333333	-1.6356
	BDET_04307	BDEG_04293 | Batrachochytrium dendrobatidis conserved hypothetical protein (284 aa)	5	13	4.33333	0	4	12	4	-0.1073
	BDET_04308	BDEG_04294 | Batrachochytrium dendrobatidis proteasome subunit alpha type 4 (224 aa)	7	25	8.33333	0	8	31	10.3333	0.6998
	BDET_04311	BDEG_04297 | Batrachochytrium dendrobatidis conserved hypothetical protein (491 aa)	5	18	6	0	5	13	4.33333	-0.6122
	BDET_04325	BDEG_04311 | Batrachochytrium dendrobatidis conserved hypothetical protein (125 aa)	4	13	4.33333	0	4	16	5.33333	0.3137
	BDET_04328	BDEG_04314 | Batrachochytrium dendrobatidis 6-phosphofructokinase (994 aa)	13	25	8.33333	0	18	51	17	1.0074
	BDET_04339	BDEG_04325 | Batrachochytrium dendrobatidis ubiquitin carboxyl-terminal hydrolase (775 aa)	4	7	2.33333	0	2	4	1.33333	0
	BDET_04349	BDEG_04335 | Batrachochytrium dendrobatidis conserved hypothetical protein (500 aa)	2	7	2.33333	0	4	12	4	0.6667
	BDET_04352	BDEG_04338 | Batrachochytrium dendrobatidis hypothetical protein similar to glutaminyl-tRNA synthetase (799 aa)	14	40	13.3333	0	7	17	5.66667	-1.2322
	BDET_04355	BDEG_04341 | Batrachochytrium dendrobatidis conserved hypothetical protein (774 aa)	1	6	2	0	1	3	1	0.085
	BDET_04357	BDEG_04343 | Batrachochytrium dendrobatidis 60S ribosomal protein L7a (265 aa)	11	55	18.3333	0	12	55	18.3333	0.1664
	BDET_04374	BDEG_04360 | Batrachochytrium dendrobatidis acetyl-CoA acetyltransferase, mitochondrial precursor (413 aa)	16	58	19.3333	0	20	67	22.3333	0.3936
	BDET_04376	BDEG_04362 | Batrachochytrium dendrobatidis acetyl-CoA acetyltransferase, mitochondrial precursor (426 aa)	15	57	19	0	18	65	21.6667	0.3727
	BDET_04395	BDEG_04381 | Batrachochytrium dendrobatidis conserved hypothetical protein (897 aa)	9	11	3.66667	0	7	14	4.66667	-0.0419
	BDET_04400	BDEG_04386 | Batrachochytrium dendrobatidis aspartate aminotransferase (429 aa)	17	67	22.3333	0	20	75	25	0.2579
	BDET_04404	BDEG_04390 | Batrachochytrium dendrobatidis conserved hypothetical protein (467 aa)	1	1	0.333333	0	3	5	1.66667	1.2925
	BDET_04405	BDEG_04391 | Batrachochytrium dendrobatidis conserved hypothetical protein (187 aa)	3	15	5	0	3	12	4	0.2623
	BDET_04409	BDEG_04395 | Batrachochytrium dendrobatidis dihydrolipoyl dehydrogenase, mitochondrial precursor (513 aa)	10	22	7.33333	0	8	22	7.33333	0.0234
	BDET_04412	BDEG_04398 | Batrachochytrium dendrobatidis coatomer subunit beta (962 aa)	12	24	8	0	10	19	6.33333	-1.6168
	BDET_04424	BDEG_04410 | Batrachochytrium dendrobatidis hypothetical protein similar to dipeptidyl peptidase III (679 aa)	3	6	2	0	7	16	5.33333	1.5283
	BDET_04425	BDEG_04411 | Batrachochytrium dendrobatidis predicted protein (172 aa)	2	9	3	0	2	11	3.66667	0.3334
	BDET_04453	BDEG_04439 | Batrachochytrium dendrobatidis DNA replication licensing factor mcm7 (760 aa)	3	6	2	0	2	4	1.33333	-0.5
	BDET_04458	BDEG_04444 | Batrachochytrium dendrobatidis hypothetical protein similar to eukaryotic translation initiation factor 3 (488 aa)	6	8	2.66667	0	3	6	2	-0.2925
	BDET_04460	BDEG_04446 | Batrachochytrium dendrobatidis ubiquitin-activating enzyme E1 1 (1840 aa)	9	22	7.33333	0	15	55	18.3333	1.416
	BDET_04470	BDEG_04456 | Batrachochytrium dendrobatidis heat shock protein 101 (899 aa)	17	71	23.6667	0	23	143	47.6667	1.0117
	BDET_04475	BDEG_04461 | Batrachochytrium dendrobatidis 40S ribosomal protein S23 (158 aa)	3	7	2.33333	0	2	6	2	-0.2925
	BDET_04476	BDEG_04462 | Batrachochytrium dendrobatidis conserved hypothetical protein (352 aa)	6	29	9.66667	0	4	16	5.33333	-0.9967
	BDET_04488	BDEG_04474 | Batrachochytrium dendrobatidis predicted protein (366 aa)	2	5	1.66667	0	2	8	2.66667	-0.1852
	BDET_04489	BDEG_04475 | Batrachochytrium dendrobatidis predicted protein (374 aa)	2	5	1.66667	0	2	8	2.66667	-0.1852
	BDET_04490	BDEG_04476 | Batrachochytrium dendrobatidis predicted protein (159 aa)	2	5	1.66667	0	2	8	2.66667	-0.1852
	BDET_04553	BDEG_04539 | Batrachochytrium dendrobatidis hypothetical protein similar to independent phosphoglycerate mutase isoform 1 (525 aa)	11	34	11.3333	0	11	46	15.3333	0.513
	BDET_04558	BDEG_04544 | Batrachochytrium dendrobatidis cell division protease ftsH (740 aa)	1	6	2	0	1	3	1	-0.5
	BDET_04566	BDEG_04552 | Batrachochytrium dendrobatidis predicted protein (698 aa)	5	12	4	0	6	12	4	-0.0642
	BDET_04580	BDEG_04566 | Batrachochytrium dendrobatidis transketolase (547 aa)	5	21	7	0	6	39	13	0.8915
	BDET_04582	BDEG_04568 | Batrachochytrium dendrobatidis predicted protein (152 aa)	2	5	1.66667	10	0	0	0	-10
	BDET_04584	BDEG_04570 | Batrachochytrium dendrobatidis conserved hypothetical protein (690 aa)	3	4	1.33333	0	3	8	2.66667	0.5408
	BDET_04588	BDEG_04574 | Batrachochytrium dendrobatidis conserved hypothetical protein (264 aa)	2	5	1.66667	0	1	2	0.666667	0.4717
	BDET_04590	BDEG_04576 | Batrachochytrium dendrobatidis hypothetical protein similar to pyruvate dehydrogenase complex subunit alpha (324 aa)	12	35	11.6667	0	13	26	8.66667	0.1073
	BDET_04609	BDEG_04595 | Batrachochytrium dendrobatidis fructose-1,6-bisphosphatase (341 aa)	11	32	10.6667	0	11	33	11	0.2628
	BDET_04640	BDEG_04626 | Batrachochytrium dendrobatidis hypothetical protein (295 aa)	10	43	14.3333	0	8	22	7.33333	-0.6269
	BDET_04651	BDEG_04637 | Batrachochytrium dendrobatidis hypothetical protein (313 aa)	11	36	12	0	8	30	10	-0.3469
	BDET_04654	BDEG_04640 | Batrachochytrium dendrobatidis hypothetical protein (98 aa)	2	5	1.66667	0	1	1	0.333333	-1.2925
	BDET_04676	BDEG_04662 | Batrachochytrium dendrobatidis xanthine dehydrogenase/oxidase (1338 aa)	0	0	0	-10	4	6	2	10
	BDET_04679	BDEG_04665 | Batrachochytrium dendrobatidis mannose-1-phosphate guanyltransferase (393 aa)	15	78	26	0	14	81	27	0.3092
	BDET_04692	BDEG_04678 | Batrachochytrium dendrobatidis hypothetical protein similar to protein tyrosine phosphatase (143 aa)	2	6	2	0	1	3	1	-1
	BDET_04697	BDEG_04683 | Batrachochytrium dendrobatidis conserved hypothetical protein (300 aa)	7	16	5.33333	0	5	13	4.33333	-0.1945
	BDET_04703	BDEG_04689 | Batrachochytrium dendrobatidis calmodulin (114 aa)	1	4	1.33333	0	3	14	4.66667	1.195
	BDET_04706	BDEG_04692 | Batrachochytrium dendrobatidis proline dehydrogenase family protein (484 aa)	2	5	1.66667	0	1	2	0.666667	-1.2925
	BDET_04709	BDEG_04695 | Batrachochytrium dendrobatidis conserved hypothetical protein (229 aa)	10	26	8.66667	0	10	42	14	0.6976
	BDET_04710	BDEG_04696 | Batrachochytrium dendrobatidis hypothetical protein similar to NTGP1 (209 aa)	6	12	4	0	5	8	2.66667	-0.3333
	BDET_04716	BDEG_04702 | Batrachochytrium dendrobatidis conserved hypothetical protein (287 aa)	3	14	4.66667	0	3	13	4.33333	-0.0545
	BDET_04717	BDEG_04703 | Batrachochytrium dendrobatidis conserved hypothetical protein (401 aa)	10	22	7.33333	0	7	18	6	-0.2902
	BDET_04728	BDEG_04714 | Batrachochytrium dendrobatidis hypothetical protein (165 aa)	3	5	1.66667	10	0	0	0	-10
	BDET_04737	BDEG_04723 | Batrachochytrium dendrobatidis hypothetical protein similar to guanine nucleotide binding protein beta subunit (316 aa)	11	102	34	0	12	84	28	-0.0872
	BDET_04751	BDEG_04737 | Batrachochytrium dendrobatidis 26S proteasome non-ATPase regulatory subunit 11 (420 aa)	10	28	9.33333	0	5	16	5.33333	-0.9047
	BDET_04753	BDEG_04739 | Batrachochytrium dendrobatidis hypothetical protein similar to acyl-CoA oxidase (453 aa)	4	17	5.66667	0	8	40	13.3333	1.2516
	BDET_04758	BDEG_04744 | Batrachochytrium dendrobatidis conserved hypothetical protein (106 aa)	2	23	7.66667	0	5	43	14.3333	0.2656
	BDET_04772	BDEG_04758 | Batrachochytrium dendrobatidis conserved hypothetical protein (127 aa)	5	19	6.33333	0	4	18	6	-0.6112
	BDET_04779	BDEG_04765 | Batrachochytrium dendrobatidis 26S proteasome non-ATPase regulatory subunit 6 (341 aa)	5	19	6.33333	0	4	9	3	-0.585
	BDET_04782	BDEG_04768 | Batrachochytrium dendrobatidis conserved hypothetical protein (113 aa)	4	12	4	0	4	11	3.66667	-0.1112
	BDET_04803	BDEG_04789 | Batrachochytrium dendrobatidis 3-hydroxyanthranilate 3,4-dioxygenase (177 aa)	3	6	2	0	3	7	2.33333	0.7993
	BDET_04807	BDEG_04793 | Batrachochytrium dendrobatidis FK506-binding protein 2B precursor (294 aa)	8	18	6	0	2	5	1.66667	-1.6591
	BDET_04809	BDEG_04795 | Batrachochytrium dendrobatidis hypothetical protein similar to pre-mRNA splicing factor (558 aa)	4	6	2	10	0	0	0	-10
	BDET_04811	BDEG_04797 | Batrachochytrium dendrobatidis 40S ribosomal protein S17-B (145 aa)	4	11	3.66667	0	3	23	7.66667	-0.1633
	BDET_04815	BDEG_04801 | Batrachochytrium dendrobatidis fructose-bisphosphate aldolase (354 aa)	21	155	51.6667	0	17	153	51	0.1297
	BDET_04827	BDEG_04813 | Batrachochytrium dendrobatidis phosphoenolpyruvate carboxykinase (544 aa)	36	278	92.6667	0	41	375	125	0.4004
	BDET_04833	BDEG_04819 | Batrachochytrium dendrobatidis hypothetical protein (504 aa)	3	9	3	0	5	10	3.33333	-0.7203
	BDET_04846	BDEG_04832 | Batrachochytrium dendrobatidis importin subunit alpha (528 aa)	11	35	11.6667	0	10	25	8.33333	0.0761
	BDET_04858	BDEG_04844 | Batrachochytrium dendrobatidis conserved hypothetical protein (145 aa)	3	12	4	0	3	12	4	-0.1715
	BDET_04859	BDEG_04844 | Batrachochytrium dendrobatidis conserved hypothetical protein (145 aa)	3	12	4	0	3	12	4	-0.1715
	BDET_04880	BDEG_04865 | Batrachochytrium dendrobatidis predicted protein (121 aa)	2	7	2.33333	0	2	3	1	-1.195
	BDET_04883	BDEG_04868 | Batrachochytrium dendrobatidis 60S ribosomal protein L9 (188 aa)	5	20	6.66667	0	7	29	9.66667	1.0148
	BDET_04891	BDEG_04876 | Batrachochytrium dendrobatidis conserved hypothetical protein (499 aa)	3	11	3.66667	0	3	9	3	-0.9259
	BDET_04908	BDEG_04893 | Batrachochytrium dendrobatidis L-serine dehydratase (487 aa)	4	10	3.33333	0	1	9	3	-0.195
	BDET_04916	BDEG_04901 | Batrachochytrium dendrobatidis pirin (299 aa)	12	25	8.33333	0	10	22	7.33333	-0.075
	BDET_04917	BDEG_04902 | Batrachochytrium dendrobatidis DNA-directed RNA polymerase I polypeptide 2 (1215 aa)	3	5	1.66667	0	2	3	1	-0.1667
	BDET_04919	BDEG_04904 | Batrachochytrium dendrobatidis proteasome subunit beta type 3 (205 aa)	7	53	17.6667	0	3	28	9.33333	-0.9229
	BDET_04933	BDEG_04918 | Batrachochytrium dendrobatidis 60S ribosomal protein L7 (119 aa)	6	20	6.66667	0	5	32	10.6667	0.5371
	BDET_04934	BDEG_04919 | Batrachochytrium dendrobatidis hypothetical protein similar to polysaccharide deacetylase family protein (443 aa)	10	25	8.33333	0	6	19	6.33333	-0.4035
	BDET_04935	BDEG_04920 | Batrachochytrium dendrobatidis hypothetical protein similar to phosphopantothenate-cysteine ligase (221 aa)	2	3	1	0	3	5	1.66667	-0.2925
	BDET_04951	BDEG_04936 | Batrachochytrium dendrobatidis predicted protein (98 aa)	1	2	0.666667	0	3	7	2.33333	0.0567
	BDET_04956	BDEG_04941 | Batrachochytrium dendrobatidis predicted protein (171 aa)	1	1	0.333333	0	2	17	5.66667	1.9271
	BDET_04957	BDEG_04942 | Batrachochytrium dendrobatidis thioredoxin peroxidase (180 aa)	6	46	15.3333	0	8	61	20.3333	0.4846
	BDET_04975	BDEG_04960 | Batrachochytrium dendrobatidis cytosol aminopeptidase (452 aa)	21	114	38	0	21	96	32	-0.2597
	BDET_04977	BDEG_04962 | Batrachochytrium dendrobatidis hypothetical protein similar to pyrroline-5-carboxylate reductase (296 aa)	6	13	4.33333	0	4	9	3	-0.6025
	BDET_04978	BDEG_04963 | Batrachochytrium dendrobatidis orotidine 5'-phosphate decarboxylase (286 aa)	4	11	3.66667	0	3	8	2.66667	0.1228
	BDET_04990	BDEG_04975 | Batrachochytrium dendrobatidis hypothetical protein (162 aa)	7	19	6.33333	0	5	12	4	-0.5518
	BDET_05019	BDEG_05004 | Batrachochytrium dendrobatidis conserved hypothetical protein (1104 aa)	4	5	1.66667	10	0	0	0	-10
	BDET_05024	BDEG_05009 | Batrachochytrium dendrobatidis anthranilate synthase component 1 (501 aa)	2	11	3.66667	0	7	16	5.33333	0.39
	BDET_05026	BDEG_05011 | Batrachochytrium dendrobatidis adenylosuccinate lyase (483 aa)	15	48	16	0	15	53	17.6667	0.2133
	BDET_05052	BDEG_05037 | Batrachochytrium dendrobatidis conserved hypothetical protein (277 aa)	5	11	3.66667	0	6	17	5.66667	0.6901
	BDET_05059	BDEG_05044 | Batrachochytrium dendrobatidis protein pyrABCN (2313 aa)	39	98	32.6667	0	67	213	71	1.437
	BDET_05061	BDEG_05046 | Batrachochytrium dendrobatidis conserved hypothetical protein (741 aa)	4	6	2	0	5	10	3.33333	0.229
	BDET_05064	BDEG_05049 | Batrachochytrium dendrobatidis histidyl-tRNA synthetase (519 aa)	5	6	2	0	4	6	2	0.2993
	BDET_05083	BDEG_05068 | Batrachochytrium dendrobatidis splicing factor 3B subunit 3 (1225 aa)	4	8	2.66667	0	4	10	3.33333	-0.61
	BDET_05116	BDEG_05101 | Batrachochytrium dendrobatidis hypothetical protein (771 aa)	2	3	1	0	4	11	3.66667	2.4037
	BDET_05121	BDEG_05106 | Batrachochytrium dendrobatidis hypothetical protein (726 aa)	2	3	1	0	4	9	3	2.1609
	BDET_05132	BDEG_05117 | Batrachochytrium dendrobatidis predicted protein (746 aa)	2	3	1	0	4	11	3.66667	2.4037
	BDET_05142	BDEG_05127 | Batrachochytrium dendrobatidis catalase X (547 aa)	2	4	1.33333	0	3	9	3	0.5098
	BDET_05156	BDEG_05141 | Batrachochytrium dendrobatidis conserved hypothetical protein (468 aa)	7	20	6.66667	0	5	7	2.33333	-1.2125
	BDET_05170	BDEG_05155 | Batrachochytrium dendrobatidis conserved hypothetical protein (313 aa)	4	16	5.33333	0	5	13	4.33333	-0.2691
	BDET_05174	BDEG_05159 | Batrachochytrium dendrobatidis hypothetical protein similar to novel protein containing Initiation factor 2 subunit family domain (373 aa)	0	0	0	-10	2	6	2	10
	BDET_05176	BDEG_05161 | Batrachochytrium dendrobatidis hypothetical protein (165 aa)	9	54	18	0	6	65	21.6667	0.2531
	BDET_05190	BDEG_05175 | Batrachochytrium dendrobatidis catalase X (553 aa)	2	4	1.33333	0	2	5	1.66667	0.5
	BDET_05191	BDEG_05176 | Batrachochytrium dendrobatidis hypothetical protein similar to 3',5'-bisphosphate nucleotidase (337 aa)	2	5	1.66667	0	1	2	0.666667	0
	BDET_05202	BDEG_05187 | Batrachochytrium dendrobatidis hypothetical protein (1531 aa)	9	29	9.66667	0	13	74	24.6667	1.4572
	BDET_05214	BDEG_05199 | Batrachochytrium dendrobatidis isopentenyl-diphosphate Delta-isomerase (232 aa)	1	6	2	0	2	5	1.66667	-0.3333
	BDET_05219	BDEG_05204 | Batrachochytrium dendrobatidis dihydroorotase (350 aa)	2	5	1.66667	0	2	2	0.666667	-1.2925
	BDET_05221	BDEG_05206 | Batrachochytrium dendrobatidis uracil phosphoribosyltransferase (220 aa)	8	35	11.6667	0	10	37	12.3333	0.0088
	BDET_05222	BDEG_05207 | Batrachochytrium dendrobatidis heat shock protein 90 (687 aa)	35	291	97	0	44	606	202	1.0965
	BDET_05225	BDEG_05210 | Batrachochytrium dendrobatidis hypothetical protein similar to adaptor protein complex AP-1 (926 aa)	7	20	6.66667	0	5	9	3	-0.969
	BDET_05255	BDEG_05240 | Batrachochytrium dendrobatidis conserved hypothetical protein (141 aa)	1	1	0.333333	0	3	10	3.33333	1.7233
	BDET_05257	BDEG_05242 | Batrachochytrium dendrobatidis conserved hypothetical protein (744 aa)	1	7	2.33333	10	0	0	0	-10
	BDET_05258	BDEG_05243 | Batrachochytrium dendrobatidis conserved hypothetical protein (173 aa)	2	7	2.33333	0	5	12	4	0.774
	BDET_05272	BDEG_05256 | Batrachochytrium dendrobatidis inorganic pyrophosphatase (300 aa)	8	28	9.33333	0	9	58	19.3333	1.071
	BDET_05275	BDEG_05259 | Batrachochytrium dendrobatidis proteasome subunit alpha type 6 (248 aa)	8	36	12	0	9	48	16	0.6398
	BDET_05277	BDEG_05261 | Batrachochytrium dendrobatidis conserved hypothetical protein (1053 aa)	16	50	16.6667	0	14	38	12.6667	-0.3919
	BDET_05279	BDEG_05263 | Batrachochytrium dendrobatidis conserved hypothetical protein (1070 aa)	2	4	1.33333	0	3	7	2.33333	0.2642
	BDET_05280	BDEG_05264 | Batrachochytrium dendrobatidis glutaryl-CoA dehydrogenase, mitochondrial precursor (407 aa)	11	35	11.6667	0	11	42	14	0.3919
	BDET_05283	BDEG_05267 | Batrachochytrium dendrobatidis ribonucleoside-diphosphate reductase large subunit (797 aa)	11	27	9	0	8	21	7	-0.2516
	BDET_05299	BDEG_05283 | Batrachochytrium dendrobatidis conserved hypothetical protein (500 aa)	22	100	33.3333	0	22	131	43.6667	0.2915
	BDET_05313	BDEG_05297 | Batrachochytrium dendrobatidis hypothetical protein (144 aa)	1	7	2.33333	0	1	5	1.66667	-0.3333
	BDET_05316	BDEG_05300 | Batrachochytrium dendrobatidis hypothetical protein similar to polyubiquitin 5 (230 aa)	2	25	8.33333	0	4	22	7.33333	-0.7974
	BDET_05328	BDEG_05312 | Batrachochytrium dendrobatidis hypothetical protein similar to protein phosphatase 2C (333 aa)	8	24	8	0	7	11	3.66667	-1.3334
	BDET_05329	BDEG_05313 | Batrachochytrium dendrobatidis conserved hypothetical protein (108 aa)	0	0	0	-10	1	5	1.66667	10
	BDET_05330	BDEG_05314 | Batrachochytrium dendrobatidis conserved hypothetical protein (434 aa)	5	11	3.66667	0	3	6	2	-0.2233
	BDET_05343	BDEG_05327 | Batrachochytrium dendrobatidis medium-chain specific acyl-CoA dehydrogenase, mitochondrial precursor (433 aa)	2	6	2	0	3	7	2.33333	0.195
	BDET_05346	BDEG_05330 | Batrachochytrium dendrobatidis 2-oxoglutarate dehydrogenase E1 component (721 aa)	4	8	2.66667	0	5	13	4.33333	0.7173
	BDET_05351	BDEG_05335 | Batrachochytrium dendrobatidis 2-oxoisovalerate dehydrogenase subunit beta, mitochondrial precursor (396 aa)	9	28	9.33333	0	10	34	11.3333	0.5458
	BDET_05367	BDEG_05351 | Batrachochytrium dendrobatidis proline iminopeptidase (315 aa)	6	18	6	0	3	13	4.33333	0.0642
	BDET_05369	BDEG_05353 | Batrachochytrium dendrobatidis conserved hypothetical protein (213 aa)	6	58	19.3333	0	9	110	36.6667	0.888
	BDET_05389	BDEG_05372 | Batrachochytrium dendrobatidis 60S ribosomal protein L23a-2 (181 aa)	9	24	8	0	8	27	9	0.0286
	BDET_05399	BDEG_05382 | Batrachochytrium dendrobatidis protein phosphatase 1 regulatory subunit SDS22 (357 aa)	2	2	0.666667	0	4	7	2.33333	1.195
	BDET_05404	BDEG_05387 | Batrachochytrium dendrobatidis 40S ribosomal protein S10-A (156 aa)	4	16	5.33333	0	5	30	10	0.8583
	BDET_05423	BDEG_05406 | Batrachochytrium dendrobatidis 60S ribosomal protein L15 (205 aa)	3	11	3.66667	0	4	15	5	1.2427
	BDET_05432	BDEG_05415 | Batrachochytrium dendrobatidis hypothetical protein (113 aa)	3	22	7.33333	0	6	26	8.66667	0.2827
	BDET_05449	BDEG_05432 | Batrachochytrium dendrobatidis hypothetical protein (191 aa)	3	19	6.33333	0	3	14	4.66667	-0.421
	BDET_05479	BDEG_05462 | Batrachochytrium dendrobatidis hypothetical protein similar to mt-GrpE (221 aa)	0	0	0	-10	5	9	3	10
	BDET_05508	BDEG_05491 | Batrachochytrium dendrobatidis conserved hypothetical protein (545 aa)	4	7	2.33333	0	3	6	2	-0.3333
	BDET_05524	BDEG_05507 | Batrachochytrium dendrobatidis conserved hypothetical protein (389 aa)	1	2	0.666667	0	1	5	1.66667	0
	BDET_05542	BDEG_05525 | Batrachochytrium dendrobatidis cell division control protein 10 (142 aa)	2	11	3.66667	10	0	0	0	-10
	BDET_05553	BDEG_05536 | Batrachochytrium dendrobatidis 40S ribosomal protein S7 (196 aa)	7	43	14.3333	0	7	35	11.6667	-0.2443
	BDET_05557	BDEG_05540 | Batrachochytrium dendrobatidis delta-aminolevulinic acid dehydratase (340 aa)	7	13	4.33333	0	6	19	6.33333	0.5518
	BDET_05627	BDEG_05610 | Batrachochytrium dendrobatidis phosphoribosylformylglycinamidine synthase (1418 aa)	29	89	29.6667	0	31	88	29.3333	0.0115
	BDET_05630	BDEG_05613 | Batrachochytrium dendrobatidis ATP synthase subunit beta, mitochondrial precursor (416 aa)	24	78	26	0	23	96	32	0.325
	BDET_05635	BDEG_05618 | Batrachochytrium dendrobatidis tubulin beta-2 chain (441 aa)	34	343	114.333	0	34	289	96.3333	-0.2462
	BDET_05640	BDEG_05623 | Batrachochytrium dendrobatidis hypothetical protein similar to septin (488 aa)	3	17	5.66667	0	2	15	5	-0.195
	BDET_05641	BDEG_05624 | Batrachochytrium dendrobatidis 14-3-3 protein epsilon (247 aa)	27	258	86	0	22	225	75	-0.0107
	BDET_05651	BDEG_05634 | Batrachochytrium dendrobatidis 60S ribosomal protein L6 (250 aa)	9	76	25.3333	0	9	62	20.6667	-0.1997
	BDET_05655	BDEG_05638 | Batrachochytrium dendrobatidis conserved hypothetical protein (2871 aa)	4	6	2	10	0	0	0	-10
	BDET_05666	BDEG_05649 | Batrachochytrium dendrobatidis amidophosphoribosyltransferase (514 aa)	3	5	1.66667	0	3	9	3	0.9123
	BDET_05668	BDEG_05651 | Batrachochytrium dendrobatidis 3-ketoacyl-CoA thiolase, mitochondrial (386 aa)	11	38	12.6667	0	10	48	16	0.4074
	BDET_05669	BDEG_05652 | Batrachochytrium dendrobatidis conserved hypothetical protein (918 aa)	24	82	27.3333	0	22	64	21.3333	-0.3693
	BDET_05680	BDEG_05663 | Batrachochytrium dendrobatidis predicted protein (177 aa)	3	19	6.33333	0	3	15	5	-0.3023
	BDET_05681	BDEG_05664 | Batrachochytrium dendrobatidis 60S ribosomal protein L20 (176 aa)	11	44	14.6667	0	9	36	12	-0.3145
	BDET_05690	BDEG_05673 | Batrachochytrium dendrobatidis conserved hypothetical protein (582 aa)	1	4	1.33333	0	5	9	3	0.9037
	BDET_05699	BDEG_05682 | Batrachochytrium dendrobatidis eukaryotic translation initiation factor 5A (157 aa)	11	52	17.3333	0	9	59	19.6667	0.2639
	BDET_05710	BDEG_05693 | Batrachochytrium dendrobatidis elongation factor 3 (1116 aa)	34	122	40.6667	0	34	142	47.3333	0.3844
	BDET_05714	BDEG_05697 | Batrachochytrium dendrobatidis hypothetical protein similar to ubiquitin UbiA (143 aa)	2	25	8.33333	0	4	22	7.33333	-0.7974
	BDET_05721	BDEG_05704 | Batrachochytrium dendrobatidis conserved hypothetical protein (191 aa)	3	10	3.33333	0	1	3	1	-1.5
	BDET_05728	BDEG_05711 | Batrachochytrium dendrobatidis malate dehydrogenase, mitochondrial precursor (326 aa)	16	207	69	0	16	175	58.3333	-0.1183
	BDET_05734	BDEG_05717 | Batrachochytrium dendrobatidis phosphoglycerate kinase (301 aa)	5	29	9.66667	0	8	49	16.3333	0.7611
	BDET_05736	BDEG_05719 | Batrachochytrium dendrobatidis triosephosphate isomerase (244 aa)	1	3	1	0	5	18	6	2.0714
	BDET_05751	BDEG_05734 | Batrachochytrium dendrobatidis conserved hypothetical protein (1056 aa)	1	2	0.666667	0	6	6	2	-0.1383
	BDET_05757	BDEG_05740 | Batrachochytrium dendrobatidis hypothetical protein similar to TAT (428 aa)	11	55	18.3333	0	10	47	15.6667	-0.1735
	BDET_05762	BDEG_05745 | Batrachochytrium dendrobatidis ATP citrate synthase (391 aa)	4	11	3.66667	0	6	33	11	1.5816
	BDET_05763	BDEG_05746 | Batrachochytrium dendrobatidis ACTN1 protein (611 aa)	3	5	1.66667	0	11	43	14.3333	3.0998
	BDET_05767	BDEG_05750 | Batrachochytrium dendrobatidis conserved hypothetical protein (444 aa)	1	4	1.33333	0	2	6	2	0
	BDET_05768	BDEG_05751 | Batrachochytrium dendrobatidis hypothetical protein similar to H(+)-ATPase (936 aa)	2	4	1.33333	0	4	7	2.33333	-1
	BDET_05771	BDEG_05754 | Batrachochytrium dendrobatidis histone H4 (107 aa)	3	10	3.33333	0	3	12	4	-0.4308
	BDET_05778	BDEG_05761 | Batrachochytrium dendrobatidis conserved hypothetical protein (822 aa)	6	17	5.66667	0	4	15	5	-0.7584
	BDET_05781	BDEG_05764 | Batrachochytrium dendrobatidis predicted protein (671 aa)	1	2	0.666667	0	1	6	2	0.5
	BDET_05788	BDEG_05771 | Batrachochytrium dendrobatidis predicted protein (1877 aa)	2	5	1.66667	0	2	2	0.666667	-0.2925
	BDET_05789	BDEG_05772 | Batrachochytrium dendrobatidis lanosterol synthase (1019 aa)	5	11	3.66667	0	4	14	4.66667	0.2125
	BDET_05792	BDEG_05775 | Batrachochytrium dendrobatidis conserved hypothetical protein (884 aa)	16	30	10	0	8	14	4.66667	-0.969
	BDET_05796	BDEG_05779 | Batrachochytrium dendrobatidis hypothetical protein (306 aa)	3	6	2	0	1	1	0.333333	-0.8617
	BDET_05805	BDEG_05788 | Batrachochytrium dendrobatidis coatomer subunit delta (521 aa)	4	12	4	0	7	19	6.33333	0.579
	BDET_05811	BDEG_05794 | Batrachochytrium dendrobatidis 26S protease regulatory subunit 6B (397 aa)	16	60	20	0	12	54	18	-0.2089
	BDET_05814	BDEG_05797 | Batrachochytrium dendrobatidis hypothetical protein similar to Lsm3 protein (106 aa)	2	7	2.33333	0	1	3	1	-0.695
	BDET_05827	BDEG_05810 | Batrachochytrium dendrobatidis glucose-6-phosphate 1-dehydrogenase (372 aa)	13	49	16.3333	0	9	34	11.3333	-0.5203
	BDET_05851	BDEG_05834 | Batrachochytrium dendrobatidis 60S ribosomal protein L11 (176 aa)	4	33	11	0	2	22	7.33333	-0.375
	BDET_05854	BDEG_05837 | Batrachochytrium dendrobatidis isocitrate dehydrogenase subunit 1, mitochondrial precursor (387 aa)	2	4	1.33333	0	4	13	4.33333	1.7233
	BDET_05856	BDEG_05839 | Batrachochytrium dendrobatidis coatomer subunit beta (1037 aa)	8	18	6	0	11	24	8	1.031
	BDET_05859	BDEG_05842 | Batrachochytrium dendrobatidis conserved hypothetical protein (604 aa)	12	37	12.3333	0	10	30	10	-0.2875
	BDET_05868	BDEG_05851 | Batrachochytrium dendrobatidis conserved hypothetical protein (169 aa)	5	10	3.33333	0	1	6	2	0.2309
	BDET_05884	BDEG_05867 | Batrachochytrium dendrobatidis glutamate-cysteine ligase catalytic subunit (720 aa)	6	13	4.33333	0	5	12	4	-0.226
	BDET_05893	BDEG_05876 | Batrachochytrium dendrobatidis hypothetical protein (609 aa)	2	3	1	0	3	7	2.33333	0.5567
	BDET_05894	BDEG_05877 | Batrachochytrium dendrobatidis hypothetical protein similar to prefoldin subunit 2 (123 aa)	4	8	2.66667	0	6	11	3.66667	-0.1794
	BDET_05949	BDEG_05932 | Batrachochytrium dendrobatidis pyruvate dehydrogenase E1 component subunit beta (372 aa)	11	46	15.3333	0	12	37	12.3333	-0.292
	BDET_05953	BDEG_05936 | Batrachochytrium dendrobatidis hypothetical protein similar to P-type cation-transporting ATPase (1081 aa)	5	10	3.33333	0	9	24	8	0.8359
	BDET_06014	BDEG_05997 | Batrachochytrium dendrobatidis arginase (291 aa)	7	19	6.33333	0	4	17	5.66667	-0.3334
	BDET_06015	BDEG_05998 | Batrachochytrium dendrobatidis conserved hypothetical protein (1360 aa)	7	14	4.66667	0	14	27	9	0.9309
	BDET_06018	BDEG_06001 | Batrachochytrium dendrobatidis hypothetical protein (100 aa)	3	8	2.66667	0	1	3	1	-0.6073
	BDET_06026	BDEG_06009 | Batrachochytrium dendrobatidis hypothetical protein (161 aa)	3	10	3.33333	0	2	6	2	-0.6667
	BDET_06030	BDEG_06013 | Batrachochytrium dendrobatidis hypothetical protein (269 aa)	2	7	2.33333	0	1	4	1.33333	0
	BDET_06031	BDEG_06014 | Batrachochytrium dendrobatidis conserved hypothetical protein (185 aa)	4	17	5.66667	0	4	17	5.66667	-0.0136
	BDET_06034	BDEG_06017 | Batrachochytrium dendrobatidis glucosamine-fructose-6-phosphate aminotransferase 2 (687 aa)	22	75	25	0	25	103	34.3333	0.913
	BDET_06040	BDEG_06023 | Batrachochytrium dendrobatidis conserved hypothetical protein (886 aa)	0	0	0	-10	3	5	1.66667	10
	BDET_06050	BDEG_06033 | Batrachochytrium dendrobatidis conserved hypothetical protein (163 aa)	4	12	4	0	4	14	4.66667	0.353
	BDET_06068	BDEG_06051 | Batrachochytrium dendrobatidis predicted protein (394 aa)	2	6	2	0	2	3	1	-1
	BDET_06090	BDEG_06073 | Batrachochytrium dendrobatidis conserved hypothetical protein (251 aa)	4	13	4.33333	0	4	17	5.66667	0.2457
	BDET_06102	BDEG_06085 | Batrachochytrium dendrobatidis DNA-directed RNA polymerase II 138 kDa polypeptide (1818 aa)	16	35	11.6667	0	5	5	1.66667	-2.5398
	BDET_06103	BDEG_06086 | Batrachochytrium dendrobatidis conserved hypothetical protein (175 aa)	2	7	2.33333	0	2	4	1.33333	0
	BDET_06120	BDEG_06103 | Batrachochytrium dendrobatidis conserved hypothetical protein (481 aa)	12	54	18	0	10	66	22	0.5788
	BDET_06134	BDEG_06117 | Batrachochytrium dendrobatidis methionine-tRNA synthetase (912 aa)	14	33	11	0	8	18	6	-0.9236
	BDET_06141	BDEG_06124 | Batrachochytrium dendrobatidis tryptophan synthase (641 aa)	4	10	3.33333	0	4	16	5.33333	0.8851
	BDET_06143	BDEG_06126 | Batrachochytrium dendrobatidis 60S ribosomal protein L35 (122 aa)	4	22	7.33333	0	4	26	8.66667	0.3011
	BDET_06149	BDEG_06132 | Batrachochytrium dendrobatidis WD repeat protein pop3 (331 aa)	3	6	2	0	2	2	0.666667	0.1383
	BDET_06168	BDEG_06151 | Batrachochytrium dendrobatidis mitochondrial-processing peptidase subunit beta (384 aa)	6	11	3.66667	0	5	13	4.33333	-0.5827
	BDET_06205	BDEG_06188 | Batrachochytrium dendrobatidis conserved hypothetical protein (378 aa)	17	65	21.6667	0	14	28	9.33333	-1.131
	BDET_06224	BDEG_06207 | Batrachochytrium dendrobatidis hypothetical protein similar to eukaryotic translation elongation factor 1 gamma (412 aa)	5	30	10	0	11	59	19.6667	1.0131
	BDET_06238	BDEG_06221 | Batrachochytrium dendrobatidis isocitrate dehydrogenase subunit 2, mitochondrial precursor (371 aa)	19	111	37	0	16	113	37.6667	0.101
	BDET_06257	BDEG_06240 | Batrachochytrium dendrobatidis inosine-5'-monophosphate dehydrogenase 2 (536 aa)	16	106	35.3333	0	16	73	24.3333	-0.5432
	BDET_06260	BDEG_06243 | Batrachochytrium dendrobatidis hypothetical protein (136 aa)	4	7	2.33333	0	2	3	1	-0.5
	BDET_06282	BDEG_06265 | Batrachochytrium dendrobatidis hypothetical protein (299 aa)	5	8	2.66667	0	1	2	0.666667	-0.7925
	BDET_06284	BDEG_06267 | Batrachochytrium dendrobatidis hypothetical protein (344 aa)	3	8	2.66667	0	3	8	2.66667	-0.6667
	BDET_06286	BDEG_06269 | Batrachochytrium dendrobatidis conserved hypothetical protein (102 aa)	3	8	2.66667	0	3	12	4	-0.0918
	BDET_06304	BDEG_06287 | Batrachochytrium dendrobatidis 40S ribosomal protein S4 (295 aa)	11	52	17.3333	0	10	38	12.6667	-0.158
	BDET_06306	BDEG_06289 | Batrachochytrium dendrobatidis predicted protein (220 aa)	2	16	5.33333	0	1	12	4	-0.5148
	BDET_06310	BDEG_06293 | Batrachochytrium dendrobatidis hypothetical protein (148 aa)	1	1	0.333333	0	2	5	1.66667	0.5283
	BDET_06317	BDEG_06300 | Batrachochytrium dendrobatidis NADH-ubiquinone oxidoreductase 75 kDa subunit (753 aa)	1	1	0.333333	0	4	6	2	1.161
	BDET_06321	BDEG_06304 | Batrachochytrium dendrobatidis hypothetical protein similar to dihydrolipoamide S-acetyltransferase (449 aa)	5	18	6	0	6	21	7	0.195
	BDET_06336	BDEG_06319 | Batrachochytrium dendrobatidis predicted protein (274 aa)	2	8	2.66667	0	3	5	1.66667	-0.6666
	BDET_06346	BDEG_06329 | Batrachochytrium dendrobatidis D-3-phosphoglycerate dehydrogenase 2 (338 aa)	3	10	3.33333	0	3	11	3.66667	0.226
	BDET_06363	BDEG_06346 | Batrachochytrium dendrobatidis acyl-coenzyme A oxidase 3 (675 aa)	8	26	8.66667	0	8	50	16.6667	0.3254
	BDET_06367	BDEG_06350 | Batrachochytrium dendrobatidis hypothetical protein (360 aa)	4	9	3	0	3	4	1.33333	-0.5098
	BDET_06369	BDEG_06352 | Batrachochytrium dendrobatidis predicted protein (361 aa)	0	0	0	-10	3	6	2	10
	BDET_06375	BDEG_06358 | Batrachochytrium dendrobatidis conserved hypothetical protein (123 aa)	4	19	6.33333	0	4	17	5.66667	0
	BDET_06380	BDEG_06362 | Batrachochytrium dendrobatidis conserved hypothetical protein (1134 aa)	5	10	3.33333	0	3	6	2	0.0594
	BDET_06387	BDEG_06369 | Batrachochytrium dendrobatidis conserved hypothetical protein (1673 aa)	5	9	3	0	7	11	3.66667	0.1308
	BDET_06402	BDEG_06384 | Batrachochytrium dendrobatidis hypothetical protein (901 aa)	2	5	1.66667	10	0	0	0	-10
	BDET_06403	BDEG_06385 | Batrachochytrium dendrobatidis peptide methionine sulfoxide reductase (196 aa)	3	9	3	0	3	9	3	0.1073
	BDET_06411	BDEG_06393 | Batrachochytrium dendrobatidis conserved hypothetical protein (356 aa)	0	0	0	-10	4	7	2.33333	10
	BDET_06414	BDEG_06396 | Batrachochytrium dendrobatidis conserved hypothetical protein (1292 aa)	1	1	0.333333	0	3	6	2	1.585
	BDET_06422	BDEG_06404 | Batrachochytrium dendrobatidis hypothetical protein (883 aa)	8	36	12	0	9	60	20	0.7136
	BDET_06446	BDEG_06428 | Batrachochytrium dendrobatidis conserved hypothetical protein (562 aa)	7	21	7	0	12	34	11.3333	1.026
	BDET_06449	BDEG_06431 | Batrachochytrium dendrobatidis conserved hypothetical protein (465 aa)	13	47	15.6667	0	13	34	11.3333	-0.3913
	BDET_06464	BDEG_06446 | Batrachochytrium dendrobatidis conserved hypothetical protein (898 aa)	12	40	13.3333	0	19	109	36.3333	1.5441
	BDET_06475	BDEG_06457 | Batrachochytrium dendrobatidis conserved hypothetical protein (606 aa)	3	6	2	0	2	2	0.666667	0.1383
	BDET_06487	BDEG_06469 | Batrachochytrium dendrobatidis conserved hypothetical protein (3874 aa)	28	60	20	0	21	39	13	-0.4715
	BDET_06502	BDEG_06484 | Batrachochytrium dendrobatidis hypothetical protein (768 aa)	0	0	0	-10	4	7	2.33333	10
	BDET_06507	BDEG_06489 | Batrachochytrium dendrobatidis conserved hypothetical protein (809 aa)	2	5	1.66667	0	2	3	1	-0.1667
	BDET_06510	BDEG_06492 | Batrachochytrium dendrobatidis pantoate-beta-alanine ligase (289 aa)	2	7	2.33333	0	1	5	1.66667	-0.5283
	BDET_06518	BDEG_06500 | Batrachochytrium dendrobatidis methionine aminopeptidase 1 (355 aa)	4	10	3.33333	0	4	11	3.66667	0.2457
	BDET_06524	BDEG_06506 | Batrachochytrium dendrobatidis 26S protease regulatory subunit 4 (434 aa)	10	33	11	0	9	35	11.6667	0.0642
	BDET_06539	BDEG_06521 | Batrachochytrium dendrobatidis conserved hypothetical protein (720 aa)	5	11	3.66667	0	6	16	5.33333	0.9259
	BDET_06546	BDEG_06528 | Batrachochytrium dendrobatidis 5-methyltetrahydropteroyltriglutamate-homocysteine methyltransferase (770 aa)	15	134	44.6667	0	24	334	111.333	1.3287
	BDET_06547	BDEG_06529 | Batrachochytrium dendrobatidis propionyl-CoA carboxylase beta chain, mitochondrial precursor (518 aa)	19	50	16.6667	0	19	83	27.6667	0.7405
	BDET_06548	BDEG_06530 | Batrachochytrium dendrobatidis propionyl-CoA carboxylase alpha chain, mitochondrial precursor (644 aa)	11	31	10.3333	0	17	53	17.6667	0.8169
	BDET_06549	BDEG_06531 | Batrachochytrium dendrobatidis tryptophanyl-tRNA synthetase (369 aa)	1	3	1	0	3	12	4	1.469
	BDET_06566	BDEG_06548 | Batrachochytrium dendrobatidis hypothetical protein (391 aa)	3	5	1.66667	0	4	5	1.66667	0.2925
	BDET_06572	BDEG_06554 | Batrachochytrium dendrobatidis conserved hypothetical protein (1541 aa)	6	10	3.33333	0	5	10	3.33333	-0.7555
	BDET_06577	BDEG_06559 | Batrachochytrium dendrobatidis protein disulfide-isomerase erp38 precursor (353 aa)	1	4	1.33333	0	6	26	8.66667	2.0074
	BDET_06581	BDEG_06563 | Batrachochytrium dendrobatidis hypothetical protein similar to SCF ubiquitin ligase complex subunit CulA (370 aa)	3	7	2.33333	10	0	0	0	-10
	BDET_06582	BDEG_06564 | Batrachochytrium dendrobatidis cullin-1 (328 aa)	3	5	1.66667	10	0	0	0	-10
	BDET_06583	BDEG_06565 | Batrachochytrium dendrobatidis 60S ribosomal protein L17 (182 aa)	2	11	3.66667	0	5	8	2.66667	0.7359
	BDET_06592	BDEG_06574 | Batrachochytrium dendrobatidis malate dehydrogenase, mitochondrial precursor (315 aa)	15	157	52.3333	0	17	158	52.6667	0.0545
	BDET_06595	BDEG_06577 | Batrachochytrium dendrobatidis conserved hypothetical protein (232 aa)	1	8	2.66667	0	1	9	3	0.1383
	BDET_06596	BDEG_06578 | Batrachochytrium dendrobatidis conserved hypothetical protein (698 aa)	5	7	2.33333	0	4	5	1.66667	0
	BDET_06620	BDEG_06602 | Batrachochytrium dendrobatidis hypothetical protein similar to acetoacetyl-CoA synthetase (308 aa)	7	13	4.33333	0	7	16	5.33333	-0.3352
	BDET_06621	BDEG_06603 | Batrachochytrium dendrobatidis hypothetical protein similar to acetoacetyl-CoA synthetase (253 aa)	0	0	0	-10	4	10	3.33333	10
	BDET_06622	BDEG_06604 | Batrachochytrium dendrobatidis conserved hypothetical protein (177 aa)	2	5	1.66667	0	1	5	1.66667	0.2925
	BDET_06626	BDEG_06608 | Batrachochytrium dendrobatidis conserved hypothetical protein (307 aa)	3	5	1.66667	0	2	3	1	-0.7925
	BDET_06643	BDEG_06625 | Batrachochytrium dendrobatidis superoxide dismutase, mitochondrial precursor (229 aa)	3	11	3.66667	0	4	24	8	1.2516
	BDET_06645	BDEG_06627 | Batrachochytrium dendrobatidis myosin Ie (635 aa)	3	14	4.66667	0	4	9	3	-0.9358
	BDET_06646	BDEG_06628 | Batrachochytrium dendrobatidis conserved hypothetical protein (394 aa)	2	6	2	0	2	4	1.33333	0.1383
	BDET_06662	BDEG_06644 | Batrachochytrium dendrobatidis glycogen phosphorylase 2 (862 aa)	24	85	28.3333	0	23	88	29.3333	-0.0308
	BDET_06663	BDEG_06645 | Batrachochytrium dendrobatidis eukaryotic translation initiation factor 6 (246 aa)	9	60	20	0	10	91	30.3333	0.7205
	BDET_06665	BDEG_06647 | Batrachochytrium dendrobatidis hypothetical protein (214 aa)	2	5	1.66667	10	0	0	0	-10
	BDET_06667	BDEG_06649 | Batrachochytrium dendrobatidis conserved hypothetical protein (1618 aa)	6	9	3	0	7	11	3.66667	0.1208
	BDET_06670	BDEG_06652 | Batrachochytrium dendrobatidis protein phosphatase PP2A regulatory subunit A (526 aa)	3	4	1.33333	0	6	21	7	1.7098
	BDET_06672	BDEG_06654 | Batrachochytrium dendrobatidis 40S ribosomal protein S3-1 (241 aa)	9	55	18.3333	0	9	37	12.3333	0.2691
	BDET_06676	BDEG_06658 | Batrachochytrium dendrobatidis ubiquitin-conjugating enzyme E2-24 kDa (204 aa)	4	13	4.33333	0	4	10	3.33333	-0.3899
	BDET_06684	BDEG_06666 | Batrachochytrium dendrobatidis glyceraldehyde-3-phosphate dehydrogenase (340 aa)	17	165	55	0	16	309	103	0.9503
	BDET_06691	BDEG_06673 | Batrachochytrium dendrobatidis protein arginine N-methyltransferase 1 (307 aa)	5	12	4	0	4	8	2.66667	-0.7408
	BDET_06692	BDEG_06674 | Batrachochytrium dendrobatidis conserved hypothetical protein (290 aa)	3	6	2	0	4	18	6	1.5283
	BDET_06694	BDEG_06676 | Batrachochytrium dendrobatidis T-complex protein 1 subunit zeta (461 aa)	13	48	16	0	12	52	17.3333	0.1223
	BDET_06700	BDEG_06682 | Batrachochytrium dendrobatidis dual specificity protein kinase FUZ7 (353 aa)	3	8	2.66667	0	1	2	0.666667	-1.9534
	BDET_06706	BDEG_06688 | Batrachochytrium dendrobatidis GTP-binding protein SAS2 (124 aa)	3	12	4	0	2	13	4.33333	-0.0332
	BDET_06707	BDEG_06689 | Batrachochytrium dendrobatidis hypothetical protein (705 aa)	4	9	3	0	3	6	2	-1.2233
	BDET_06710	BDEG_06692 | Batrachochytrium dendrobatidis hypothetical protein (304 aa)	13	39	13	0	8	26	8.66667	-0.4006
	BDET_06734	BDEG_06716 | Batrachochytrium dendrobatidis conserved hypothetical protein (639 aa)	4	11	3.66667	0	2	5	1.66667	-1.195
	BDET_06741	BDEG_06723 | Batrachochytrium dendrobatidis ATP-citrate synthase (1195 aa)	19	69	23	0	22	114	38	0.7463
	BDET_06746	BDEG_06728 | Batrachochytrium dendrobatidis glutamine synthetase (704 aa)	35	199	66.3333	0	37	258	86	0.4366
	BDET_06749	BDEG_06731 | Batrachochytrium dendrobatidis conserved hypothetical protein (315 aa)	8	24	8	0	4	9	3	-0.6958
	BDET_06794	BDEG_06776 | Batrachochytrium dendrobatidis 60S ribosomal protein L4-B (374 aa)	16	109	36.3333	0	14	113	37.6667	0.4409
	BDET_06795	BDEG_06777 | Batrachochytrium dendrobatidis hypothetical protein similar to Bna6p (300 aa)	6	16	5.33333	0	5	9	3	-0.8617
	BDET_06796	BDEG_06777 | Batrachochytrium dendrobatidis hypothetical protein similar to Bna6p (322 aa)	6	16	5.33333	0	5	9	3	-0.8617
	BDET_06797	BDEG_06778 | Batrachochytrium dendrobatidis hypothetical protein similar to Arp3 (418 aa)	9	40	13.3333	0	9	47	15.6667	0.1208
	BDET_06809	BDEG_06790 | Batrachochytrium dendrobatidis conserved hypothetical protein (342 aa)	6	42	14	0	6	73	24.3333	0.8063
	BDET_06814	BDEG_06795 | Batrachochytrium dendrobatidis cytochrome c peroxidase, mitochondrial precursor (270 aa)	2	2	0.666667	0	4	8	2.66667	1.39
	BDET_06818	BDEG_06799 | Batrachochytrium dendrobatidis conserved hypothetical protein (468 aa)	2	6	2	0	7	27	9	2.2605
	BDET_06819	BDEG_06800 | Batrachochytrium dendrobatidis GMP synthase (532 aa)	16	39	13	0	15	38	12.6667	0.0729
	BDET_06821	BDEG_06802 | Batrachochytrium dendrobatidis proteasome subunit alpha type 5 (246 aa)	13	68	22.6667	0	13	81	27	0.3699
	BDET_06829	BDEG_06810 | Batrachochytrium dendrobatidis 3-ketoacyl-CoA thiolase 2 (413 aa)	17	71	23.6667	0	15	87	29	0.2901
	BDET_06831	BDEG_06812 | Batrachochytrium dendrobatidis conserved hypothetical protein (827 aa)	7	12	4	0	13	27	9	0.4816
	BDET_06834	BDEG_06815 | Batrachochytrium dendrobatidis alanine aminotransferase 2 (493 aa)	0	0	0	-10	4	7	2.33333	10
	BDET_06846	BDEG_06827 | Batrachochytrium dendrobatidis hypothetical protein similar to coatomer protein complex (1064 aa)	10	27	9	0	9	24	8	-0.1519
	BDET_06864	BDEG_06845 | Batrachochytrium dendrobatidis ATP-dependent RNA helicase DOB1 (802 aa)	9	25	8.33333	0	3	5	1.66667	-2.6144
	BDET_06865	BDEG_06846 | Batrachochytrium dendrobatidis conserved hypothetical protein (244 aa)	2	3	1	0	2	7	2.33333	0.695
	BDET_06882	BDEG_06863 | Batrachochytrium dendrobatidis hypothetical protein similar to fumarate reductase (602 aa)	27	157	52.3333	0	26	207	69	0.3799
	BDET_06886	BDEG_06867 | Batrachochytrium dendrobatidis conserved hypothetical protein (2298 aa)	3	6	2	0	1	1	0.333333	-1.585
	BDET_06891	BDEG_06872 | Batrachochytrium dendrobatidis hypothetical protein (283 aa)	1	2	0.666667	0	3	8	2.66667	0.3333
	BDET_06915	BDEG_06896 | Batrachochytrium dendrobatidis conserved hypothetical protein (338 aa)	4	20	6.66667	0	5	54	18	1.51
	BDET_06929	BDEG_06910 | Batrachochytrium dendrobatidis predicted protein (180 aa)	1	7	2.33333	0	1	8	2.66667	0
	BDET_06933	BDEG_06914 | Batrachochytrium dendrobatidis predicted protein (198 aa)	4	7	2.33333	0	1	1	0.333333	-1.661
	BDET_06936	BDEG_06917 | Batrachochytrium dendrobatidis aspartate aminotransferase, mitochondrial precursor (446 aa)	14	52	17.3333	0	10	33	11	-0.4719
	BDET_06950	BDEG_06931 | Batrachochytrium dendrobatidis cytochrome c (109 aa)	3	16	5.33333	0	3	32	10.6667	0.444
	BDET_06954	BDEG_06935 | Batrachochytrium dendrobatidis 13 kDa ribonucleoprotein-associated protein (132 aa)	1	6	2	0	1	6	2	0
	BDET_06958	BDEG_06939 | Batrachochytrium dendrobatidis 1,4-alpha-glucan branching enzyme (699 aa)	5	10	3.33333	0	3	4	1.33333	-1.2075
	BDET_06960	BDEG_06941 | Batrachochytrium dendrobatidis conserved hypothetical protein (253 aa)	2	2	0.666667	0	2	7	2.33333	1.195
	BDET_06964	BDEG_06945 | Batrachochytrium dendrobatidis succinate dehydrogenase flavoprotein subunit, mitochondrial precursor (640 aa)	8	18	6	0	8	19	6.33333	0.4777
	BDET_06968	BDEG_06949 | Batrachochytrium dendrobatidis 30S ribosomal protein S11P (193 aa)	12	68	22.6667	0	10	57	19	-0.2477
	BDET_06977	BDEG_06958 | Batrachochytrium dendrobatidis hypothetical protein (221 aa)	11	62	20.6667	0	11	55	18.3333	-0.11
	BDET_06995	BDEG_06976 | Batrachochytrium dendrobatidis conserved hypothetical protein (497 aa)	3	5	1.66667	0	1	1	0.333333	-1
	BDET_07011	BDEG_06992 | Batrachochytrium dendrobatidis conserved hypothetical protein (123 aa)	1	6	2	0	1	5	1.66667	0.4308
	BDET_07012	BDEG_06993 | Batrachochytrium dendrobatidis 26S protease regulatory subunit 6A-B (343 aa)	16	50	16.6667	0	14	40	13.3333	-0.4172
	BDET_07025	BDEG_07006 | Batrachochytrium dendrobatidis hypothetical protein (185 aa)	4	7	2.33333	0	2	3	1	-0.2075
	BDET_07027	BDEG_07008 | Batrachochytrium dendrobatidis conserved hypothetical protein (361 aa)	10	33	11	0	10	33	11	0.5668
	BDET_07030	BDEG_07011 | Batrachochytrium dendrobatidis farnesyl pyrophosphate synthetase (366 aa)	14	40	13.3333	0	11	39	13	0
	BDET_07031	BDEG_07012 | Batrachochytrium dendrobatidis conserved hypothetical protein (348 aa)	1	1	0.333333	0	4	15	5	2.9037
	BDET_07049	BDEG_07030 | Batrachochytrium dendrobatidis hypothetical protein (386 aa)	2	9	3	0	1	6	2	-0.3023
	BDET_07051	BDEG_07032 | Batrachochytrium dendrobatidis DNA replication licensing factor mcm4 (768 aa)	6	17	5.66667	0	7	16	5.33333	-0.0507
	BDET_07052	BDEG_07033 | Batrachochytrium dendrobatidis hypothetical protein similar to DJ-1 beta (186 aa)	7	26	8.66667	0	7	30	10	0.3408
	BDET_07059	BDEG_07040 | Batrachochytrium dendrobatidis hypothetical protein (152 aa)	2	10	3.33333	0	3	6	2	-0.7075
	BDET_07061	BDEG_07042 | Batrachochytrium dendrobatidis hypothetical protein similar to phosphoglucomutase (595 aa)	10	19	6.33333	0	12	46	15.3333	1.3408
	BDET_07083	BDEG_07064 | Batrachochytrium dendrobatidis conserved hypothetical protein (609 aa)	1	6	2	0	1	2	0.666667	-1.5
	BDET_07085	BDEG_07066 | Batrachochytrium dendrobatidis proteasome subunit beta type 7 precursor (270 aa)	9	31	10.3333	0	6	25	8.33333	-0.2345
	BDET_07087	BDEG_07068 | Batrachochytrium dendrobatidis predicted protein (112 aa)	3	9	3	0	5	8	2.66667	-0.195
	BDET_07095	BDEG_07076 | Batrachochytrium dendrobatidis hypothetical protein similar to RNA binding motif protein 8 (179 aa)	3	12	4	0	2	8	2.66667	-0.6667
	BDET_07096	BDEG_07077 | Batrachochytrium dendrobatidis 40S ribosomal protein S27 (85 aa)	3	9	3	0	1	4	1.33333	-0.9037
	BDET_07118	BDEG_07099 | Batrachochytrium dendrobatidis conserved hypothetical protein (333 aa)	2	8	2.66667	0	2	6	2	-0.4717
	BDET_07121	BDEG_07102 | Batrachochytrium dendrobatidis conserved hypothetical protein (645 aa)	11	24	8	0	11	32	10.6667	0.4951
	BDET_07133	BDEG_07114 | Batrachochytrium dendrobatidis katanin p60 ATPase-containing subunit A1 (429 aa)	2	11	3.66667	0	2	9	3	-0.4407
	BDET_07141	BDEG_07122 | Batrachochytrium dendrobatidis proteasome subunit beta type 2 (195 aa)	7	28	9.33333	0	6	36	12	0.2908
	BDET_07197	BDEG_07178 | Batrachochytrium dendrobatidis conserved hypothetical protein (471 aa)	8	36	12	0	8	21	7	-0.7842
	BDET_07258	BDEG_07239 | Batrachochytrium dendrobatidis conserved hypothetical protein (107 aa)	1	3	1	0	2	8	2.66667	0.2075
	BDET_07260	BDEG_07241 | Batrachochytrium dendrobatidis predicted protein (155 aa)	1	4	1.33333	0	2	12	4	0.161
	BDET_07265	BDEG_07246 | Batrachochytrium dendrobatidis cell division control protein 11 (313 aa)	8	24	8	0	6	21	7	-0.2592
	BDET_07271	BDEG_07252 | Batrachochytrium dendrobatidis hypothetical protein (800 aa)	6	17	5.66667	0	5	15	5	-0.0898
	BDET_07295	BDEG_07276 | Batrachochytrium dendrobatidis fimbrin (883 aa)	12	41	13.6667	0	14	55	18.3333	0.4236
	BDET_07310	BDEG_07291 | Batrachochytrium dendrobatidis hypothetical protein (188 aa)	3	11	3.66667	0	2	12	4	0.3137
	BDET_07332	BDEG_07312 | Batrachochytrium dendrobatidis hypothetical protein similar to RAB6B (151 aa)	3	11	3.66667	0	5	14	4.66667	0.3334
	BDET_07335	BDEG_07315 | Batrachochytrium dendrobatidis glycine dehydrogenase (831 aa)	19	49	16.3333	0	21	66	22	0.4271
	BDET_07344	BDEG_07324 | Batrachochytrium dendrobatidis conserved hypothetical protein (375 aa)	5	14	4.66667	0	4	13	4.33333	-0.0545
	BDET_07345	BDEG_07325 | Batrachochytrium dendrobatidis predicted protein (62 aa)	1	6	2	0	1	6	2	0
	BDET_07364	BDEG_07344 | Batrachochytrium dendrobatidis conserved hypothetical protein (1181 aa)	6	13	4.33333	0	15	51	17	2.1405
	BDET_07373	BDEG_07353 | Batrachochytrium dendrobatidis branched-chain-amino-acid aminotransferase, mitochondrial precursor (417 aa)	4	9	3	0	5	31	10.3333	2.0256
	BDET_07377	BDEG_07357 | Batrachochytrium dendrobatidis conserved hypothetical protein (297 aa)	3	7	2.33333	0	6	15	5	1.0741
	BDET_07382	BDEG_07362 | Batrachochytrium dendrobatidis fumarate hydratase, mitochondrial precursor (489 aa)	19	108	36	0	18	89	29.6667	-0.3225
	BDET_07391	BDEG_07371 | Batrachochytrium dendrobatidis hypoxanthine-guanine phosphoribosyltransferase (216 aa)	9	30	10	0	7	33	11	0.2306
	BDET_07392	BDEG_07372 | Batrachochytrium dendrobatidis conserved hypothetical protein (597 aa)	2	2	0.666667	0	3	7	2.33333	1.661
	BDET_07393	BDEG_07373 | Batrachochytrium dendrobatidis hypothetical protein similar to D-lactate dehydrogenase (376 aa)	6	17	5.66667	0	6	17	5.66667	0
	BDET_07400	BDEG_07380 | Batrachochytrium dendrobatidis conserved hypothetical protein (185 aa)	1	3	1	0	1	6	2	0.5
	BDET_07409	BDEG_07389 | Batrachochytrium dendrobatidis hypothetical protein similar to nucleoside-triphosphatase/ nucleotide binding (457 aa)	6	18	6	0	10	36	12	1.0843
	BDET_07427	BDEG_07407 | Batrachochytrium dendrobatidis hypothetical protein similar to aspartate-semialdehyde dehydrogenase (350 aa)	3	7	2.33333	0	2	5	1.66667	-0.3685
	BDET_07441	BDEG_07421 | Batrachochytrium dendrobatidis 6-phosphogluconate dehydrogenase (461 aa)	21	120	40	0	25	160	53.3333	0.3898
	BDET_07448	BDEG_07428 | Batrachochytrium dendrobatidis conserved hypothetical protein (446 aa)	1	2	0.666667	0	3	6	2	0
	BDET_07453	BDEG_07433 | Batrachochytrium dendrobatidis conserved hypothetical protein (246 aa)	6	14	4.66667	0	4	11	3.66667	-1.0841
	BDET_07475	BDEG_07455 | Batrachochytrium dendrobatidis conserved hypothetical protein (494 aa)	2	7	2.33333	0	3	16	5.33333	0.5333
	BDET_07476	BDEG_07456 | Batrachochytrium dendrobatidis riboflavin synthase alpha chain (232 aa)	3	7	2.33333	0	3	7	2.33333	-0.1383
	BDET_07480	BDEG_07460 | Batrachochytrium dendrobatidis coproporphyrinogen III oxidase (433 aa)	3	3	1	0	4	6	2	1
	BDET_07485	BDEG_07465 | Batrachochytrium dendrobatidis conserved hypothetical protein (1051 aa)	7	13	4.33333	10	0	0	0	-10
	BDET_07548	BDEG_07528 | Batrachochytrium dendrobatidis conserved hypothetical protein (743 aa)	1	4	1.33333	0	2	12	4	0.9183
	BDET_07554	BDEG_07534 | Batrachochytrium dendrobatidis monothiol glutaredoxin-4 (156 aa)	1	1	0.333333	0	2	8	2.66667	2
	BDET_07566	BDEG_07546 | Batrachochytrium dendrobatidis conserved hypothetical protein (1437 aa)	5	39	13	0	5	48	16	0.39
	BDET_07568	BDEG_07548 | Batrachochytrium dendrobatidis S-formylglutathione hydrolase (286 aa)	4	8	2.66667	0	3	4	1.33333	-0.8617
	BDET_07570	BDEG_07550 | Batrachochytrium dendrobatidis porphobilinogen deaminase (340 aa)	4	6	2	0	6	8	2.66667	-0.4777
	BDET_07580	BDEG_07560 | Batrachochytrium dendrobatidis 60S ribosomal protein L23 (141 aa)	7	40	13.3333	0	9	42	14	0.3373
	BDET_07581	BDEG_07561 | Batrachochytrium dendrobatidis 60S ribosomal protein L27 (136 aa)	4	15	5	0	4	19	6.33333	0.3568
	BDET_07584	BDEG_07564 | Batrachochytrium dendrobatidis conserved hypothetical protein (835 aa)	0	0	0	-10	2	8	2.66667	10
	BDET_07594	BDEG_07574 | Batrachochytrium dendrobatidis hypothetical protein (651 aa)	12	21	7	0	10	16	5.33333	-0.3792
	BDET_07599	BDEG_07579 | Batrachochytrium dendrobatidis conserved hypothetical protein (413 aa)	0	0	0	-10	3	10	3.33333	10
	BDET_07601	BDEG_07581 | Batrachochytrium dendrobatidis seryl-tRNA synthetase (466 aa)	12	54	18	0	14	55	18.3333	0.0798
	BDET_07602	BDEG_07582 | Batrachochytrium dendrobatidis rRNA 2'-O-methyltransferase fibrillarin (330 aa)	5	15	5	0	3	3	1	-2.2381
	BDET_07605	BDEG_07585 | Batrachochytrium dendrobatidis conserved hypothetical protein (701 aa)	3	4	1.33333	0	10	17	5.66667	0.969
	BDET_07626	BDEG_07606 | Batrachochytrium dendrobatidis hypothetical protein (357 aa)	5	16	5.33333	0	4	10	3.33333	-0.6025
	BDET_07630	BDEG_07610 | Batrachochytrium dendrobatidis 40S ribosomal protein S0-B (279 aa)	11	82	27.3333	0	9	93	31	0.1649
	BDET_07633	BDEG_07613 | Batrachochytrium dendrobatidis ATP-dependent RNA helicase eIF4A (405 aa)	19	63	21	0	7	36	12	-0.574
	BDET_07638	BDEG_07618 | Batrachochytrium dendrobatidis 26S proteasome non-ATPase regulatory subunit 7 (414 aa)	10	24	8	0	8	15	5	-0.6999
	BDET_07647	BDEG_07627 | Batrachochytrium dendrobatidis hypothetical protein similar to Ruvbl2-prov protein (461 aa)	8	14	4.66667	0	8	16	5.33333	-0.116
	BDET_07660	BDEG_07640 | Batrachochytrium dendrobatidis conserved hypothetical protein (436 aa)	14	50	16.6667	0	7	20	6.66667	-1.3938
	BDET_07662	BDEG_07642 | Batrachochytrium dendrobatidis exportin-1 (1080 aa)	23	71	23.6667	0	16	45	15	-0.5114
	BDET_07663	BDEG_07643 | Batrachochytrium dendrobatidis serine/threonine protein phosphatase 2A (705 aa)	3	7	2.33333	0	2	4	1.33333	-0.7925
	BDET_07664	BDEG_07644 | Batrachochytrium dendrobatidis hypothetical protein (344 aa)	6	20	6.66667	0	4	7	2.33333	-1.6666
	BDET_07671	BDEG_07651 | Batrachochytrium dendrobatidis hypothetical protein similar to carbonic anhydrase (359 aa)	4	11	3.66667	0	4	14	4.66667	0.2457
	BDET_07687	BDEG_07667 | Batrachochytrium dendrobatidis hypothetical protein (179 aa)	8	55	18.3333	0	6	52	17.3333	0.0585
	BDET_07691	BDEG_07671 | Batrachochytrium dendrobatidis vacuolar protein sorting-associated protein 1 (711 aa)	9	45	15	0	11	57	19	0.339
	BDET_07703	BDEG_07683 | Batrachochytrium dendrobatidis hypothetical protein (160 aa)	0	0	0	-10	2	5	1.66667	10
	BDET_07718	BDEG_07697 | Batrachochytrium dendrobatidis hypothetical protein similar to Rip1p (267 aa)	1	5	1.66667	0	2	7	2.33333	0.3333
	BDET_07727	BDEG_07706 | Batrachochytrium dendrobatidis conserved hypothetical protein (530 aa)	15	70	23.3333	0	10	39	13	-0.708
	BDET_07728	BDEG_07707 | Batrachochytrium dendrobatidis T-complex protein 1 subunit delta (485 aa)	17	84	28	0	13	95	31.6667	0.1516
	BDET_07742	BDEG_07721 | Batrachochytrium dendrobatidis 60S ribosomal protein L12 (166 aa)	6	39	13	0	7	44	14.6667	0.2466
	BDET_07779	BDEG_07758 | Batrachochytrium dendrobatidis vacuolar ATP synthase catalytic subunit A (581 aa)	24	91	30.3333	0	18	78	26	-0.1551
	BDET_07786	BDEG_07765 | Batrachochytrium dendrobatidis DNA replication licensing factor mcm5 (660 aa)	5	14	4.66667	0	5	19	6.33333	1
	BDET_07791	BDEG_07770 | Batrachochytrium dendrobatidis ATP-dependent RNA helicase fal1 (414 aa)	3	7	2.33333	0	3	9	3	-0.2642
	BDET_07811	BDEG_07790 | Batrachochytrium dendrobatidis hypothetical protein (125 aa)	1	1	0.333333	0	1	16	5.33333	2.4096
	BDET_07824	BDEG_07803 | Batrachochytrium dendrobatidis hypothetical protein similar to aldehyde dehydrogenase (465 aa)	2	6	2	0	2	5	1.66667	0.2925
	BDET_07831	BDEG_07810 | Batrachochytrium dendrobatidis conserved hypothetical protein (316 aa)	7	32	10.6667	0	10	40	13.3333	0.5716
	BDET_07839	BDEG_07818 | Batrachochytrium dendrobatidis conserved hypothetical protein (877 aa)	5	7	2.33333	0	1	1	0.333333	-1.661
	BDET_07869	BDEG_07848 | Batrachochytrium dendrobatidis predicted protein (291 aa)	1	5	1.66667	0	1	3	1	-0.1667
	BDET_07903	BDEG_07882 | Batrachochytrium dendrobatidis ornithine aminotransferase, mitochondrial precursor (388 aa)	13	65	21.6667	0	14	79	26.3333	0.2973
	BDET_07934	BDEG_07912 | Batrachochytrium dendrobatidis hypothetical protein (722 aa)	3	4	1.33333	0	6	8	2.66667	0.774
	BDET_07952	BDEG_07930 | Batrachochytrium dendrobatidis conserved hypothetical protein (1232 aa)	12	29	9.66667	0	7	11	3.66667	-0.6726
	BDET_07968	BDEG_07946 | Batrachochytrium dendrobatidis cell division cycle protein 48 (829 aa)	22	91	30.3333	0	27	129	43	0.5061
	BDET_07981	BDEG_07959 | Batrachochytrium dendrobatidis T-complex protein 1 subunit beta (485 aa)	27	103	34.3333	0	25	105	35	0.0331
	BDET_07988	BDEG_07966 | Batrachochytrium dendrobatidis hypothetical protein similar to acyl-CoA dehydrogenase (485 aa)	11	24	8	0	10	31	10.3333	0.2396
	BDET_07995	BDEG_07973 | Batrachochytrium dendrobatidis hypothetical protein similar to acyl-CoA dehydrogenase (484 aa)	11	24	8	0	10	31	10.3333	0.2396
	BDET_07996	BDEG_07974 | Batrachochytrium dendrobatidis vesicle-fusing ATPase (755 aa)	4	5	1.66667	0	8	17	5.66667	-0.3948
	BDET_07998	BDEG_07976 | Batrachochytrium dendrobatidis conserved hypothetical protein (484 aa)	4	11	3.66667	0	6	10	3.33333	0
	BDET_08007	BDEG_07985 | Batrachochytrium dendrobatidis conserved hypothetical protein (284 aa)	3	7	2.33333	0	1	1	0.333333	-1.0566
	BDET_08009	BDEG_07987 | Batrachochytrium dendrobatidis conserved hypothetical protein (765 aa)	1	3	1	0	6	21	7	2.2429
	BDET_08010	BDEG_07988 | Batrachochytrium dendrobatidis conserved hypothetical protein (326 aa)	8	23	7.66667	0	7	14	4.66667	-0.5925
	BDET_08030	BDEG_08008 | Batrachochytrium dendrobatidis glucose-6-phosphate isomerase (562 aa)	5	12	4	0	13	57	19	2.3122
	BDET_08032	BDEG_08010 | Batrachochytrium dendrobatidis conserved hypothetical protein (686 aa)	8	35	11.6667	0	8	28	9.33333	-0.1383
	BDET_08052	BDEG_08030 | Batrachochytrium dendrobatidis calcium-binding protein 39 (242 aa)	3	11	3.66667	0	3	5	1.66667	-0.4815
	BDET_08053	BDEG_08031 | Batrachochytrium dendrobatidis conserved hypothetical protein (127 aa)	6	39	13	0	7	70	23.3333	0.1894
	BDET_08055	BDEG_08033 | Batrachochytrium dendrobatidis 26S protease regulatory subunit 8 (301 aa)	11	31	10.3333	0	7	15	5	-1.0232
	BDET_08056	BDEG_08033 | Batrachochytrium dendrobatidis 26S protease regulatory subunit 8 (388 aa)	15	37	12.3333	0	7	15	5	-1.2275
	BDET_08060	BDEG_08037 | Batrachochytrium dendrobatidis hypothetical protein (399 aa)	5	17	5.66667	0	4	23	7.66667	0.5458
	BDET_08061	BDEG_08038 | Batrachochytrium dendrobatidis tyrosyl-tRNA synthetase (523 aa)	13	36	12	0	20	57	19	0.6629
	BDET_08100	BDEG_08077 | Batrachochytrium dendrobatidis conserved hypothetical protein (418 aa)	2	3	1	0	2	8	2.66667	-0.2517
	BDET_08136	BDEG_08113 | Batrachochytrium dendrobatidis T-complex protein 1 subunit alpha (551 aa)	25	199	66.3333	0	21	140	46.6667	-0.5125
	BDET_08142	BDEG_08119 | Batrachochytrium dendrobatidis glutamate 5-kinase (431 aa)	2	5	1.66667	0	4	8	2.66667	0.6667
	BDET_08146	BDEG_08123 | Batrachochytrium dendrobatidis conserved hypothetical protein (287 aa)	3	9	3	0	1	1	0.333333	-1.9037
	BDET_08147	BDEG_08124 | Batrachochytrium dendrobatidis SUMO-conjugating enzyme UBC9 (143 aa)	1	2	0.666667	0	2	6	2	0
	BDET_08154	BDEG_08130 | Batrachochytrium dendrobatidis predicted protein (431 aa)	4	6	2	0	2	2	0.666667	-0.5
	BDET_08161	BDEG_08137 | Batrachochytrium dendrobatidis conserved hypothetical protein (317 aa)	3	9	3	0	1	1	0.333333	-1.9037
	BDET_08165	BDEG_08141 | Batrachochytrium dendrobatidis predicted protein (159 aa)	5	15	5	0	3	12	4	-0.2381
	BDET_08170	BDEG_08146 | Batrachochytrium dendrobatidis conserved hypothetical protein (150 aa)	5	18	6	0	3	12	4	-0.7098
	BDET_08173	BDEG_08149 | Batrachochytrium dendrobatidis 4-coumarate-CoA ligase 2 (542 aa)	4	12	4	0	4	15	5	-0.2483
	BDET_08177	BDEG_08153 | Batrachochytrium dendrobatidis conserved hypothetical protein (760 aa)	2	2	0.666667	0	7	16	5.33333	1.195
	BDET_08178	BDEG_08154 | Batrachochytrium dendrobatidis cysteinyl-tRNA synthetase (767 aa)	0	0	0	-10	4	5	1.66667	10
	BDET_08201	BDEG_08177 | Batrachochytrium dendrobatidis saccharopine dehydrogenase (377 aa)	2	5	1.66667	0	5	10	3.33333	0.3742
	BDET_08208	BDEG_08184 | Batrachochytrium dendrobatidis proteasome subunit beta type 5 precursor (157 aa)	4	16	5.33333	0	5	24	8	0.5692
	BDET_08209	BDEG_08184 | Batrachochytrium dendrobatidis proteasome subunit beta type 5 precursor (188 aa)	6	25	8.33333	0	7	30	10	0.315
	BDET_08210	BDEG_08185 | Batrachochytrium dendrobatidis proteasome subunit beta type 1 (317 aa)	9	41	13.6667	0	8	51	17	0.3935
	BDET_08213	BDEG_08188 | Batrachochytrium dendrobatidis C-1-tetrahydrofolate synthase (949 aa)	20	73	24.3333	0	25	83	27.6667	0.1762
	BDET_08233	BDEG_08208 | Batrachochytrium dendrobatidis histone-binding protein RBBP7 (415 aa)	3	5	1.66667	0	2	3	1	-0.1667
	BDET_08238	BDEG_08213 | Batrachochytrium dendrobatidis shwachman-Bodian-Diamond syndrome protein (252 aa)	4	6	2	0	1	1	0.333333	-1.585
	BDET_08247	BDEG_08222 | Batrachochytrium dendrobatidis 40S ribosomal protein S3aE-A (260 aa)	17	72	24	0	16	69	23	0.0735
	BDET_08248	BDEG_08223 | Batrachochytrium dendrobatidis transmembrane 9 superfamily protein member 2 precursor (631 aa)	3	11	3.66667	0	2	5	1.66667	-1.1112
	BDET_08252	BDEG_08227 | Batrachochytrium dendrobatidis spermidine synthase (290 aa)	7	23	7.66667	0	10	24	8	0.2037
	BDET_08256	BDEG_08231 | Batrachochytrium dendrobatidis guanine nucleotide-binding protein subunit beta (434 aa)	3	9	3	0	2	4	1.33333	-1.161
	BDET_08258	BDEG_08233 | Batrachochytrium dendrobatidis vacuolar ATP synthase subunit D (237 aa)	4	9	3	0	4	11	3.66667	0.1383
	BDET_08261	BDEG_08236 | Batrachochytrium dendrobatidis phosphoribosylglycinamide formyltransferase (797 aa)	4	12	4	0	6	29	9.66667	1.2975
	BDET_08266	BDEG_08241 | Batrachochytrium dendrobatidis homogentisate 1,2-dioxygenase (460 aa)	22	225	75	0	22	201	67	-0.1723
	BDET_08282	BDEG_08257 | Batrachochytrium dendrobatidis conserved hypothetical protein (352 aa)	4	6	2	0	4	13	4.33333	0.6073
	BDET_08307	BDEG_08282 | Batrachochytrium dendrobatidis conserved hypothetical protein (1175 aa)	2	4	1.33333	0	6	20	6.66667	2.3589
	BDET_08315	BDEG_08290 | Batrachochytrium dendrobatidis predicted protein (137 aa)	2	2	0.666667	0	4	8	2.66667	1.3333
	BDET_08318	BDEG_08293 | Batrachochytrium dendrobatidis phosphatidylinositol 3-kinase tor2 (2347 aa)	3	7	2.33333	0	1	1	0.333333	-1.0566
	BDET_08324	BDEG_08299 | Batrachochytrium dendrobatidis elongation factor Tu (354 aa)	7	21	7	0	9	28	9.33333	0.7051
	BDET_08327	BDEG_08302 | Batrachochytrium dendrobatidis adenylate kinase (226 aa)	6	42	14	0	7	21	7	-0.9161
	BDET_08328	BDEG_08303 | Batrachochytrium dendrobatidis conserved hypothetical protein (259 aa)	4	12	4	10	0	0	0	-10
	BDET_08364	BDEG_08339 | Batrachochytrium dendrobatidis hypothetical protein (176 aa)	4	13	4.33333	0	6	23	7.66667	1.164
	BDET_08371	BDEG_08346 | Batrachochytrium dendrobatidis vacuolar protein sorting-associated protein 21 (246 aa)	8	20	6.66667	0	7	19	6.33333	-0.0741
	BDET_08403	BDEG_08378 | Batrachochytrium dendrobatidis predicted protein (180 aa)	1	9	3	0	3	10	3.33333	0.5283
	BDET_08413	BDEG_08388 | Batrachochytrium dendrobatidis ATP phosphoribosyltransferase (331 aa)	2	7	2.33333	0	4	9	3	1.387
	BDET_08414	BDEG_08389 | Batrachochytrium dendrobatidis methylcrotonoyl-CoA carboxylase alpha chain, mitochondrial precursor (754 aa)	10	30	10	0	10	32	10.6667	0.0965
	BDET_08421	BDEG_08396 | Batrachochytrium dendrobatidis 10 kDa heat shock protein, mitochondrial (101 aa)	0	0	0	-10	2	6	2	10
	BDET_08422	BDEG_08397 | Batrachochytrium dendrobatidis heat shock protein 60, mitochondrial precursor (590 aa)	42	218	72.6667	0	38	302	100.667	0.4587
	BDET_08425	BDEG_08400 | Batrachochytrium dendrobatidis conserved hypothetical protein (1276 aa)	3	12	4	0	7	19	6.33333	0.5593
	BDET_08432	BDEG_08407 | Batrachochytrium dendrobatidis conserved hypothetical protein (476 aa)	1	2	0.666667	0	3	5	1.66667	0
	BDET_08488	BDEG_08463 | Batrachochytrium dendrobatidis hypothetical protein (435 aa)	6	8	2.66667	0	1	2	0.666667	-0.7925
	BDET_08495	BDEG_08470 | Batrachochytrium dendrobatidis conserved hypothetical protein (1890 aa)	21	55	18.3333	0	13	28	9.33333	-1.0934
	BDET_08499	BDEG_08474 | Batrachochytrium dendrobatidis extracellular elastinolytic metalloproteinase precursor (734 aa)	4	6	2	10	0	0	0	-10
	BDET_08508	BDEG_08483 | Batrachochytrium dendrobatidis hypothetical protein (194 aa)	4	7	2.33333	0	2	3	1	-0.695
	BDET_08516	BDEG_08491 | Batrachochytrium dendrobatidis hypothetical protein similar to glutathione S-transferase (219 aa)	3	10	3.33333	0	2	3	1	-1.1356
	BDET_08521	BDEG_08496 | Batrachochytrium dendrobatidis peptidyl-prolyl cis-trans isomerase B precursor (357 aa)	2	5	1.66667	0	4	20	6.66667	1.4173
	BDET_08526	BDEG_08501 | Batrachochytrium dendrobatidis conserved hypothetical protein (161 aa)	1	2	0.666667	0	3	13	4.33333	2.0763
	BDET_08552	BDEG_08527 | Batrachochytrium dendrobatidis glutathione reductase (470 aa)	12	37	12.3333	0	11	38	12.6667	0.0917
	BDET_08553	BDEG_08528 | Batrachochytrium dendrobatidis conserved hypothetical protein (484 aa)	2	9	3	0	1	5	1.66667	-0.6666
	BDET_08560	BDEG_08535 | Batrachochytrium dendrobatidis predicted protein (315 aa)	4	5	1.66667	0	1	3	1	-0.5
	BDET_08566	BDEG_08541 | Batrachochytrium dendrobatidis conserved hypothetical protein (1302 aa)	44	183	61	0	45	222	74	0.3072
	BDET_08575	BDEG_08550 | Batrachochytrium dendrobatidis prolyl endopeptidase (736 aa)	2	2	0.666667	0	10	28	9.33333	3.2098
	BDET_08585	BDEG_08560 | Batrachochytrium dendrobatidis NAD-specific glutamate dehydrogenase (1031 aa)	44	263	87.6667	0	45	268	89.3333	-0.009
	BDET_08593	BDEG_08568 | Batrachochytrium dendrobatidis glycerol-3-phosphate dehydrogenase (351 aa)	4	6	2	0	3	5	1.66667	-0.6327
	BDET_08599	BDEG_08574 | Batrachochytrium dendrobatidis aspartyl aminopeptidase (473 aa)	21	127	42.3333	0	22	130	43.3333	0.0453
	BDET_08609	BDEG_08584 | Batrachochytrium dendrobatidis hypothetical protein (461 aa)	5	36	12	0	4	34	11.3333	-0.0432
	BDET_08642	BDEG_08617 | Batrachochytrium dendrobatidis predicted protein (692 aa)	1	1	0.333333	0	1	6	2	1
	BDET_08684	BDEG_08659 | Batrachochytrium dendrobatidis predicted protein (511 aa)	2	6	2	0	3	7	2.33333	-0.4433
	BDET_08695	BDEG_08670 | Batrachochytrium dendrobatidis conserved hypothetical protein (313 aa)	3	14	4.66667	0	2	6	2	-0.6308
	BDET_08699	BDEG_08674 | Batrachochytrium dendrobatidis conserved hypothetical protein (211 aa)	1	7	2.33333	0	2	7	2.33333	0
	BDET_08720	BDEG_08695 | Batrachochytrium dendrobatidis hypothetical protein (255 aa)	0	0	0	-10	2	5	1.66667	10
	BDET_08798	BDEG_08773 | Batrachochytrium dendrobatidis predicted protein (511 aa)	1	4	1.33333	0	2	6	2	-0.1383
