# Supplementary material for: Quantitative Proteomics of an Amphibian Pathogen, Batrachochytrium dendrobatidis, following Exposure to Thyroid Hormone
Source: PLoS One. 2015 Jun 5;10(6):e0123637. doi: 10.1371/journal.pone.0123637 (PMC4457425; doi:10.1371/journal.pone.0123637)
Supplement: S2 Table — (XLS) [file pone.0123637.s002.xls]

## Sheet: Sheet1
Table.S2. MapMan annotation of proteins identified in BD following exposure to T3
IDENTIFIER	BINCODE	NAME	DESCRIPTION
BDET_04919	29.5.11.20	protein.degradation.ubiquitin.proteasom	moderately similar to ( 273) AT1G21720 | Symbols: PBC1 | PBC1 (PROTEASOME BETA SUBUNIT C1); peptidase/ threonine-type endopeptidase | chr1:7626394-7628070 FORWARDmoderately similar to ( 276) PSB3_ORYSA Proteasome subunit beta type 3 (EC 3.4.25.1) (20S proteasome alpha subunit C) (20S proteasome subunit beta-3) - Oryza sativa (Rice)moderately similar to ( 277) loc_os06g43570 12006.m08887 protein p…
BDET_00253	35.2	not assigned.unknown	| BDEG_00251 | Batrachochytrium dendrobatidis hypothetical protein (529 aa)
BDET_01053	29.5.11.20	protein.degradation.ubiquitin.proteasom	weakly similar to ( 183) AT4G31300 | Symbols: PBA1 | PBA1; endopeptidase/ peptidase/ threonine-type endopeptidase | chr4:15188927-15190935 FORWARDweakly similar to ( 174) PSB6_TOBAC Proteasome subunit beta type 6 precursor (EC 3.4.25.1) (Proteasome delta chain) (Tobacco cryptogein-induced protein 7) (tcI 7) - Nicotiana tabacum (Common tobacco)weakly similar to ( 182) loc_os06g04800 12006.m05209 p…
BDET_03738	35.2	not assigned.unknown	SCP1 CH IQG1 CH CH | BDEG_03729 | Batrachochytrium dendrobatidis conserved hypothetical protein (196 aa)
BDET_01820	27.1.19	RNA.processing.ribonucleases	weakly similar to ( 108) AT3G20390 | Symbols: | endoribonuclease L-PSP family protein | chr3:7110227-7111695 REVERSEweakly similar to ( 108) loc_os07g33240 12007.m07585 protein expressed protein Ribonuc_L-PSP TdcF YjgF_like YjgH PRK11401 YjgF_like1 | BDEG_01816 | Batrachochytrium dendrobatidis conserved hypothetical protein (171 aa)
BDET_00965	35.1	not assigned.no ontology	very weakly similar to (73.2) AT5G02050 | Symbols: | mitochondrial glycoprotein family protein / MAM33 family protein | chr5:403239-404244 REVERSEvery weakly similar to (75.1) loc_os01g05010 12001.m07135 protein mitochondrial glycoprotein, expressed MAM33 | BDEG_00961 | Batrachochytrium dendrobatidis conserved hypothetical protein (252 aa)
BDET_00609	35.2	not assigned.unknown	CaiB PRK05398 PRK11430 CoA_transf_3 PRK03525 | BDEG_00606 | Batrachochytrium dendrobatidis hypothetical protein similar to CDNA sequence (453 aa)
BDET_08010	26.7	misc.oxidases - copper, flavone etc	moderately similar to ( 209) AT5G61510 | Symbols: | NADP-dependent oxidoreductase, putative | chr5:24737084-24738975 REVERSEvery weakly similar to (66.2) QORH_SPIOL Chloroplastic quinone-oxidoreductase homolog (EC 1.-.-.-) (ceQORH) - Spinacia oleracea (Spinach)moderately similar to ( 218) loc_os03g01190 12003.m05670 protein quinone oxidoreductase, putative, expressed Qor PRK10754 AdhP COG2130 ADH…
BDET_03090	29.3.4.3	protein.targeting.secretory pathway.vacuole	very weakly similar to (76.6) AT5G06140 | Symbols: SNX1, ATSNX1 | SNX1 (SORTING NEXIN 1); phosphoinositide binding / protein binding | chr5:1856212-1858752 REVERSEvery weakly similar to (82.0) loc_os01g64280 12001.m12543 protein sorting nexin 1, putative, expressed COG5391 PX PX | BDEG_03082 | Batrachochytrium dendrobatidis sorting nexin-3 (141 aa)
BDET_02819	30.5	signalling.G-proteins	moderately similar to ( 347) AT5G55190 | Symbols: RAN3, ATRAN3 | RAN3 (RAN GTPASE 3); GTP binding / GTPase/ protein binding | chr5:22392285-22393957 FORWARDmoderately similar to ( 350) RANA1_TOBAC GTP-binding nuclear protein Ran-A1 - Nicotiana tabacum (Common tobacco)moderately similar to ( 329) loc_os05g49890 12005.m27986 protein GTP-binding nuclear protein Ran-A1, putative, expressed RAN Ran Ra…
BDET_06643	21.6	redox.dismutases and catalases	moderately similar to ( 244) AT3G10920 | Symbols: MSD1 | MSD1 (MANGANESE SUPEROXIDE DISMUTASE 1); metal ion binding / superoxide dismutase | chr3:3418015-3419581 FORWARDmoderately similar to ( 248) SODM_HEVBR Superoxide dismutase [Mn], mitochondrial precursor (EC 1.15.1.1) - Hevea brasiliensis (Para rubber tree)moderately similar to ( 228) loc_os05g25850 12005.m083692 protein superoxide dismutase…
BDET_04933	29.2.1.2.2.7	protein.synthesis.ribosomal protein.eukaryotic.60S subunit.L7	weakly similar to ( 161) AT2G44120 | Symbols: | 60S ribosomal protein L7 (RPL7C) | chr2:18249227-18250417 REVERSEweakly similar to ( 167) loc_os04g51630 12004.m35453 protein 60S ribosomal protein L7-2, putative, expressed Ribosomal_L7 rpl30p | BDEG_04918 | Batrachochytrium dendrobatidis 60S ribosomal protein L7 (119 aa)
BDET_05170	35.2	not assigned.unknown	CitE HpcH_HpaI | BDEG_05155 | Batrachochytrium dendrobatidis conserved hypothetical protein (313 aa)
BDET_06821	29.5.11.20	protein.degradation.ubiquitin.proteasom	moderately similar to ( 310) AT1G53850 | Symbols: PAE1 | PAE1; endopeptidase/ peptidase/ threonine-type endopeptidase | chr1:20104131-20105792 REVERSEmoderately similar to ( 313) PSA5_ORYSA Proteasome subunit alpha type 5 (EC 3.4.25.1) (20S proteasome alpha subunit E) (20S proteasome subunit alpha-5) - Oryza sativa (Rice)moderately similar to ( 313) loc_os11g40140 12011.m28848 protein proteasome …
BDET_08165	26.1	misc.misc2	weakly similar to ( 105) AT5G58240 | Symbols: | bis(5'-adenosyl)-triphosphatase, putative | chr5:23558349-23559313 REVERSEvery weakly similar to (93.6) loc_os12g02730 12012.m73963 protein bis, putative, expressed FHIT Hit HIT HINT_subgroup HIT_like | BDEG_08141 | Batrachochytrium dendrobatidis predicted protein (159 aa)
BDET_07061	35.2	not assigned.unknown	very weakly similar to (61.2) AT1G70730 | Symbols: | phosphoglucomutase, cytoplasmic, putative / glucose phosphomutase, putative | chr1:26669020-26673166 REVERSEvery weakly similar to (61.6) PGMC_MESCR Phosphoglucomutase, cytoplasmic (EC 5.4.2.2) (Glucose phosphomutase) (PGM) - Mesembryanthemum crystallinum (Common ice plant)very weakly similar to (59.3) loc_os03g50480 12003.m35578 protein phosph…
BDET_07121	35.2	not assigned.unknown	Carn_acyltransf | BDEG_07102 | Batrachochytrium dendrobatidis conserved hypothetical protein (645 aa)
BDET_00732	8.1.4	TCA / org transformation.TCA.IDH	highly similar to ( 565) AT5G14590 | Symbols: | isocitrate dehydrogenase, putative / NADP+ isocitrate dehydrogenase, putative | chr5:4703533-4706627 REVERSEhighly similar to ( 570) IDHP_MEDSA Isocitrate dehydrogenase [NADP], chloroplast precursor (EC 1.1.1.42) (Oxalosuccinate decarboxylase) (IDH) (NADP(+)-specific ICDH) (IDP) (Fragment) - Medicago sativa (Alfalfa)highly similar to ( 558) loc_os05…
BDET_04475	29.2.1.2.1.23	protein.synthesis.ribosomal protein.eukaryotic.40S subunit.S23	weakly similar to ( 192) AT5G02960 | Symbols: | 40S ribosomal protein S23 (RPS23B) | chr5:693280-694396 REVERSEweakly similar to ( 200) RS23_FRAAN 40S ribosomal protein S23 (S12) - Fragaria ananassa (Strawberry)moderately similar to ( 203) loc_os03g60400 12003.m10930 protein 40S ribosomal protein S23, putative, expressed Ribosomal_S23 rps12P Ribosomal_S12_like RpsL Ribosomal_S12 Ribosomal_S12 rps…
BDET_03664	31.1	cell.organisation	moderately similar to ( 216) AT1G71790 | Symbols: | F-actin capping protein beta subunit family protein | chr1:26996869-26998785 FORWARDmoderately similar to ( 204) loc_os03g26450 12003.m07981 protein F-actin capping protein beta subunit, putative, expressed F_actin_cap_B | BDEG_03655 | Batrachochytrium dendrobatidis F-actin capping protein subunit beta isoforms 1 and 2 (257 aa)
BDET_03982	35.2	not assigned.unknown	very weakly similar to (98.2) AT5G38900 | Symbols: | DSBA oxidoreductase family protein | chr5:15573745-15574945 REVERSEweakly similar to ( 117) loc_os03g40194 12003.m09103 protein disease resistance RPP13-like protein 1, putative, expressedDsbA_FrnE FrnE DSBA DsbA_HCCA_Iso | BDEG_03972 | Batrachochytrium dendrobatidis conserved hypothetical protein (219 aa)
BDET_01691	34.16	transport.ABC transporters and multidrug resistance systems	highly similar to ( 597) AT3G59140 | Symbols: ATMRP14 | ATMRP14; ATPase, coupled to transmembrane movement of substances | chr3:21863519-21868701 REVERSEweakly similar to ( 169) MDR_ORYSA Putative multidrug resistance protein (P-glycoprotein) - Oryza sativa (Rice)highly similar to ( 635) loc_os04g13220 12004.m06562 protein multidrug resistance-associated protein 4, putative, expressed ABCC_MRP_do…
BDET_04553	35.2	not assigned.unknown	moderately similar to ( 236) AT3G08590 | Symbols: | 2,3-biphosphoglycerate-independent phosphoglycerate mutase, putative / phosphoglyceromutase, putative | chr3:2608683-2611237 REVERSEmoderately similar to ( 236) PMGI_TOBAC 2,3-bisphosphoglycerate-independent phosphoglycerate mutase (EC 5.4.2.1) (Phosphoglyceromutase) (BPG-independent PGAM) (PGAM-I) - Nicotiana tabacum (Common tobacco)moderately …
BDET_03966	29.5.11.20	protein.degradation.ubiquitin.proteasom	moderately similar to ( 313) AT1G20200 | Symbols: EMB2719, HAP15 | EMB2719 (EMBRYO DEFECTIVE 2719); enzyme regulator | chr1:7001409-7004154 REVERSEmoderately similar to ( 335) PSMD3_TOBAC Probable 26S proteasome non-ATPase regulatory subunit 3 (26S proteasome subunit S3) (Nuclear antigen 21D7) - Nicotiana tabacum (Common tobacco)moderately similar to ( 323) loc_os08g43640 12008.m080046 protein 26…
BDET_01939	29.5.7	protein.degradation.metalloprotease	moderately similar to ( 315) AT4G29490 | Symbols: | aminopeptidase/ manganese ion binding | chr4:14487943-14491321 FORWARDmoderately similar to ( 310) loc_os02g13140 12002.m06561 protein xaa-Pro dipeptidase, putative, expressed Prolidase PRK10879 PepP Peptidase_M24 APP-like APP_MetAP PRK09795 Map AMP_N APP PRK05716 MetAP1 | BDEG_01935 | Batrachochytrium dendrobatidis conserved hypothetical protei…
BDET_03824	35.2	not assigned.unknown	| BDEG_03814 | Batrachochytrium dendrobatidis hypothetical protein (157 aa)
BDET_03882	35.2	not assigned.unknown	| BDEG_03872 | Batrachochytrium dendrobatidis hypothetical protein (770 aa)
BDET_07605	29.2.3	protein.synthesis.initiation	moderately similar to ( 463) AT5G25780 | Symbols: EIF3B-2, EIF3B, ATEIF3B-2 | EIF3B-2 (EUKARYOTIC TRANSLATION INITIATION FACTOR 3B-2); nucleic acid binding / protein binding / translation initiation factor | chr5:8973420-8976758 REVERSEmoderately similar to ( 449) IF39_TOBAC Eukaryotic translation initiation factor 3 subunit 9 (eIF-3 eta) (eIF3 p110) (eIF3b) - Nicotiana tabacum (Common tobacco)mo…
BDET_06547	13.2.4.4	amino acid metabolism.degradation.branched chain group.leucine	weakly similar to ( 195) AT4G34030 | Symbols: MCCB | MCCB (3-METHYLCROTONYL-COA CARBOXYLASE); biotin carboxylase/ methylcrotonoyl-CoA carboxylase | chr4:16301298-16303949 FORWARDvery weakly similar to (50.1) ACCD_CHLVU Acetyl-coenzyme A carboxylase carboxyl transferase subunit beta (EC 6.4.1.2) (ACCase beta chain) - Chlorella vulgaris (Green alga)weakly similar to ( 186) loc_os08g32850 12008.m264…
BDET_05690	21.2.1	redox.ascorbate and glutathione.ascorbate	weakly similar to ( 107) AT3G27820 | Symbols: ATMDAR4, MDAR4 | MDAR4 (MONODEHYDROASCORBATE REDUCTASE 4); monodehydroascorbate reductase (NADH) | chr3:10315249-10317881 FORWARDweakly similar to ( 102) MDAR_PEA Monodehydroascorbate reductase (EC 1.6.5.4) (MDAR) (Ascorbate free radical reductase) (AFR reductase) - Pisum sativum (Garden pea)very weakly similar to (96.3) loc_os02g47800 12002.m09814 pr…
BDET_00249	34.16	transport.ABC transporters and multidrug resistance systems	moderately similar to ( 372) AT1G30400 | Symbols: ATMRP1, EST1 | MRP1 (ARABIDOPSIS THALIANA MULTIDRUG RESISTANCE-ASSOCIATED PROTEIN 1); ATPase, coupled to transmembrane movement of substances / xenobiotic-transporting ATPase | chr1:10728139-10737697 FORWARDvery weakly similar to (91.3) MDR_ORYSA Putative multidrug resistance protein (P-glycoprotein) - Oryza sativa (Rice)moderately similar to ( 36…
BDET_05142	21.6	redox.dismutases and catalases	moderately similar to ( 438) AT4G35090 | Symbols: CAT2 | CAT2 (CATALASE 2); catalase | chr4:16701105-16703215 REVERSEmoderately similar to ( 440) CATA2_HORVU Catalase isozyme 2 (EC 1.11.1.6) - Hordeum vulgare (Barley)moderately similar to ( 437) loc_os03g03910 12003.m34998 protein catalase-1, putative, expressed KatE catalase Catalase katE | BDEG_05127 | Batrachochytrium dendrobatidis catalase X …
BDET_08495	27.3.67	RNA.regulation of transcription.putative transcription regulator	highly similar to ( 631) AT2G26780 | Symbols: | binding | chr2:11410125-11423598 FORWARDhighly similar to ( 655) loc_os11g04220 12011.m04618 protein HEAT repeat family protein, expressed | BDEG_08470 | Batrachochytrium dendrobatidis conserved hypothetical protein (1890 aa)
BDET_06310	31.1	cell.organisation	ADF Cofilin_ADF ADF | BDEG_06293 | Batrachochytrium dendrobatidis hypothetical protein (148 aa)
BDET_06581	29.5.11.4.3.3	protein.degradation.ubiquitin.E3.SCF.cullin	weakly similar to ( 132) AT4G02570 | Symbols: ATCUL1, CUL1, AXR6 | ATCUL1 (ARABIDOPSIS THALIANA CULLIN 1); protein binding | chr4:1129315-1133435 FORWARDweakly similar to ( 134) loc_os01g27150 12001.m42650 protein cullin-1, putative, expressed COG5647 | BDEG_06563 | Batrachochytrium dendrobatidis hypothetical protein similar to SCF ubiquitin ligase complex subunit CulA (370 aa)
BDET_06665	34.99	transport.misc	very weakly similar to (74.7) AT1G26690 | Symbols: | emp24/gp25L/p24 family protein | chr1:9224299-9225682 REVERSEvery weakly similar to (63.9) loc_os09g27980 12009.m05949 protein transmembrane emp24 domain-containing protein 10 precursor, putative, expressed | BDEG_06647 | Batrachochytrium dendrobatidis hypothetical protein (214 aa)
BDET_08684	35.2	not assigned.unknown	| BDEG_08659 | Batrachochytrium dendrobatidis predicted protein (511 aa)
BDET_02773	35.2	not assigned.unknown	moderately similar to ( 216) AT3G58180 | Symbols: | PBS lyase HEAT-like repeat-containing protein | chr3:21544189-21545981 FORWARDmoderately similar to ( 205) DOHHB_ORYSA Deoxyhypusine hydroxylase-B (EC 1.14.99.29) (Deoxyhypusine monooxygenase-B) - Oryza sativa (Rice)moderately similar to ( 205) loc_os12g43100 12012.m08087 protein HEAT-like, putative, expressed COG1413 | BDEG_02766 | Batrachochyt…
BDET_00222	29.2.4	protein.synthesis.elongation	nearly identical (1097) AT1G56070 | Symbols: LOS1 | LOS1; copper ion binding / translation elongation factor/ translation factor, nucleic acid binding | chr1:20968245-20971077 REVERSEnearly identical (1109) EF2_BETVU Elongation factor 2 (EF-2) - Beta vulgaris (Sugar beet)nearly identical (1106) loc_os02g32030 12002.m08296 protein elongation factor 2, putative, expressed FusA PRK07560 EF2 aeEF2_sn…
BDET_03203	35.2	not assigned.unknown	| BDEG_03195 | Batrachochytrium dendrobatidis predicted protein (389 aa)
BDET_08060	29.5.11.1	protein.degradation.ubiquitin.ubiquitin	moderately similar to ( 238) AT3G13235 | Symbols: | ubiquitin family protein | chr3:4271492-4274348 REVERSEmoderately similar to ( 236) loc_os02g10510 12002.m06349 protein DNA damage-inducible protein DDI1, putative, expressed Asp_protease DDI1_N | BDEG_08037 | Batrachochytrium dendrobatidis hypothetical protein (399 aa)
BDET_05026	23.1.2.8	nucleotide metabolism.synthesis.purine.SAICAR lyase	Adenylsuccinate_lyase_2 Adenylsuccinate_lyase_like PurB Lyase_I PRK08540 Adenylsuccinate_lyase_1 pCLME PRK07380 PRK08937 PRK06390 PRK08470 PRK07492 Lyase_I_like PRK09053 Lyase_1 PurB PRK09285 PRK05975 Aspartatase_like Aspartatase aspA Fumarase_classII AspA fumC FumC ArgH | BDEG_05011 | Batrachochytrium dendrobatidis adenylosuccinate lyase (483 aa)
BDET_02997	9.9	mitochondrial electron transport / ATP synthesis.F1-ATPase	highly similar to ( 701) AT2G07698 | Symbols: | ATP synthase alpha chain, mitochondrial, putative | chr2:3361474-3364028 FORWARDhighly similar to ( 709) ATPAM_MARPO ATP synthase subunit alpha, mitochondrial (EC 3.6.3.14) - Marchantia polymorpha (Liverwort)highly similar to ( 698) loc_osm1g00580 11706.m00050 protein ATP synthase F0 subunit 1 PRK09281 AtpA atpA F1_ATPase_alpha PRK07165 ATP-synt_ab …
BDET_06050	13.2.6.3	amino acid metabolism.degradation.aromatic aa.tryptophan	very weakly similar to (74.7) AT4G14440 | Symbols: ATECI3, ECI3, HCD1 | HCD1 (3-HYDROXYACYL-COA DEHYDRATASE 1); carnitine racemase/ catalytic/ dodecenoyl-CoA delta-isomerase | chr4:8306946-8307662 REVERSEvery weakly similar to (80.1) loc_os05g45300 12005.m08655 protein carnitine racemase/ catalytic, putative, expressedCaiD | BDEG_06033 | Batrachochytrium dendrobatidis conserved hypothetical prote…
BDET_06050	11.9.4.3	lipid metabolism.lipid degradation.beta-oxidation.enoyl CoA hydratase	very weakly similar to (74.7) AT4G14440 | Symbols: ATECI3, ECI3, HCD1 | HCD1 (3-HYDROXYACYL-COA DEHYDRATASE 1); carnitine racemase/ catalytic/ dodecenoyl-CoA delta-isomerase | chr4:8306946-8307662 REVERSEvery weakly similar to (80.1) loc_os05g45300 12005.m08655 protein carnitine racemase/ catalytic, putative, expressedCaiD | BDEG_06033 | Batrachochytrium dendrobatidis conserved hypothetical prote…
BDET_04758	29.2.1.2.2.535	protein.synthesis.ribosomal protein.eukaryotic.60S subunit.L35A	weakly similar to ( 118) AT1G07070 | Symbols: | 60S ribosomal protein L35a (RPL35aA) | chr1:2168652-2169703 FORWARDweakly similar to ( 117) loc_os05g48310 12005.m083805 protein 60S ribosomal protein L33-B, putative, expressed Ribosomal_L35Ae COG2451 PRK04337 | BDEG_04744 | Batrachochytrium dendrobatidis conserved hypothetical protein (106 aa)
BDET_02000	29.4	protein.postranslational modification	weakly similar to ( 102) AT4G21860 | Symbols: MSRB2 | MSRB2 (methionine sulfoxide reductase B 2); peptide-methionine-(S)-S-oxide reductase | chr4:11600282-11601507 REVERSEvery weakly similar to (98.6) loc_os05g33510 12005.m07583 protein expressed protein SelR COG0229 PRK00222 PRK05550 PRK05508 | BDEG_01996 | Batrachochytrium dendrobatidis peptide methionine sulfoxide reductase msrB (77 aa)
BDET_00533	29.2.1.2.2.3	protein.synthesis.ribosomal protein.eukaryotic.60S subunit.L3	highly similar to ( 515) AT1G61580 | Symbols: RPL3B, ARP2 | RPL3B (R-PROTEIN L3 B); structural constituent of ribosome | chr1:22720833-22722402 REVERSEhighly similar to ( 522) RL3_ORYSJ 60S ribosomal protein L3 OS=Oryza sativa subsp. japonica GN=RPL3 PE=2 SV=2highly similar to ( 522) loc_os11g06750 12011.m04872 protein 60S ribosomal protein L3, putative, expressed rpl3p Ribosomal_L3 RplC | BDEG_0…
BDET_06168	29.3.2	protein.targeting.mitochondria	moderately similar to ( 372) AT3G02090 | Symbols: MPPBETA | mitochondrial processing peptidase beta subunit, putative | chr3:365624-368534 FORWARDweakly similar to ( 134) MPPA_SOLTU Mitochondrial-processing peptidase alpha subunit, mitochondrial precursor (EC 3.4.24.64) (Alpha-MPP) (Ubiquinol-cytochrome-c reductase subunit II) (EC 1.10.2.2) - Solanum tuberosum (Potato)moderately similar to ( 368)…
BDET_01243	13.2.4.4	amino acid metabolism.degradation.branched chain group.leucine	moderately similar to ( 374) AT2G26800 | Symbols: | hydroxymethylglutaryl-CoA lyase, putative / 3-hydroxy-3-methylglutarate-CoA lyase, putative / HMG-CoA lyase, putative | chr2:11429192-11432290 REVERSEmoderately similar to ( 374) loc_os11g04210 12011.m04617 protein hydroxymethylglutaryl-CoA lyase, mitochondrial precursor, putative, expressed PRK05692 LeuA HMGL-like aksA COG5016 PRK00915 PRK09282…
BDET_00107	27.3.44	RNA.regulation of transcription.Chromatin Remodeling Factors	moderately similar to ( 335) AT5G43530 | Symbols: | SNF2 domain-containing protein / helicase domain-containing protein / RING finger domain-containing protein | chr5:17489327-17494830 FORWARDvery weakly similar to (92.8) ISW2_ORYSA Probable chromatin remodelling complex ATPase chain (EC 3.6.1.-) (ISW2-like) (Sucrose nonfermenting protein 2 homolog) - Oryza sativa (Rice)moderately similar to ( 31…
BDET_01867	35.2	not assigned.unknown	| BDEG_01863 | Batrachochytrium dendrobatidis hypothetical protein (196 aa)
BDET_04654	35.2	not assigned.unknown	| BDEG_04640 | Batrachochytrium dendrobatidis hypothetical protein (98 aa)
BDET_03596	31.1	cell.organisation	highly similar to ( 627) AT3G53750 | Symbols: ACT3 | ACT3 (actin 3); structural constituent of cytoskeleton | chr3:19915924-19917371 FORWARDhighly similar to ( 629) ACT_CHLRE Actin - Chlamydomonas reinhardtiihighly similar to ( 625) loc_os03g50890 12003.m10074 protein actin-1, putative, expressed ACTIN ACTIN Actin COG5277 | BDEG_03588 | Batrachochytrium dendrobatidis actin-66 (354 aa)
BDET_07728	29.6	protein.folding	highly similar to ( 575) AT3G18190 | Symbols: | chaperonin, putative | chr3:6232226-6233836 FORWARDmoderately similar to ( 255) TCPE2_AVESA T-complex protein 1 subunit epsilon (TCP-1-epsilon) (CCT-epsilon) (TCP-K36) - Avena sativa (Oat)highly similar to ( 582) loc_os02g22780 12002.m100196 protein T-complex protein 1 subunit delta, putative, expressed TCP1_delta cpn60 chaperonin_type_I_II Cpn60_TC…
BDET_03235	12.2.1	N-metabolism.ammonia metabolism.glutamate synthase	nearly identical (2116) AT5G53460 | Symbols: GLT1 | GLT1; glutamate synthase (NADH) | chr5:21700518-21709629 FORWARDnearly identical (2124) GLSN_MEDSA Glutamate synthase [NADH], chloroplast precursor (EC 1.4.1.14) (NADH-GOGAT) - Medicago sativa (Alfalfa)nearly identical (2117) loc_os01g48960 12001.m11085 protein glutamate synthase, chloroplast precursor, putative, expressed gltB gltD GltB GltS Gl…
BDET_02884	4.1.1	glycolysis.cytosolic branch.UGPase	moderately similar to ( 413) AT5G17310 | Symbols: | UTP--glucose-1-phosphate uridylyltransferase, putative / UDP-glucose pyrophosphorylase, putative / UGPase, putative | chr5:5696955-5700845 REVERSEmoderately similar to ( 422) UGPA_HORVU UTP--glucose-1-phosphate uridylyltransferase (EC 2.7.7.9) (UDP-glucose pyrophosphorylase) (UDPGP) (UGPase) - Hordeum vulgare (Barley)moderately similar to ( 418)…
BDET_00863	17.7.1.5	hormone metabolism.jasmonate.synthesis-degradation.12-Oxo-PDA-reductase	weakly similar to ( 103) AT2G06050 | Symbols: OPR3 | OPR3 (OPDA-REDUCTASE 3); 12-oxophytodienoate reductase | chr2:2359240-2361971 REVERSEweakly similar to ( 107) loc_os06g11290 12006.m05846 protein 12-oxophytodienoate reductase 2, putative, expressed OYE_YqiM_FMN NemA PRK08255 OYE_like_FMN_family Oxidored_FMN OYE_like_3_FMN OYE_like_FMN OYE_like_4_FMN OYE_like_2_FMN DCR_FMN OYE_like_5_FMN PRK106…
BDET_02922	31.4	cell.vesicle transport	nearly identical (1702) AT3G08530 | Symbols: | clathrin heavy chain, putative | chr3:2587171-2595411 REVERSEnearly identical (1704) loc_os11g01380 12011.m04343 protein clathrin heavy chain, putative, expressed Clathrin CLH | BDEG_02914 | Batrachochytrium dendrobatidis clathrin heavy chain (1696 aa)
BDET_00694	29.5.11.20	protein.degradation.ubiquitin.proteasom	weakly similar to ( 167) AT1G64520 | Symbols: RPN12a | RPN12a (Regulatory Particle non-ATPase 12a); peptidase | chr1:23956459-23958120 FORWARDweakly similar to ( 167) loc_os07g25420 12007.m29149 protein 26S proteasome non-ATPase regulatory subunit 8, putative, expressed SAC3_GANP | BDEG_00690 | Batrachochytrium dendrobatidis conserved hypothetical protein (262 aa)
BDET_00554	35.2	not assigned.unknown	COG4942 | BDEG_00551 | Batrachochytrium dendrobatidis predicted protein (2005 aa)
BDET_02649	25	C1-metabolism	moderately similar to ( 456) AT4G31120 | Symbols: PRMT5 | SKB1 (SHK1 BINDING PROTEIN 1); protein methyltransferase | chr4:15132538-15136568 REVERSEmoderately similar to ( 439) loc_os02g04660 12002.m100094 protein protein arginine N-methyltransferase 5, putative, expressed PRMT5 | BDEG_02642 | Batrachochytrium dendrobatidis hypothetical protein similar to protein arginine methyltransferase 5 (622 …
BDET_07480	19.8	tetrapyrrole synthesis.coproporphyrinogen III oxidase	moderately similar to ( 303) AT1G03475 | Symbols: LIN2, HEMF1, ATCPO-I | LIN2 (LESION INITIATION 2); coproporphyrinogen oxidase | chr1:869302-871175 REVERSEmoderately similar to ( 305) HEM6_SOYBN Coproporphyrinogen III oxidase, chloroplast precursor (EC 1.3.3.3) (Coproporphyrinogenase) (Coprogen oxidase) - Glycine max (Soybean)moderately similar to ( 313) loc_os04g52130 12004.m101648 protein copr…
BDET_05024	13.1.6.5.1	amino acid metabolism.synthesis.aromatic aa.tryptophan.anthranilate synthase	moderately similar to ( 313) AT2G29690 | Symbols: ASA2, ATHANSYNAB | ASA2 (ANTHRANILATE SYNTHASE 2); anthranilate synthase | chr2:12693899-12696791 FORWARDvery weakly similar to (89.7) ICS_CATRO Isochorismate synthase, chloroplast precursor (EC 5.4.4.2) - Catharanthus roseus (Rosy periwinkle) (Madagascar periwinkle)moderately similar to ( 332) loc_os03g61120 12003.m10996 protein anthranilate synt…
BDET_01144	29.1.22	protein.aa activation.asparagine-tRNA ligase	weakly similar to ( 153) AT4G17300 | Symbols: NS1, OVA8, ATNS1 | NS1; asparagine-tRNA ligase | chr4:9681558-9684833 FORWARDvery weakly similar to (65.1) SYK_ORYSA Lysyl-tRNA synthetase (EC 6.1.1.6) (Lysine--tRNA ligase) (LysRS) - Oryza sativa (Rice)weakly similar to ( 159) loc_os07g30200 12007.m29177 protein asparaginyl-tRNA synthetase, putative, expressed AsnS AsxRS_core asnC aspC tRNA-synt_2 PR…
BDET_01144	29.1.12	protein.aa activation.aspartate-tRNA ligase	weakly similar to ( 153) AT4G17300 | Symbols: NS1, OVA8, ATNS1 | NS1; asparagine-tRNA ligase | chr4:9681558-9684833 FORWARDvery weakly similar to (65.1) SYK_ORYSA Lysyl-tRNA synthetase (EC 6.1.1.6) (Lysine--tRNA ligase) (LysRS) - Oryza sativa (Rice)weakly similar to ( 159) loc_os07g30200 12007.m29177 protein asparaginyl-tRNA synthetase, putative, expressed AsnS AsxRS_core asnC aspC tRNA-synt_2 PR…
BDET_01073	29.5.11.20	protein.degradation.ubiquitin.proteasom	weakly similar to ( 148) AT4G19006 | Symbols: | 26S proteasome regulatory subunit, putative (RPN9) | chr4:10409349-10411347 REVERSEweakly similar to ( 145) loc_os01g32800 12001.m43033 protein 26S proteasome non-ATPase regulatory subunit 13, putative, expressed PCI | BDEG_01069 | Batrachochytrium dendrobatidis hypothetical protein similar to 26S proteasome subunit p40.5 (272 aa)
BDET_07400	26.3	misc. other Ferredoxins and Rieske domain	weakly similar to ( 139) AT4G21090 | Symbols: | adrenodoxin-like ferredoxin 1 | chr4:11256663-11258269 REVERSEweakly similar to ( 133) loc_os07g01930 12007.m29041 protein 2Fe-2S ferredoxin, putative, expressed Fdx fer2 | BDEG_07380 | Batrachochytrium dendrobatidis conserved hypothetical protein (185 aa)
BDET_03289	23.1.3	nucleotide metabolism.synthesis.PRS-PP	weakly similar to ( 147) AT2G35390 | Symbols: | ribose-phosphate pyrophosphokinase 1 / phosphoribosyl diphosphate synthetase 1 (PRSI) | chr2:14895808-14897581 REVERSEweakly similar to ( 143) KPRS1_ORYSA Ribose-phosphate pyrophosphokinase 1 (EC 2.7.6.1) (Phosphoribosyl pyrophosphate synthetase 1) - Oryza sativa (Rice)weakly similar to ( 143) loc_os02g03540 12002.m05704 protein ribose-phosphate pyr…
BDET_08282	17.5.1	hormone metabolism.ethylene.synthesis-degradation	moderately similar to ( 249) AT3G50210 | Symbols: | 2-oxoacid-dependent oxidase, putative | chr3:18614338-18616229 REVERSEweakly similar to ( 117) FLS_PETHY Flavonol synthase/flavanone 3-hydroxylase (EC 1.14.11.23) (EC 1.14.11.9) (FLS) - Petunia hybrida (Petunia)moderately similar to ( 262) loc_os09g07020 12009.m22046 protein flavonol synthase-like protein, putative, expressed PcbC 2OG-FeII_Oxy |…
BDET_04352	29.1.17	protein.aa activation.glutamate-tRNA ligase	highly similar to ( 591) AT1G25350 | Symbols: OVA9 | OVA9 (ovule abortion 9); glutamine-tRNA ligase | chr1:8889280-8894205 REVERSEhighly similar to ( 585) SYQ_LUPLU Glutaminyl-tRNA synthetase (EC 6.1.1.18) (Glutamine--tRNA ligase) (GlnRS) - Lupinus luteus (European yellow lupin)highly similar to ( 592) loc_os05g08990 12005.m05413 protein glutaminyl-tRNA synthetase, putative, expressed PRK05347 tR…
BDET_04352	29.1.18	protein.aa activation.glutamine-tRNA ligase	highly similar to ( 591) AT1G25350 | Symbols: OVA9 | OVA9 (ovule abortion 9); glutamine-tRNA ligase | chr1:8889280-8894205 REVERSEhighly similar to ( 585) SYQ_LUPLU Glutaminyl-tRNA synthetase (EC 6.1.1.18) (Glutamine--tRNA ligase) (GlnRS) - Lupinus luteus (European yellow lupin)highly similar to ( 592) loc_os05g08990 12005.m05413 protein glutaminyl-tRNA synthetase, putative, expressed PRK05347 tR…
BDET_04827	6.4	gluconeogenesis / glyoxylate cycle.PEPCK	highly similar to ( 704) AT4G37870 | Symbols: PCK1, PEPCK | PCK1 (PHOSPHOENOLPYRUVATE CARBOXYKINASE 1); ATP binding / phosphoenolpyruvate carboxykinase (ATP)/ phosphoenolpyruvate carboxykinase/ purine nucleotide binding | chr4:17802974-17806332 REVERSEhighly similar to ( 687) PEPCK_MAIZE Phosphoenolpyruvate carboxykinase [ATP] (EC 4.1.1.49) (PEP carboxykinase) (Phosphoenolpyruvate carboxylase) (P…
BDET_08403	35.2	not assigned.unknown	| BDEG_08378 | Batrachochytrium dendrobatidis predicted protein (180 aa)
BDET_07718	9.5	mitochondrial electron transport / ATP synthesis.cytochrome c reductase	weakly similar to ( 194) AT5G13440 | Symbols: | ubiquinol-cytochrome C reductase iron-sulfur subunit, mitochondrial, putative / Rieske iron-sulfur protein, putative | chr5:4308431-4310022 REVERSEweakly similar to ( 197) UCRI_SOLTU Ubiquinol-cytochrome c reductase iron-sulfur subunit, mitochondrial precursor (EC 1.10.2.2) (Rieske iron-sulfur protein) (RISP) - Solanum tuberosum (Potato)weakly simil…
BDET_06646	31.1	cell.organisation	very weakly similar to (55.5) AT5G53310 | Symbols: | myosin heavy chain-related | chr5:21634657-21636094 FORWARDvery weakly similar to (63.2) loc_os01g43360 12001.m10599 protein myosin Ie, putative, expressed Myosin_TH1 COG5022 MYSc_type_I | BDEG_06628 | Batrachochytrium dendrobatidis conserved hypothetical protein (394 aa)
BDET_07988	21.2	redox.ascorbate and glutathione	weakly similar to ( 117) AT3G45300 | Symbols: IVD, ATIVD | IVD (ISOVALERYL-COA-DEHYDROGENASE); ATP binding / isovaleryl-CoA dehydrogenase | chr3:16621659-16624848 REVERSEweakly similar to ( 115) IVD1_SOLTU Isovaleryl-CoA dehydrogenase 1, mitochondrial precursor (EC 1.3.99.10) (IVD 1) - Solanum tuberosum (Potato)weakly similar to ( 118) loc_os05g03480 12005.m083606 protein isovaleryl-CoA dehydroge…
BDET_05868	27.4	RNA.RNA binding	very weakly similar to (75.1) AT5G02530 | Symbols: | RNA and export factor-binding protein, putative | chr5:564332-565776 REVERSEvery weakly similar to (79.7) loc_os06g14470 12006.m31865 protein THO complex subunit 4, putative, expressed RRM RRM_1 COG0724 | BDEG_05851 | Batrachochytrium dendrobatidis conserved hypothetical protein (169 aa)
BDET_03497	29.3.4.2	protein.targeting.secretory pathway.golgi	moderately similar to ( 476) AT3G07100 | Symbols: | protein transport protein Sec24, putative | chr3:2245689-2250077 REVERSEmoderately similar to ( 481) loc_os04g04020 12004.m05709 protein protein transport protein Sec24-like, putative, expressed COG5028 Sec24-like Sec23_trunk trunk_domain Sec23_BS SEC23 Sec23_helical zf-Sec23_Sec24 | BDEG_03489 | Batrachochytrium dendrobatidis conserved hypothet…
BDET_08488	34.1	transport.p- and v-ATPases	weakly similar to ( 189) AT3G42050 | Symbols: | vacuolar ATP synthase subunit H family protein | chr3:14228846-14232228 REVERSEweakly similar to ( 190) VATH_ORYSA Probable vacuolar ATP synthase subunit H (EC 3.6.3.14) (V-ATPase H subunit) (Vacuolar proton pump subunit H) - Oryza sativa (Rice)weakly similar to ( 190) loc_os07g36470 12007.m79894 protein vacuolar ATPase subunit H protein, putative, …
BDET_06960	35.2	not assigned.unknown	moderately similar to ( 280) AT5G48020 | Symbols: | unknown protein | chr5:19462888-19464790 REVERSEmoderately similar to ( 290) loc_os02g48630 12002.m09897 protein expressed proteinPcbC | BDEG_06941 | Batrachochytrium dendrobatidis conserved hypothetical protein (253 aa)
BDET_06749	27.4	RNA.RNA binding	very weakly similar to (67.0) AT4G13850 | Symbols: ATGRP2 | GR-RBP2 (GLYCINE-RICH RNA-BINDING PROTEIN 2); ATP binding / RNA binding / double-stranded DNA binding / single-stranded DNA binding | chr4:8021314-8022065 FORWARDvery weakly similar to (66.6) ROC2_NICSY 29 kDa ribonucleoprotein B, chloroplast precursor (CP29B) - Nicotiana sylvestris (Wood tobacco)very weakly similar to (67.4) loc_os07g43…
BDET_02047	29.5	protein.degradation	very weakly similar to (79.7) AT4G30910 | Symbols: | cytosol aminopeptidase family protein | chr4:15042621-15045248 REVERSEvery weakly similar to (79.0) AMPL2_ORYSA Leucine aminopeptidase 2, chloroplast precursor (EC 3.4.11.1) (LAP 2) (Leucyl aminopeptidase 2) (Proline aminopeptidase 2) (EC 3.4.11.5) (Prolyl aminopeptidase 2) - Oryza sativa (Rice)very weakly similar to (79.0) loc_os02g55140 12002…
BDET_06403	29.4	protein.postranslational modification	weakly similar to ( 153) AT4G25130 | Symbols: | peptide methionine sulfoxide reductase, putative | chr4:12898802-12899998 REVERSEweakly similar to ( 146) MSRA_FRAAN Peptide methionine sulfoxide reductase (EC 1.8.4.11) (Protein-methionine-S-oxide reductase) (Peptide-methionine (S)-S-oxide reductase) (Peptide Met(O) reductase) (Fruit-ripening protein E4) - Fragaria ananassa (Strawberry)weakly simil…
BDET_01915	5.1	fermentation.aldehyde dehydrogenase	weakly similar to ( 194) AT1G74920 | Symbols: ALDH10A8 | ALDH10A8; 3-chloroallyl aldehyde dehydrogenase/ oxidoreductase | chr1:28139175-28142573 REVERSEweakly similar to ( 192) BADH_SPIOL Betaine-aldehyde dehydrogenase, chloroplast precursor (EC 1.2.1.8) (BADH) - Spinacia oleracea (Spinach)weakly similar to ( 195) loc_os07g48920 12007.m09101 protein betaine-aldehyde dehydrogenase, chloroplast pre…
BDET_01490	1.2.4.4	PS.photorespiration.glycine cleavage.H protein	weakly similar to ( 128) AT2G35120 | Symbols: | glycine cleavage system H protein, mitochondrial, putative | chr2:14805913-14807274 REVERSEweakly similar to ( 125) GCSH_ORYSA Glycine cleavage system H protein, mitochondrial precursor - Oryza sativa (Rice)weakly similar to ( 137) loc_os02g07410 12002.m33576 protein glycine cleavage system H protein, mitochondrial precursor, putative, expressed PRK…
BDET_01133	11.1.3	lipid metabolism.FA synthesis and FA elongation.ketoacyl ACP synthase	very weakly similar to (50.8) AT1G74960 | Symbols: FAB1, KAS2 | FAB1 (FATTY ACID BIOSYNTHESIS 1); 3-oxoacyl-[acyl-carrier-protein] synthase/ fatty-acid synthase | chr1:28152564-28155948 REVERSE COG4981 COG4982 elong_cond_enzymes FAS_MaoC FabB FabD Acyl_transf_1 DUF1729 KAS_I_II AcpS MaoC_dehydratas acpS R_hydratase_like PRK06333 SAV4209_like ketoacyl-synt MaoC PRK07314 HDE_HSD PRK08768 PKS NPD_li…
BDET_00104	34.18.1	transport.unspecified anions.arsenite-transporting ATPase	moderately similar to ( 319) AT1G01910 | Symbols: | anion-transporting ATPase, putative | chr1:313595-315644 REVERSEmoderately similar to ( 294) loc_os09g34970 12009.m06497 protein arsenical pump-driving ATPase, putative, expressed ArsA_ATPase ArsA_ATPase ArsA ArsA Soj | BDEG_00104 | Batrachochytrium dendrobatidis ATPase GET3 (326 aa)
BDET_02981	35.2	not assigned.unknown	SBDS | BDEG_02973 | Batrachochytrium dendrobatidis hypothetical protein (113 aa)
BDET_01190	29.1.40	protein.aa activation.bifunctional aminoacyl-tRNA synthetase	highly similar to ( 625) AT3G62120 | Symbols: | tRNA synthetase class II (G, H, P and S) family protein | chr3:23001227-23003849 REVERSEhighly similar to ( 647) loc_os12g25710 12012.m073824 protein bifunctional aminoacyl-tRNA synthetase, putative, expressed PRK08661 ProRS_core_arch_euk ProS ProRS_core ProRS_anticodon_zinc Gly_His_Pro_Ser_Thr_tRS_core tRNA-synt_2b PRK09194 PRK12325 ThrS ProRS-C_1 …
BDET_07012	29.5.11.20	protein.degradation.ubiquitin.proteasom	highly similar to ( 568) AT3G05530 | Symbols: RPT5A, ATS6A.2 | RPT5A (REGULATORY PARTICLE TRIPLE-A ATPASE 5A); ATPase/ calmodulin binding | chr3:1603540-1605993 FORWARDhighly similar to ( 575) PRS6A_ORYSA 26S protease regulatory subunit 6A homolog (TAT-binding protein homolog 1) (TBP-1) - Oryza sativa (Rice)highly similar to ( 575) loc_os02g56000 12002.m33924 protein 26S protease regulatory subun…
BDET_07012	29.5.9	protein.degradation.AAA type	highly similar to ( 568) AT3G05530 | Symbols: RPT5A, ATS6A.2 | RPT5A (REGULATORY PARTICLE TRIPLE-A ATPASE 5A); ATPase/ calmodulin binding | chr3:1603540-1605993 FORWARDhighly similar to ( 575) PRS6A_ORYSA 26S protease regulatory subunit 6A homolog (TAT-binding protein homolog 1) (TBP-1) - Oryza sativa (Rice)highly similar to ( 575) loc_os02g56000 12002.m33924 protein 26S protease regulatory subun…
BDET_00393	29.1.3	protein.aa activation.threonine-tRNA ligase	highly similar to ( 775) AT5G26830 | Symbols: | threonyl-tRNA synthetase / threonine--tRNA ligase (THRRS) | chr5:9437351-9441568 FORWARDhighly similar to ( 778) loc_os08g19850 12008.m06052 protein threonyl-tRNA synthetase, mitochondrial precursor, putative, expressed thrS ThrS PRK12444 thrS PRK03772 ThrRS_core PRK04483 thrS PRK03991 tRNA-synt_2b Gly_His_Pro_Ser_Thr_tRS_core ThrRS_anticodon class_…
BDET_07485	35.2	not assigned.unknown	ANTH ILWEQ I_LWEQ ANTH_AP180_CALM ENTH Smc SbcC PRK11281 | BDEG_07465 | Batrachochytrium dendrobatidis conserved hypothetical protein (1051 aa)
BDET_01542	7.2.4	OPP.non-reductive PP.ribose 5-phosphate isomerase	weakly similar to ( 107) AT2G01290 | Symbols: | ribose-5-phosphate isomerase | chr2:149192-149989 REVERSEvery weakly similar to (83.6) loc_os07g08030 12007.m05261 protein ribose-5-phosphate isomerase, putative, expressed RPI_A RpiA Rib_5-P_isom_A PRK00702 | BDEG_01538 | Batrachochytrium dendrobatidis ribose-5-phosphate isomerase (223 aa)
BDET_02434	29.5.4	protein.degradation.aspartate protease	moderately similar to ( 233) AT1G11910 | Symbols: | aspartyl protease family protein | chr1:4017119-4019874 REVERSEmoderately similar to ( 228) ASPR1_ORYSA Aspartic proteinase oryzasin-1 precursor (EC 3.4.23.-) - Oryza sativa (Rice)moderately similar to ( 228) loc_os01g44130 12001.m10671 protein aspartic proteinase oryzasin-1 precursor, putative, expressed Asp | BDEG_02427 | Batrachochytrium dend…
BDET_06864	27.1	RNA.processing	highly similar to ( 722) AT1G59760 | Symbols: | ATP-dependent RNA helicase, putative | chr1:21984571-21990110 REVERSEhighly similar to ( 716) loc_os12g18140 12012.m05769 protein superkiller viralicidic activity 2-like 2, putative, expressed COG4581 DSHCT COG1204 PRK02362 PRK01172 PRK00254 COG1202 HELICc HELICc | BDEG_06845 | Batrachochytrium dendrobatidis ATP-dependent RNA helicase DOB1 (802 aa)
BDET_01029	13.2.4.4	amino acid metabolism.degradation.branched chain group.leucine	highly similar to ( 671) AT4G34030 | Symbols: MCCB | MCCB (3-METHYLCROTONYL-COA CARBOXYLASE); biotin carboxylase/ methylcrotonoyl-CoA carboxylase | chr4:16301298-16303949 FORWARDhighly similar to ( 699) loc_os08g32850 12008.m26498 protein propionyl-CoA carboxylase beta chain, mitochondrial precursor, putative, expressed COG4799 Carboxyl_trans AccD PRK07189 | BDEG_01025 | Batrachochytrium dendroba…
BDET_05651	29.2.1.2.2.6	protein.synthesis.ribosomal protein.eukaryotic.60S subunit.L6	weakly similar to ( 144) AT1G74060 | Symbols: | 60S ribosomal protein L6 (RPL6B) | chr1:27850033-27851299 REVERSEweakly similar to ( 152) RL6_MESCR 60S ribosomal protein L6 (YL16-like) - Mesembryanthemum crystallinum (Common ice plant)weakly similar to ( 149) loc_os02g37862 12002.m08874 protein 60S ribosomal protein L6, putative, expressed Ribosomal_L6e RPL14A | BDEG_05634 | Batrachochytrium dend…
BDET_02033	30.5	signalling.G-proteins	weakly similar to ( 113) AT5G58590 | Symbols: RANBP1 | RANBP1 (RAN BINDING PROTEIN 1); protein binding | chr5:23680319-23681714 REVERSEweakly similar to ( 114) loc_os05g28290 12005.m07115 protein ran-binding protein 1 homolog c, putative, expressed Ran_BP1 RanBD YRB1 RanBD | BDEG_02029 | Batrachochytrium dendrobatidis conserved hypothetical protein (179 aa)
BDET_05275	29.5.11.20	protein.degradation.ubiquitin.proteasom	moderately similar to ( 302) AT5G35590 | Symbols: PAA1 | PAA1 (PROTEASOME ALPHA SUBUNIT A 1); endopeptidase/ peptidase/ threonine-type endopeptidase | chr5:13765417-13767768 REVERSEmoderately similar to ( 310) PSA6_TOBAC Proteasome subunit alpha type 6 (EC 3.4.25.1) (20S proteasome alpha subunit A) (20S proteasome subunit alpha-1) - Nicotiana tabacum (Common tobacco)moderately similar to ( 304) l…
BDET_06502	35.2	not assigned.unknown	| BDEG_06484 | Batrachochytrium dendrobatidis hypothetical protein (768 aa)
BDET_00185	16.8.2	secondary metabolism.flavonoids.chalcones	| BDEG_00184 | Batrachochytrium dendrobatidis hypothetical protein (310 aa)
BDET_03287	35.2	not assigned.unknown	highly similar to ( 502) AT4G13940 | Symbols: HOG1, SAHH1 | MEE58 (MATERNAL EFFECT EMBRYO ARREST 58); adenosylhomocysteinase | chr4:8054931-8056763 FORWARDhighly similar to ( 509) SAHH_CATRO Adenosylhomocysteinase (EC 3.3.1.1) (S-adenosyl-L-homocysteine hydrolase) (AdoHcyase) - Catharanthus roseus (Rosy periwinkle) (Madagascar periwinkle)highly similar to ( 504) loc_os11g26850 12011.m28797 protei…
BDET_03132	27.3.99	RNA.regulation of transcription.unclassified	moderately similar to ( 337) AT5G15810 | Symbols: | N2,N2-dimethylguanosine tRNA methyltransferase family protein | chr5:5157798-5161121 FORWARDmoderately similar to ( 311) loc_os03g57280 12003.m10646 protein N-dimethylguanosine tRNA methyltransferase, putative, expressed TRM TRM1 PRK04338 | BDEG_03124 | Batrachochytrium dendrobatidis N(2),N(2)-dimethylguanosine tRNA methyltransferase (594 aa)
BDET_00819	8.1.6	TCA / org transformation.TCA.succinyl-CoA ligase	moderately similar to ( 349) AT5G23250 | Symbols: | succinyl-CoA ligase (GDP-forming) alpha-chain, mitochondrial, putative / succinyl-CoA synthetase, alpha chain, putative / SCS-alpha, putative | chr5:7830460-7832265 FORWARDmoderately similar to ( 349) SUCA_ORYSA Probable succinyl-CoA ligase [GDP-forming] subunit alpha, mitochondrial precursor (EC 6.2.1.4) (Succinyl-CoA synthetase subunit alpha) …
BDET_05796	35.1	not assigned.no ontology	very weakly similar to (97.4) AT5G11650 | Symbols: | hydrolase, alpha/beta fold family protein | chr5:3745069-3746816 FORWARDweakly similar to ( 103) loc_os01g49380 12001.m11124 protein monoglyceride lipase, putative, expressed PldB MhpC Abhydrolase_1 | BDEG_05779 | Batrachochytrium dendrobatidis hypothetical protein (306 aa)
BDET_08699	35.2	not assigned.unknown	DsbA_GSTK DsbA_HCCA_Iso NahD DSBA | BDEG_08674 | Batrachochytrium dendrobatidis conserved hypothetical protein (211 aa)
BDET_04279	35.2	not assigned.unknown	ANK | BDEG_04265 | Batrachochytrium dendrobatidis predicted protein (124 aa)
BDET_01351	30.5	signalling.G-proteins	weakly similar to ( 113) AT3G07880 | Symbols: | Rho GDP-dissociation inhibitor family protein | chr3:2514175-2515544 FORWARDweakly similar to ( 116) loc_os02g48730 12002.m09907 protein rho GDP-dissociation inhibitor 1, putative, expressed Rho_GDI | BDEG_01347 | Batrachochytrium dendrobatidis conserved hypothetical protein (200 aa)
BDET_04458	35.2	not assigned.unknown	moderately similar to ( 378) AT5G25757 | Symbols: | unknown protein | chr5:8965515-8967460 REVERSEmoderately similar to ( 364) loc_os01g12870 12001.m07900 protein eukaryotic translation initiation factor 3 subunit 6-interacting protein, putative, expressed | BDEG_04444 | Batrachochytrium dendrobatidis hypothetical protein similar to eukaryotic translation initiation factor 3 (488 aa)
BDET_04990	35.2	not assigned.unknown	| BDEG_04975 | Batrachochytrium dendrobatidis hypothetical protein (162 aa)
BDET_03159	29.2.1.2.1.9	protein.synthesis.ribosomal protein.eukaryotic.40S subunit.S9	weakly similar to ( 192) AT5G15200 | Symbols: | 40S ribosomal protein S9 (RPS9B) | chr5:4935602-4936334 REVERSEvery weakly similar to (81.3) RS9_TOBAC 40S ribosomal protein S9 (S4) (Fragment) - Nicotiana tabacum (Common tobacco)weakly similar to ( 180) loc_os11g38959 12011.m80083 protein 40S ribosomal protein S9, putative, expressed rps4p RpsD Ribosomal_S4 rpsD S4 | BDEG_03151 | Batrachochytrium …
BDET_00072	29.3.4.99	protein.targeting.secretory pathway.unspecified	moderately similar to ( 320) AT1G10630 | Symbols: ATARFA1F | ATARFA1F (ARABIDOPSIS THALIANA ADP-RIBOSYLATION FACTOR A1F); GTP binding / copper ion binding / phospholipase activator/ protein binding | chr1:3513189-3514230 REVERSEmoderately similar to ( 319) ARF_VIGUN ADP-ribosylation factor - Vigna unguiculata (Cowpea)moderately similar to ( 320) loc_os01g16030 12001.m150547 protein ADP-ribosylati…
BDET_06507	33.99	development.unspecified	weakly similar to ( 144) AT4G33400 | Symbols: | dem protein-related / defective embryo and meristems protein-related | chr4:16078189-16080410 REVERSEweakly similar to ( 141) loc_os02g08190 12002.m06165 protein protein CYPRO4, putative, expressed VID27 VID27 | BDEG_06489 | Batrachochytrium dendrobatidis conserved hypothetical protein (809 aa)
BDET_00825	35.2	not assigned.unknown	| BDEG_00821 | Batrachochytrium dendrobatidis hypothetical protein (400 aa)
BDET_08553	26.22	misc.short chain dehydrogenase/reductase (SDR)	weakly similar to ( 134) AT2G04520 | Symbols: | eukaryotic translation initiation factor 1A, putative / eIF-1A, putative / eIF-4C, putative | chr2:1574802-1575239 REVERSEweakly similar to ( 139) IF1A_WHEAT Eukaryotic translation initiation factor 1A (EIF-1A) (EIF-4C) - Triticum aestivum (Wheat)weakly similar to ( 138) loc_os06g23440 12006.m06996 protein eukaryotic translation initiation factor 1A…
BDET_08553	29.2.3	protein.synthesis.initiation	weakly similar to ( 134) AT2G04520 | Symbols: | eukaryotic translation initiation factor 1A, putative / eIF-1A, putative / eIF-4C, putative | chr2:1574802-1575239 REVERSEweakly similar to ( 139) IF1A_WHEAT Eukaryotic translation initiation factor 1A (EIF-1A) (EIF-4C) - Triticum aestivum (Wheat)weakly similar to ( 138) loc_os06g23440 12006.m06996 protein eukaryotic translation initiation factor 1A…
BDET_00348	8.2.99	TCA / org transformation.other organic acid transformatons.misc	highly similar to ( 589) AT2G14170 | Symbols: ALDH6B2 | ALDH6B2; 3-chloroallyl aldehyde dehydrogenase/ methylmalonate-semialdehyde dehydrogenase (acylating)/ oxidoreductase | chr2:5977851-5981899 REVERSEmoderately similar to ( 205) BADH_SPIOL Betaine-aldehyde dehydrogenase, chloroplast precursor (EC 1.2.1.8) (BADH) - Spinacia oleracea (Spinach)highly similar to ( 598) loc_os07g09060 12007.m29088 …
BDET_00348	5.1	fermentation.aldehyde dehydrogenase	highly similar to ( 589) AT2G14170 | Symbols: ALDH6B2 | ALDH6B2; 3-chloroallyl aldehyde dehydrogenase/ methylmalonate-semialdehyde dehydrogenase (acylating)/ oxidoreductase | chr2:5977851-5981899 REVERSEmoderately similar to ( 205) BADH_SPIOL Betaine-aldehyde dehydrogenase, chloroplast precursor (EC 1.2.1.8) (BADH) - Spinacia oleracea (Spinach)highly similar to ( 598) loc_os07g09060 12007.m29088 …
BDET_06224	29.2.4	protein.synthesis.elongation	moderately similar to ( 265) AT1G09640 | Symbols: | elongation factor 1B-gamma, putative / eEF-1B gamma, putative | chr1:3120162-3122152 FORWARDmoderately similar to ( 275) EF1G3_ORYSA Elongation factor 1-gamma 3 (EF-1-gamma 3) (eEF-1B gamma 3) - Oryza sativa (Rice)moderately similar to ( 275) loc_os06g37440 12006.m08279 protein elongation factor 1-gamma 3, putative, expressed EF1G GST_C_EFB1gamm…
BDET_04271	18	Co-factor and vitamine metabolism	moderately similar to ( 390) AT5G01410 | Symbols: PDX1, ATPDX1.3, RSR4, PDX1.3, ATPDX1 | RSR4 (REDUCED SUGAR RESPONSE 4); protein heterodimerization/ protein homodimerization | chr5:172576-173505 REVERSEmoderately similar to ( 398) PDX1_GINBI Pyridoxin biosynthesis protein PDX1 (Sor-like protein) - Ginkgo biloba (Ginkgo)moderately similar to ( 391) loc_os07g01020 12007.m04583 protein pyridoxin bi…
BDET_03316	21.2.1	redox.ascorbate and glutathione.ascorbate	moderately similar to ( 228) AT4G35000 | Symbols: APX3 | APX3 (ASCORBATE PEROXIDASE 3); L-ascorbate peroxidase | chr4:16665007-16667541 REVERSEmoderately similar to ( 221) APX3_ORYSA Probable L-ascorbate peroxidase 3 (EC 1.11.1.11) (OsAPx03) - Oryza sativa (Rice)moderately similar to ( 221) loc_os04g14680 12004.m06705 protein OsAPx3 - Peroxisomal Ascorbate Peroxidase encoding gene, expressedascor…
BDET_03316	26.12	misc.peroxidases	moderately similar to ( 228) AT4G35000 | Symbols: APX3 | APX3 (ASCORBATE PEROXIDASE 3); L-ascorbate peroxidase | chr4:16665007-16667541 REVERSEmoderately similar to ( 221) APX3_ORYSA Probable L-ascorbate peroxidase 3 (EC 1.11.1.11) (OsAPx03) - Oryza sativa (Rice)moderately similar to ( 221) loc_os04g14680 12004.m06705 protein OsAPx3 - Peroxisomal Ascorbate Peroxidase encoding gene, expressedascor…
BDET_06929	35.2	not assigned.unknown	| BDEG_06910 | Batrachochytrium dendrobatidis predicted protein (180 aa)
BDET_06205	35.2	not assigned.unknown	Epimerase WcaG RfbB RmlD_sub_bind RfbD GalE 3Beta_HSD | BDEG_06188 | Batrachochytrium dendrobatidis conserved hypothetical protein (378 aa)
BDET_06667	13.1.6.1.6	amino acid metabolism.synthesis.aromatic aa.chorismate.5-enolpyruvylshikimate-3-phosphate synthase	moderately similar to ( 233) AT2G45300 | Symbols: | 3-phosphoshikimate 1-carboxyvinyltransferase / 5-enolpyruvylshikimate-3-phosphate / EPSP synthase | chr2:18677518-18679868 FORWARDmoderately similar to ( 229) AROA_PETHY 3-phosphoshikimate 1-carboxyvinyltransferase, chloroplast precursor (EC 2.5.1.19) (5-enolpyruvylshikimate-3-phosphate synthase) (EPSP synthase) - Petunia hybrida (Petunia)modera…
BDET_00155	20.2.1	stress.abiotic.heat	moderately similar to ( 272) AT5G22060 | Symbols: ATJ2, J2 | ATJ2; protein binding | chr5:7303798-7305668 REVERSEmoderately similar to ( 320) DNJH_CUCSA DnaJ protein homolog (DNAJ-1) - Cucumis sativus (Cucumber)moderately similar to ( 310) loc_os03g44620 12003.m34900 protein dnaJ protein, putative, expressed DnaJ PRK10767 DnaJ DnaJ_CXXCXGXG DnaJ DnaJ_C PRK10266 CbpA SEC63 | BDEG_00154 | Batrachoc…
BDET_04590	8.1.1.1	TCA / org transformation.TCA.pyruvate DH.E1	moderately similar to ( 367) AT1G59900 | Symbols: AT-E1 ALPHA | AT-E1 ALPHA; oxidoreductase, acting on the aldehyde or oxo group of donors, disulfide as acceptor / pyruvate dehydrogenase (acetyl-transferring) | chr1:22051368-22053660 FORWARDmoderately similar to ( 363) ODPA_SOLTU Pyruvate dehydrogenase E1 component subunit alpha, mitochondrial precursor (EC 1.2.4.1) (PDHE1-A) - Solanum tuberosum …
BDET_06539	29.5	protein.degradation	moderately similar to ( 241) AT4G14570 | Symbols: | acylaminoacyl-peptidase-related | chr4:8362586-8366525 FORWARDmoderately similar to ( 240) loc_os10g28020 12010.m065265 protein acylamino-acid-releasing enzyme, putative, expressed DAP2 Peptidase_S9 PtrB | BDEG_06521 | Batrachochytrium dendrobatidis conserved hypothetical protein (720 aa)
BDET_01661	35.2	not assigned.unknown	| BDEG_01657 | Batrachochytrium dendrobatidis predicted protein (511 aa)
BDET_08575	29.5	protein.degradation	highly similar to ( 667) AT1G76140 | Symbols: | serine-type endopeptidase/ serine-type peptidase | chr1:28571187-28574852 FORWARDhighly similar to ( 673) loc_os01g01830 12001.m06826 protein prolyl endopeptidase, putative, expressed COG1505 Peptidase_S9_N PtrB Peptidase_S9 PRK10115 DAP2 | BDEG_08550 | Batrachochytrium dendrobatidis prolyl endopeptidase (736 aa)
BDET_02461	35.2	not assigned.unknown	moderately similar to ( 448) AT3G13772 | Symbols: | endomembrane protein 70, putative | chr3:4521712-4524394 REVERSEmoderately similar to ( 434) loc_os06g37160 12006.m08251 protein transmembrane 9 superfamily protein member 4, putative, expressed EMP70 | BDEG_02454 | Batrachochytrium dendrobatidis conserved hypothetical protein (634 aa)
BDET_03973	31.3.1	cell.cycle.peptidylprolyl isomerase	moderately similar to ( 222) AT5G13120 | Symbols: | peptidyl-prolyl cis-trans isomerase cyclophilin-type family protein | chr5:4162714-4164720 REVERSEweakly similar to ( 195) CYPB_VICFA Peptidyl-prolyl cis-trans isomerase, chloroplast precursor (EC 5.2.1.8) (PPIase) (Rotamase) (Cyclophilin) (Cyclosporin A-binding protein) (CYP B) - Vicia faba (Broad bean)moderately similar to ( 230) loc_os01g1821…
BDET_00968	1.2.5	PS.photorespiration.serine hydroxymethyltransferase	highly similar to ( 547) AT4G13930 | Symbols: SHM4 | SHM4 (serine hydroxymethyltransferase 4); catalytic/ glycine hydroxymethyltransferase/ pyridoxal phosphate binding | chr4:8048013-8050021 REVERSEmoderately similar to ( 464) GLYM_PEA Serine hydroxymethyltransferase, mitochondrial precursor (EC 2.1.2.1) (Serine methylase) (Glycine hydroxymethyltransferase) (SHMT) - Pisum sativum (Garden pea)high…
BDET_01547	30.5	signalling.G-proteins	moderately similar to ( 216) AT4G35020 | Symbols: ARAC3, ROP6, RHO1PS, ATROP6 | ARAC3 (ARABIDOPSIS RAC-LIKE 3); GTP binding / GTPase | chr4:16673176-16674540 FORWARDmoderately similar to ( 217) RAC3_ORYSA Rac-like GTP-binding protein 3 (OsRac3) - Oryza sativa (Rice)moderately similar to ( 217) loc_os02g50860 12002.m10120 protein rac-like GTP-binding protein 3, putative, expressed Cdc42 Rac1_like …
BDET_02770	13.2.6.2	amino acid metabolism.degradation.aromatic aa.tyrosine	weakly similar to ( 199) AT4G15940 | Symbols: | fumarylacetoacetate hydrolase family protein | chr4:9038361-9040163 FORWARDweakly similar to ( 165) loc_os03g61330 12003.m101552 protein fumarylacetoacetate hydrolase domain-containing protein 1, putative, expressed MhpD FAA_hydrolase PRK10691 PRK12764 | BDEG_02763 | Batrachochytrium dendrobatidis hypothetical protein similar to mitochondrion protei…
BDET_03865	29.3.1	protein.targeting.nucleus	moderately similar to ( 223) AT2G16950 | Symbols: TRN1, ATTRN1 | TRN1 (TRANSPORTIN 1); protein transporter | chr2:7353939-7360637 FORWARDmoderately similar to ( 219) loc_os04g59494 12004.m35538 protein transportin-2, putative, expressed KAP95 | BDEG_03855 | Batrachochytrium dendrobatidis conserved hypothetical protein (598 aa)
BDET_06548	13.2.4.4	amino acid metabolism.degradation.branched chain group.leucine	moderately similar to ( 354) AT1G03090 | Symbols: MCCA | MCCA; methylcrotonoyl-CoA carboxylase | chr1:739715-743819 FORWARDmoderately similar to ( 350) MCCA_ORYSA Methylcrotonoyl-CoA carboxylase subunit alpha, mitochondrial precursor (EC 6.4.1.4) (3-methylcrotonyl-CoA carboxylase 1) (MCCase subunit alpha) (3-methylcrotonyl-CoA:carbon dioxide ligase subunit alpha) - Oryza sativa (Rice)moderately s…
BDET_05214	16.1.2.7	secondary metabolism.isoprenoids.mevalonate pathway.isopentenyl pyrophosphate:dimethyllallyl pyrophosphate isomerase	moderately similar to ( 216) AT3G02780 | Symbols: IPP2, IPIAT1, IDI2 | IPP2 (ISOPENTENYL PYROPHOSPHATE:DIMETHYLALLYL PYROPHOSPHATE ISOMERASE 2); isopentenyl-diphosphate delta-isomerase | chr3:602578-604648 REVERSEmoderately similar to ( 214) loc_os05g34180 12005.m07649 protein isopentenyl-diphosphate delta-isomerase I, putative, expressed IPP_Isomerase Idi PRK03759 NUDIX Nudix_Hydrolase_33 | BDEG…
BDET_02111	29.2.4	protein.synthesis.elongation	highly similar to ( 684) AT5G60390 | Symbols: | elongation factor 1-alpha / EF-1-alpha | chr5:24289226-24290675 FORWARDhighly similar to ( 686) EF1A_SOYBN Elongation factor 1-alpha (EF-1-alpha) - Glycine max (Soybean)highly similar to ( 679) loc_os03g08050 12003.m78808 protein elongation factor 1-alpha, putative, expressed TEF1 PRK12317 EF1_alpha CysN PRK05506 GTP_EFTU TufB CysN_ATPS cysN tufA PR…
BDET_05714	29.5.11.1	protein.degradation.ubiquitin.ubiquitin	moderately similar to ( 204) AT3G52590 | Symbols: UBQ1, EMB2167, ERD16, HAP4 | UBQ1 (UBIQUITIN EXTENSION PROTEIN 1); protein binding / structural constituent of ribosome | chr3:19505668-19506681 FORWARDweakly similar to ( 135) UBIQ_WHEAT Ubiquitin - Triticum aestivum (Wheat)moderately similar to ( 207) loc_os09g39500 12009.m60242 protein ubiquitin fusion protein, putative, expressed Ubiquitin UBQ…
BDET_03003	31.1	cell.organisation	weakly similar to ( 117) AT1G60430 | Symbols: ARPC3 | ARPC3 (actin-related protein C3); structural molecule | chr1:22264797-22265682 REVERSEweakly similar to ( 118) loc_os02g14000 12002.m34005 protein actin-related protein 2/3 complex subunit 3, putative, expressed P21-Arc | BDEG_02995 | Batrachochytrium dendrobatidis ARP2/3 complex 21 kDa subunit (180 aa)
BDET_03433	3.4.3	minor CHO metabolism.myo-inositol.InsP Synthases	highly similar to ( 617) AT5G10170 | Symbols: ATMIPS3, MIPS3 | MIPS3 (MYO-INOSITOL-1-PHOSTPATE SYNTHASE 3); binding / catalytic/ inositol-3-phosphate synthase | chr5:3187538-3190161 REVERSEhighly similar to ( 622) INO1_WHEAT Inositol-3-phosphate synthase (EC 5.5.1.4) (Myo-inositol-1-phosphate synthase) (MI-1-P synthase) (IPS) - Triticum aestivum (Wheat)highly similar to ( 615) loc_os03g09250 1200…
BDET_02122	35.2	not assigned.unknown	Met_dep_hydrolase_C HutI D-aminoacylase PyrC Met_dep_hydrolase_A COG1574 D-HYD pyrC | BDEG_02117 | Batrachochytrium dendrobatidis conserved hypothetical protein (951 aa)
BDET_05277	26.3	misc.gluco-, galacto- and mannosidases	moderately similar to ( 397) AT1G67490 | Symbols: GCS1, KNF | GCS1 (GLUCOSIDASE 1); alpha-glucosidase | chr1:25280633-25286581 REVERSEvery weakly similar to (62.0) VDAC1_ORYSA Outer mitochondrial membrane protein porin (Voltage-dependent anion-selective channel protein) (VDAC) - Oryza sativa (Rice)moderately similar to ( 374) loc_os01g69210 12001.m150828 protein mannosyl-oligosaccharide glucosida…
BDET_04307	35.2	not assigned.unknown	NIPSNAP | BDEG_04293 | Batrachochytrium dendrobatidis conserved hypothetical protein (284 aa)
BDET_06282	35.2	not assigned.unknown	| BDEG_06265 | Batrachochytrium dendrobatidis hypothetical protein (299 aa)
BDET_00553	35.2	not assigned.unknown	| BDEG_00550 | Batrachochytrium dendrobatidis hypothetical protein (1042 aa)
BDET_06706	30.5	signalling.G-proteins	weakly similar to ( 140) AT5G59840 | Symbols: | Ras-related GTP-binding family protein | chr5:24107450-24109049 REVERSEweakly similar to ( 143) RB1BV_BETVU Ras-related protein RAB1BV - Beta vulgaris (Sugar beet)weakly similar to ( 140) loc_os05g38630 12005.m27876 protein ras-related protein ARA-3, putative, expressed Rab8_Rab10_Rab13_like Ras Rab1_Ypt1 RAB Rab RabA_like Rab26 Rab2 Rab3 Rab27A Rab…
BDET_07548	34.13	transport.peptides and oligopeptides	moderately similar to ( 353) AT4G10770 | Symbols: ATOPT7, OPT7 | OPT7 (OLIGOPEPTIDE TRANSPORTER 7); oligopeptide transporter | chr4:6628646-6632517 REVERSEmoderately similar to ( 350) loc_os06g03700 12006.m05102 protein oligopeptide transporter 9, putative, expressed OPT | BDEG_07528 | Batrachochytrium dendrobatidis conserved hypothetical protein (743 aa)
BDET_03590	35.1	not assigned.no ontology	weakly similar to ( 108) AT2G23960 | Symbols: | defense-related protein, putative | chr2:10196059-10197610 FORWARDweakly similar to ( 115) loc_os09g25610 12009.m05713 protein defense-related protein, putative, expressed GATase1_1 PRK05665 GuaA PRK09065 GATase1_GMP_Synthase PRK00758 guaA PRK07053 PRK06490 GATase GATase1_Anthranilate_Synthase PabA | BDEG_03582 | Batrachochytrium dendrobatidis hypot…
BDET_03773	35.2	not assigned.unknown	| BDEG_03764 | Batrachochytrium dendrobatidis predicted protein (276 aa)
BDET_04717	35.2	not assigned.unknown	Alc Allantoicase | BDEG_04703 | Batrachochytrium dendrobatidis conserved hypothetical protein (401 aa)
BDET_03208	35.2	not assigned.unknown	| BDEG_03200 | Batrachochytrium dendrobatidis conserved hypothetical protein (399 aa)
BDET_03470	31.1	cell.organisation	moderately similar to ( 441) AT2G29550 | Symbols: TUB7 | TUB7; structural constituent of cytoskeleton | chr2:12644258-12645932 REVERSEmoderately similar to ( 442) TBB1_MAIZE Tubulin beta-1 chain (Beta-1 tubulin) - Zea mays (Maize)moderately similar to ( 441) loc_os03g01530 12003.m05700 protein tubulin beta-2 chain, putative, expressed beta_tubulin COG5023 alpha_tubulin Tubulin_FtsZ gamma_tubulin …
BDET_08177	16.99	secondary metabolism.unspecified	moderately similar to ( 493) AT5G57590 | Symbols: BIO1 | BIO1 (biotin auxotroph 1); adenosylmethionine-8-amino-7-oxononanoate transaminase | chr5:23318593-23322687 REVERSEmoderately similar to ( 490) loc_os08g14770 12008.m05600 protein BIO1, putative, expressed BioA PRK09044 PRK05964 PRK07030 PRK06916 PRK08742 PRK07986 PRK05630 PRK06943 Aminotran_3 PRK07894 PRK06173 PRK07481 GabT PRK07036 PRK0654…
BDET_00939	13.1.3.4.1	amino acid metabolism.synthesis.aspartate family.methionine.cystathionine gamma-synthase	weakly similar to ( 146) AT3G57050 | Symbols: CBL | CBL (cystathionine beta-lyase); cystathionine beta-lyase | chr3:21111939-21114521 REVERSEweakly similar to ( 129) loc_os03g25940 12003.m78868 protein cystathionine beta-lyase, putative, expressed MetC Cys_Met_Meta_PP PRK07811 PRK07671 PRK08249 PRK07582 PRK08064 PRK08045 PRK06176 MET17 PRK08861 PRK05968 PRK08133 PRK06234 PRK08247 PRK08574 PRK0643…
BDET_01230	29.2.1.2.1.515	protein.synthesis.ribosomal protein.eukaryotic.40S subunit.S15A	moderately similar to ( 210) AT3G46040 | Symbols: RPS15AD | RPS15AD (ribosomal protein S15A D); structural constituent of ribosome | chr3:16914891-16915529 FORWARDmoderately similar to ( 209) RS15A_DAUCA 40S ribosomal protein S15a - Daucus carota (Carrot)moderately similar to ( 212) loc_os07g10720 12007.m079634 protein 40S ribosomal protein S15a, putative, expressed rps8p Ribosomal_S8 RpsH rpsH r…
BDET_01641	31.1	cell.organisation	ADF ADF | BDEG_01637 | Batrachochytrium dendrobatidis hypothetical protein (264 aa)
BDET_03858	35.2	not assigned.unknown	tolA PRK05035 TolA TolA PRK07003 PRK12472 PRK07764 COG2268 | BDEG_03848 | Batrachochytrium dendrobatidis hypothetical protein (580 aa)
BDET_02940	30.5	signalling.G-proteins	moderately similar to ( 444) AT3G59920 | Symbols: ATGDI2 | ATGDI2 (RAB GDP DISSOCIATION INHIBITOR 2); RAB GDP-dissociation inhibitor | chr3:22135157-22138221 FORWARDmoderately similar to ( 447) loc_os07g16970 12007.m29126 protein rab GDP dissociation inhibitor alpha, putative, expressed GDI MRS6 | BDEG_02932 | Batrachochytrium dendrobatidis rab GDP dissociation inhibitor beta (413 aa)
BDET_07742	29.2.1.2.2.12	protein.synthesis.ribosomal protein.eukaryotic.60S subunit.L12	weakly similar to ( 157) AT3G53430 | Symbols: | 60S ribosomal protein L12 (RPL12B) | chr3:19809895-19810395 REVERSEweakly similar to ( 139) RL12_CHLRE 60S ribosomal protein L12 (Fragment) - Chlamydomonas reinhardtiiweakly similar to ( 163) loc_os04g50990 12004.m09996 protein 60S ribosomal protein L12, putative, expressed Ribosomal_L11 RL11 RplK rpl11p Ribosomal_L11 Ribosomal_L11_N | BDEG_07721 | …
BDET_05156	29.5.11.5	protein.degradation.ubiquitin.ubiquitin protease	moderately similar to ( 333) AT3G21280 | Symbols: UBP7 | UBP7 (UBIQUITIN-SPECIFIC PROTEASE 7); ubiquitin thiolesterase/ ubiquitin-specific protease | chr3:7478166-7482037 REVERSEmoderately similar to ( 353) loc_os01g36930 12001.m43049 protein ubiquitin carboxyl-terminal hydrolase 6, putative, expressed Peptidase_C19A UCH Peptidase_C19 peptidase_C19C Peptidase_C19H Peptidase_C19E Peptidase_C19D Pe…
BDET_02498	4.1.13	glycolysis.cytosolic branch.enolase	highly similar to ( 550) AT1G74030 | Symbols: | enolase, putative | chr1:27839465-27841901 REVERSEhighly similar to ( 554) ENO_MESCR Enolase (EC 4.2.1.11) (2-phosphoglycerate dehydratase) (2-phospho-D-glycerate hydro-lyase) - Mesembryanthemum crystallinum (Common ice plant)highly similar to ( 544) loc_os09g20820 12009.m05289 protein enolase, putative, expressed enolase eno Eno Enolase_C Enolase_N…
BDET_04194	29.3.4.99	protein.targeting.secretory pathway.unspecified	moderately similar to ( 244) AT4G39180 | Symbols: SEC14, ATSEC14 | SEC14; phosphatidylinositol transporter | chr4:18244006-18246673 REVERSEmoderately similar to ( 236) loc_os08g38850 12008.m26728 protein phosphatidylinositol transporter/ transporter, putative, expressed CRAL_TRIO SEC14 SEC14 CRAL_TRIO_N | BDEG_04182 | Batrachochytrium dendrobatidis Sec14 cytosolic factor (301 aa)
BDET_02931	34.16	transport.ABC transporters and multidrug resistance systems	moderately similar to ( 228) AT1G53390 | Symbols: | ATPase, coupled to transmembrane movement of substances | chr1:19918197-19923579 FORWARDweakly similar to ( 157) PDR1_ORYSA Probable pleiotropic drug resistance protein 1 - Oryza sativa (Rice)moderately similar to ( 227) loc_os10g30610 12010.m21900 protein ABC-2 type transporter family protein, expressed ABCG_EPDR ABCG_White CcmA ABC_PDR_domain2…
BDET_03666	28.1	DNA.synthesis/chromatin structure	nearly identical (2081) AT1G20960 | Symbols: emb1507 | emb1507 (embryo defective 1507); ATP binding / ATP-dependent helicase/ helicase/ nucleic acid binding / nucleoside-triphosphatase/ nucleotide binding | chr1:7302591-7309914 REVERSEnearly identical (2149) loc_os02g01740 12002.m05524 protein U5 small nuclear ribonucleoprotein 200 kDa helicase, putative, expressed COG1204 Sec63 SEC63 PRK02362 PR…
BDET_00894	29.4	protein.postranslational modification	highly similar to ( 541) AT1G10430 | Symbols: PP2A-2 | PP2A-2; protein serine/threonine phosphatase | chr1:3428705-3430437 REVERSEhighly similar to ( 538) PP2A1_ORYSA Serine/threonine-protein phosphatase PP2A-1 catalytic subunit (EC 3.1.3.16) - Oryza sativa (Rice)highly similar to ( 538) loc_os06g37660 12006.m08301 protein OsPP2Ac-1 - Phosphatase 2A isoform 1 belonging to family 1, expressed PP2A…
BDET_04716	35.1	not assigned.no ontology	weakly similar to ( 119) AT4G15093 | Symbols: | catalytic LigB subunit of aromatic ring-opening dioxygenase family | chr4:8618454-8619472 FORWARDweakly similar to ( 122) loc_os01g65680 12001.m12677 protein 4,5-DOPA dioxygenase extradiol, putative, expressedCOG3384 LigB PRK10628 | BDEG_04702 | Batrachochytrium dendrobatidis conserved hypothetical protein (287 aa)
BDET_00751	31.2	cell.division	CDC_Septin CDC3 Septin | BDEG_00747 | Batrachochytrium dendrobatidis cell division control protein 3 (381 aa)
BDET_00698	29.2.1.2.2.527	protein.synthesis.ribosomal protein.eukaryotic.60S subunit.L27A	weakly similar to ( 151) AT1G70600 | Symbols: | structural constituent of ribosome | chr1:26621168-26621608 REVERSEweakly similar to ( 141) loc_os07g42170 12007.m08453 protein 60S ribosomal protein L27a-2, putative, expressed rpl15p RplO | BDEG_00694 | Batrachochytrium dendrobatidis 60S ribosomal protein L27a (138 aa)
BDET_06149	33.99	development.unspecified	moderately similar to ( 355) AT3G18140 | Symbols: | transducin family protein / WD-40 repeat family protein | chr3:6213225-6214567 REVERSEvery weakly similar to (67.8) PF20_CHLRE Flagellar WD repeat protein PF20 - Chlamydomonas reinhardtiimoderately similar to ( 357) loc_os03g47780 12003.m101438 protein WD-repeat protein pop3, putative, expressed WD40 COG2319 | BDEG_06132 | Batrachochytrium dendr…
BDET_03759	13.2.4.4	amino acid metabolism.degradation.branched chain group.leucine	moderately similar to ( 306) AT5G35360 | Symbols: CAC2 | CAC2; acetyl-CoA carboxylase/ biotin carboxylase | chr5:13584300-13587827 FORWARDmoderately similar to ( 281) MCCA_ORYSA Methylcrotonoyl-CoA carboxylase subunit alpha, mitochondrial precursor (EC 6.4.1.4) (3-methylcrotonyl-CoA carboxylase 1) (MCCase subunit alpha) (3-methylcrotonyl-CoA:carbon dioxide ligase subunit alpha) - Oryza sativa (Ri…
BDET_04772	29.2.1.2.2.26	protein.synthesis.ribosomal protein.eukaryotic.60S subunit.L26	weakly similar to ( 133) AT5G67510 | Symbols: | 60S ribosomal protein L26 (RPL26B) | chr5:26937970-26938410 REVERSEweakly similar to ( 117) RL26_BRARA 60S ribosomal protein L26 - Brassica rapa (Turnip)weakly similar to ( 131) loc_os12g05430 12012.m04536 protein 60S ribosomal protein L26-1, putative, expressed rpl24p | BDEG_04758 | Batrachochytrium dendrobatidis conserved hypothetical protein (127…
BDET_04453	28.1	DNA.synthesis/chromatin structure	highly similar to ( 619) AT4G02060 | Symbols: PRL, MCM7 | PRL (PROLIFERA); ATP binding / DNA binding / DNA-dependent ATPase/ nucleoside-triphosphatase/ nucleotide binding | chr4:901484-905297 FORWARDmoderately similar to ( 254) MCM3_MAIZE DNA replication licensing factor MCM3 homolog (Replication origin activator) (ROA protein) (Fragment) - Zea mays (Maize)highly similar to ( 608) loc_os12g37400 …
BDET_01967	29.5	protein.degradation	highly similar to ( 556) AT4G33090 | Symbols: APM1, ATAPM1 | APM1 (AMINOPEPTIDASE M1); aminopeptidase | chr4:15965915-15970418 REVERSEhighly similar to ( 548) loc_os02g12650 12002.m33362 protein puromycin-sensitive aminopeptidase, putative, expressed PepN Peptidase_M1 | BDEG_01963 | Batrachochytrium dendrobatidis conserved hypothetical protein (946 aa)
BDET_00310	35.2	not assigned.unknown	COG3889 | BDEG_00308 | Batrachochytrium dendrobatidis hypothetical protein (440 aa)
BDET_00557	29.1.17	protein.aa activation.glutamate-tRNA ligase	highly similar to ( 581) AT5G26710 | Symbols: | glutamate-tRNA ligase, putative / glutamyl-tRNA synthetase, putatuve / GluRS, putative | chr5:9305673-9308247 FORWARDmoderately similar to ( 257) SYQ_LUPLU Glutaminyl-tRNA synthetase (EC 6.1.1.18) (Glutamine--tRNA ligase) (GlnRS) - Lupinus luteus (European yellow lupin)highly similar to ( 584) loc_os01g16520 12001.m08248 protein glutamyl-tRNA synthe…
BDET_04917	27.2	RNA.transcription	highly similar to ( 921) AT1G29940 | Symbols: NRPA2 | NRPA2; DNA binding / DNA-directed RNA polymerase/ ribonucleoside binding | chr1:10479322-10486670 REVERSEweakly similar to ( 142) RPOB_PINKO DNA-directed RNA polymerase beta chain (EC 2.7.7.6) (PEP) (Plastid-encoded RNA polymerase subunit beta) (RNA polymerase subunit beta) - Pinus koraiensis (Korean pine)highly similar to ( 861) loc_os10g3529…
BDET_03490	29.3.4.99	protein.targeting.secretory pathway.unspecified	weakly similar to ( 174) AT3G56190 | Symbols: ALPHA-SNAP2, ASNAP | ALPHA-SNAP2 (ALPHA-SOLUBLE NSF ATTACHMENT PROTEIN 2); binding / soluble NSF attachment protein | chr3:20846119-20848213 REVERSEweakly similar to ( 180) SNAA_VITVI Alpha-soluble NSF attachment protein (Alpha-SNAP) (N-ethylmaleimide-sensitive factor attachment protein, alpha) - Vitis vinifera (Grape)weakly similar to ( 174) loc_os08…
BDET_00095	35.2	not assigned.unknown	very weakly similar to (51.2) AT3G54470 | Symbols: | uridine 5'-monophosphate synthase / UMP synthase (PYRE-F) (UMPS) | chr3:20168285-20170245 REVERSEvery weakly similar to (56.2) PYR5_TOBAC Uridine 5'-monophosphate synthase (UMP synthase) [Includes: Orotate phosphoribosyltransferase (EC 2.4.2.10) (OPRTase); Orotidine 5'-phosphate decarboxylase (EC 4.1.1.23) (OMPdecase)] (Fragment) - Nicotiana ta…
BDET_08009	10.1.2	cell wall.precursor synthesis.UGE	moderately similar to ( 270) AT4G10960 | Symbols: UGE5 | UGE5 (UDP-D-glucose/UDP-D-galactose 4-epimerase 5); UDP-glucose 4-epimerase/ protein dimerization | chr4:6716083-6718472 REVERSEmoderately similar to ( 237) GALE1_PEA UDP-glucose 4-epimerase (EC 5.1.3.2) (Galactowaldenase) (UDP-galactose 4-epimerase) - Pisum sativum (Garden pea)moderately similar to ( 260) loc_os08g28730 12008.m06878 protei…
BDET_06818	33.99	development.unspecified	very weakly similar to (70.9) AT5G13480 | Symbols: FY | FY; protein binding | chr5:4326638-4331557 REVERSEvery weakly similar to (64.7) PF20_CHLRE Flagellar WD repeat protein PF20 - Chlamydomonas reinhardtiivery weakly similar to (72.8) loc_os03g23929 12003.m07739 protein vegetatible incompatibility protein HET-E-1, putative, expressed DUF1900 DUF1899 WD40 COG2319 | BDEG_06799 | Batrachochytrium …
BDET_08161	13.2.3.5	amino acid metabolism.degradation.aspartate family.lysine	moderately similar to ( 209) AT4G16800 | Symbols: | enoyl-CoA hydratase, putative | chr4:9454931-9456309 REVERSEvery weakly similar to (79.3) MFPA_BRANA Glyoxysomal fatty acid beta-oxidation multifunctional protein MFP-a [Includes: Enoyl-CoA hydratase (EC 4.2.1.17); 3-2-trans-enoyl-CoA isomerase (EC 5.3.3.8); 3-hydroxybutyryl-CoA epimerase (EC 5.1.2.3); 3-hydroxyacyl-CoA dehydrogenase (moderately…
BDET_06964	8.1.7	TCA / org transformation.TCA.succinate dehydrogenase	highly similar to ( 884) AT5G66760 | Symbols: SDH1-1 | SDH1-1; ATP binding / succinate dehydrogenase | chr5:26653776-26657224 FORWARDhighly similar to ( 888) DHSA_ORYSA Succinate dehydrogenase [ubiquinone] flavoprotein subunit, mitochondrial precursor (EC 1.3.5.1) (FP) (Flavoprotein subunit of complex II) - Oryza sativa (Rice)highly similar to ( 888) loc_os07g04240 12007.m04893 protein succinate …
BDET_02653	25	C1-metabolism	highly similar to ( 570) AT3G59970 | Symbols: MTHFR1 | MTHFR1 (METHYLENETETRAHYDROFOLATE REDUCTASE 1); methylenetetrahydrofolate reductase (NADPH) | chr3:22151303-22154323 FORWARDhighly similar to ( 585) MTHR_ORYSA Probable methylenetetrahydrofolate reductase (EC 1.5.1.20) - Oryza sativa (Rice)highly similar to ( 585) loc_os03g60090 12003.m35475 protein methylenetetrahydrofolate reductase, putati…
BDET_00370	35.2	not assigned.unknown	PRK07764 | BDEG_00368 | Batrachochytrium dendrobatidis hypothetical protein (287 aa)
BDET_04425	35.2	not assigned.unknown	| BDEG_04411 | Batrachochytrium dendrobatidis predicted protein (172 aa)
BDET_03405	35.2	not assigned.unknown	DUF1688 | BDEG_03397 | Batrachochytrium dendrobatidis conserved hypothetical protein (367 aa)
BDET_02244	27.1	RNA.processing	weakly similar to ( 107) AT1G20580 | Symbols: | small nuclear ribonucleoprotein, putative / snRNP, putative / Sm protein, putative | chr1:7128979-7130371 FORWARDvery weakly similar to (54.7) LSM4_TOBAC Probable U6 snRNA-associated Sm-like protein LSm4 (Glycine-rich protein 10) (GRP 10) - Nicotiana tabacum (Common tobacco)weakly similar to ( 107) loc_os02g01250 12002.m05475 protein small nuclear r…
BDET_05052	3.5	minor CHO metabolism.others	weakly similar to ( 142) AT5G57330 | Symbols: | aldose 1-epimerase family protein | chr5:23218392-23220664 FORWARDweakly similar to ( 149) loc_os08g14330 12008.m26633 protein apospory-associated protein C, putative, expressed COG0676 Aldose_epim | BDEG_05037 | Batrachochytrium dendrobatidis conserved hypothetical protein (277 aa)
BDET_02070	11.9.4.9	lipid metabolism.lipid degradation.beta-oxidation.multifunctional	moderately similar to ( 207) AT3G15290 | Symbols: | 3-hydroxybutyryl-CoA dehydrogenase, putative | chr3:5145054-5146613 FORWARDweakly similar to ( 130) MFPA_BRANA Glyoxysomal fatty acid beta-oxidation multifunctional protein MFP-a [Includes: Enoyl-CoA hydratase (EC 4.2.1.17); 3-2-trans-enoyl-CoA isomerase (EC 5.3.3.8); 3-hydroxybutyryl-CoA epimerase (EC 5.1.2.3); 3-hydroxyacyl-CoA dehydrogenase (…
BDET_03171	9.9	mitochondrial electron transport / ATP synthesis.F1-ATPase	weakly similar to ( 106) AT5G13450 | Symbols: | ATP synthase delta chain, mitochondrial, putative / H(+)-transporting two-sector ATPase, delta (OSCP) subunit, putative | chr5:4310558-4311941 REVERSEweakly similar to ( 113) ATPO_IPOBA ATP synthase delta chain, mitochondrial precursor (EC 3.6.3.14) (Oligomycin sensitivity conferral protein) (OSCP) - Ipomoea batatas (Sweet potato) (Batate)very weakl…
BDET_02645	10.1.20	cell wall.precursor synthesis.phosphomannose isomerase	moderately similar to ( 279) AT3G02570 | Symbols: MEE31, PMI1 | MEE31 (MATERNAL EFFECT EMBRYO ARREST 31); mannose-6-phosphate isomerase | chr3:543463-545478 REVERSEmoderately similar to ( 296) loc_os01g03710 12001.m42847 protein mannose-6-phosphate isomerase, putative, expressed PMI_typeI ManA | BDEG_02638 | Batrachochytrium dendrobatidis conserved hypothetical protein (423 aa)
BDET_06797	31.1	cell.organisation	moderately similar to ( 444) AT1G13180 | Symbols: DIS1, ARP3, ATARP3 | DIS1 (DISTORTED TRICHOMES 1); ATP binding / actin binding / protein binding / structural constituent of cytoskeleton | chr1:4495394-4498204 FORWARDmoderately similar to ( 213) ACT_CHLRE Actin - Chlamydomonas reinhardtiimoderately similar to ( 439) loc_os02g38340 12002.m08922 protein actin-like protein 3, putative, expressed AC…
BDET_05721	29.3.4.1	protein.targeting.secretory pathway.ER	weakly similar to ( 135) AT4G39220 | Symbols: ATRER1A | ATRER1A | chr4:18264280-18265531 FORWARDweakly similar to ( 139) loc_os01g01640 12001.m06808 protein RER1A protein, putative, expressed Rer1 RER1 | BDEG_05704 | Batrachochytrium dendrobatidis conserved hypothetical protein (191 aa)
BDET_06621	11.1.8	lipid metabolism.FA synthesis and FA elongation.acyl coa ligase	very weakly similar to (82.8) AT5G36880 | Symbols: | acetyl-CoA synthetase, putative / acetate-CoA ligase, putative | chr5:14534961-14540296 REVERSEvery weakly similar to (84.7) loc_os04g33190 12004.m08414 protein acetyl-coenzyme A synthetase 2, putative, expressed PRK03584 Acs PRK03429 PRK00851 PRK03914 PRK03582 PRK10524 PRK02530 PRK02167 AMP-binding PRK03613 PRK01291 CaiC PRK04664 PRK02239 acsA…
BDET_07981	29.6	protein.folding	highly similar to ( 610) AT5G20890 | Symbols: | chaperonin, putative | chr5:7087020-7089906 REVERSEmoderately similar to ( 244) TCPE2_AVESA T-complex protein 1 subunit epsilon (TCP-1-epsilon) (CCT-epsilon) (TCP-K36) - Avena sativa (Oat)highly similar to ( 641) loc_os03g42220 12003.m35316 protein T-complex protein 1 subunit beta, putative, expressed TCP1_beta chaperonin_type_I_II cpn60 GroL Cpn60_…
BDET_04977	13.2.2.3	amino acid metabolism.degradation.glutamate family.arginine	weakly similar to ( 133) AT5G14800 | Symbols: P5CR, AT-P5R, AT-P5C1, EMB2772 | P5CR (PYRROLINE-5- CARBOXYLATE (P5C) REDUCTASE); pyrroline-5-carboxylate reductase | chr5:4786353-4787618 REVERSEweakly similar to ( 142) P5CR_ACTCH Pyrroline-5-carboxylate reductase (EC 1.5.1.2) (P5CR) (P5C reductase) - Actinidia chinensis (Kiwi) (Yangtao)weakly similar to ( 140) loc_os01g71990 12001.m13237 protein py…
BDET_04977	13.1.2.2	amino acid metabolism.synthesis.glutamate family.proline	weakly similar to ( 133) AT5G14800 | Symbols: P5CR, AT-P5R, AT-P5C1, EMB2772 | P5CR (PYRROLINE-5- CARBOXYLATE (P5C) REDUCTASE); pyrroline-5-carboxylate reductase | chr5:4786353-4787618 REVERSEweakly similar to ( 142) P5CR_ACTCH Pyrroline-5-carboxylate reductase (EC 1.5.1.2) (P5CR) (P5C reductase) - Actinidia chinensis (Kiwi) (Yangtao)weakly similar to ( 140) loc_os01g71990 12001.m13237 protein py…
BDET_00012	35.2	not assigned.unknown	DUF672 | BDEG_00012 | Batrachochytrium dendrobatidis predicted protein (235 aa)
BDET_04424	35.2	not assigned.unknown	Peptidase_M49 | BDEG_04410 | Batrachochytrium dendrobatidis hypothetical protein similar to dipeptidyl peptidase III (679 aa)
BDET_00948	1.2.5	PS.photorespiration.serine hydroxymethyltransferase	highly similar to ( 648) AT5G26780 | Symbols: SHM2 | SHM2 (SERINE HYDROXYMETHYLTRANSFERASE 2); catalytic/ glycine hydroxymethyltransferase/ pyridoxal phosphate binding | chr5:9418299-9421725 FORWARDhighly similar to ( 641) GLYM_SOLTU Serine hydroxymethyltransferase, mitochondrial precursor (EC 2.1.2.1) (Serine methylase) (Glycine hydroxymethyltransferase) (SHMT) - Solanum tuberosum (Potato)highly…
BDET_01134	29.1.4	protein.aa activation.leucine-tRNA ligase	highly similar to ( 862) AT1G09620 | Symbols: | ATP binding / aminoacyl-tRNA ligase/ leucine-tRNA ligase/ nucleotide binding | chr1:3113077-3116455 REVERSEhighly similar to ( 898) loc_os09g32650 12009.m06352 protein leucyl-tRNA synthetase, cytoplasmic, putative, expressed leuS LeuS LeuRS_core Ile_Leu_Val_MetRS_core ValS IleS ileS tRNA-synt_1 valS ValRS_core leuS MetG tRNA-synt_1g class_I_aaRS_cor…
BDET_03482	29.6	protein.folding	highly similar to ( 610) AT5G20890 | Symbols: | chaperonin, putative | chr5:7087020-7089906 REVERSEmoderately similar to ( 244) TCPE2_AVESA T-complex protein 1 subunit epsilon (TCP-1-epsilon) (CCT-epsilon) (TCP-K36) - Avena sativa (Oat)highly similar to ( 641) loc_os03g42220 12003.m35316 protein T-complex protein 1 subunit beta, putative, expressed TCP1_beta chaperonin_type_I_II cpn60 GroL Cpn60_…
BDET_01181	29.5	protein.degradation	highly similar to ( 607) AT3G05350 | Symbols: | aminopeptidase/ hydrolase | chr3:1527103-1533843 REVERSEhighly similar to ( 583) loc_os07g10540 12007.m05509 protein aminopeptidase/ metalloexopeptidase, putative, expressed APP PepP APP-like APP_MetAP Peptidase_M24 PRK09795 Prolidase Creatinase_N PRK10879 | BDEG_01177 | Batrachochytrium dendrobatidis hypothetical protein similar to aminopeptidase P…
BDET_08258	34.1.1.3	transport.p- and v-ATPases.H+-transporting two-sector ATPase.subunit D	moderately similar to ( 206) AT3G58730 | Symbols: | vacuolar ATP synthase subunit D (VATD) / V-ATPase D subunit / vacuolar proton pump D subunit (VATPD) | chr3:21718495-21719280 REVERSEweakly similar to ( 199) loc_os04g55040 12004.m35212 protein vacuolar ATP synthase subunit D 1, putative, expressed ATP-synt_D NtpD PRK00373 | BDEG_08233 | Batrachochytrium dendrobatidis vacuolar ATP synthase subun…
BDET_00837	4.1.14	glycolysis.cytosolic branch.pyruvate kinase (PK)	moderately similar to ( 322) AT5G08570 | Symbols: | pyruvate kinase, putative | chr5:2778433-2780300 FORWARDmoderately similar to ( 315) KPYC_SOYBN Pyruvate kinase, cytosolic isozyme (EC 2.7.1.40) (PK) - Glycine max (Soybean)moderately similar to ( 313) loc_os04g58110 12004.m10693 protein pyruvate kinase, cytosolic isozyme, putative, expressed Pyruvate_Kinase PykF PRK06354 PRK05826 PRK09206 PRK06…
BDET_03219	35.2	not assigned.unknown	| BDEG_03211 | Batrachochytrium dendrobatidis hypothetical protein (766 aa)
BDET_02516	35.2	not assigned.unknown	| BDEG_02509 | Batrachochytrium dendrobatidis predicted protein (743 aa)
BDET_07393	13.1.5.1.1	amino acid metabolism.synthesis.serine-glycine-cysteine group.serine.phosphoglycerate dehydrogenase	weakly similar to ( 105) AT1G17745 | Symbols: PGDH | PGDH (3-PHOSPHOGLYCERATE DEHYDROGENASE); phosphoglycerate dehydrogenase | chr1:6101157-6104979 FORWARDweakly similar to ( 111) DHGY_CUCSA Glycerate dehydrogenase (EC 1.1.1.29) (NADH-dependent hydroxypyruvate reductase) (HPR) (GDH) - Cucumis sativus (Cucumber)weakly similar to ( 106) loc_os08g34720 12008.m07461 protein D-3-phosphoglycerate dehyd…
BDET_05859	35.2	not assigned.unknown	DUF885 COG4805 | BDEG_05842 | Batrachochytrium dendrobatidis conserved hypothetical protein (604 aa)
BDET_00978	11.1.9	lipid metabolism.FA synthesis and FA elongation.long chain fatty acid CoA ligase	highly similar to ( 603) AT5G27600 | Symbols: LACS7, ATLACS7 | LACS7 (LONG-CHAIN ACYL-COA SYNTHETASE 7); long-chain-fatty-acid-CoA ligase/ protein binding | chr5:9742616-9746795 FORWARDweakly similar to ( 135) 4CL1_TOBAC 4-coumarate--CoA ligase 1 (EC 6.2.1.12) (4CL 1) (4-coumaroyl-CoA synthase 1) - Nicotiana tabacum (Common tobacco)highly similar to ( 588) loc_os12g04990 12012.m073908 protein AMP…
BDET_02445	35.2	not assigned.unknown	| BDEG_02438 | Batrachochytrium dendrobatidis conserved hypothetical protein (314 aa)
BDET_07085	29.5.11.20	protein.degradation.ubiquitin.proteasom	moderately similar to ( 326) AT5G40580 | Symbols: PBB2 | PBB2; endopeptidase/ peptidase/ threonine-type endopeptidase | chr5:16248511-16250451 REVERSEweakly similar to ( 115) PSB6_TOBAC Proteasome subunit beta type 6 precursor (EC 3.4.25.1) (Proteasome delta chain) (Tobacco cryptogein-induced protein 7) (tcI 7) - Nicotiana tabacum (Common tobacco)moderately similar to ( 338) loc_os05g09490 12005.…
BDET_03232	26.5	misc.acyl transferases	highly similar to ( 505) AT1G80410 | Symbols: EMB2753 | EMB2753 (EMBRYO DEFECTIVE 2753); binding | chr1:30227963-30234832 REVERSEhighly similar to ( 503) loc_os01g43030 12001.m43094 protein NMDA receptor-regulated 1-like protein, putative, expressed | BDEG_03224 | Batrachochytrium dendrobatidis conserved hypothetical protein (889 aa)
BDET_05174	29.2.3	protein.synthesis.initiation	moderately similar to ( 276) AT2G05830 | Symbols: | eukaryotic translation initiation factor 2B family protein / eIF-2B family protein | chr2:2229964-2231839 FORWARDmoderately similar to ( 278) loc_os11g11050 12011.m28758 protein methylthioribose-1-phosphate isomerase, putative, expressed COG0182 mtnA PRK06844 PRK08334 PRK06036 PRK05772 IF-2B PRK06371 PRK08535 GCD2 PRK06239 PRK08335 | BDEG_05159 …
BDET_02627	21.1	redox.thioredoxin	very weakly similar to (73.2) AT1G43560 | Symbols: Aty2 | Aty2 (Arabidopsis thioredoxin y2); electron carrier/ protein disulfide oxidoreductase | chr1:16398359-16399828 REVERSEvery weakly similar to (75.1) TRXM_SPIOL Thioredoxin M-type, chloroplast precursor (TRX-M) [Contains: Thioredoxin M-type Mc; Thioredoxin M-type Md] - Spinacia oleracea (Spinach)very weakly similar to (70.5) loc_os07g08840 1…
BDET_08210	29.5.11.20	protein.degradation.ubiquitin.proteasom	moderately similar to ( 223) AT3G60820 | Symbols: PBF1 | PBF1; peptidase/ threonine-type endopeptidase | chr3:22472038-22473809 REVERSEmoderately similar to ( 213) PSB1_PETHY Proteasome subunit beta type 1 (EC 3.4.25.1) (20S proteasome alpha subunit F) (20S proteasome subunit beta-6) - Petunia hybrida (Petunia)moderately similar to ( 208) loc_os09g32800 12009.m060031 protein proteasome subunit be…
BDET_03317	23.4.10	nucleotide metabolism.phosphotransfer and pyrophosphatases.nucleoside diphosphate kinase	weakly similar to ( 195) AT4G09320 | Symbols: NDPK1 | NDPK1; ATP binding / nucleoside diphosphate kinase | chr4:5923424-5924366 FORWARDweakly similar to ( 196) NDK1_PEA Nucleoside diphosphate kinase 1 (EC 2.7.4.6) (Nucleoside diphosphate kinase I) (NDK I) (NDP kinase I) (NDPK I) - Pisum sativum (Garden pea)weakly similar to ( 194) loc_os10g41410 12010.m06905 protein nucleoside diphosphate kinase …
BDET_02202	35.2	not assigned.unknown	weakly similar to ( 181) AT4G14147 | Symbols: ARPC4 | ARPC4; protein binding | chr4:8154079-8156246 REVERSEweakly similar to ( 192) loc_os03g63090 12003.m101572 protein actin-related protein 2/3 complex subunit 4, putative, expressed ARPC4 | BDEG_02197 | Batrachochytrium dendrobatidis conserved hypothetical protein (151 aa)
BDET_01525	2.2.2.1	major CHO metabolism.degradation.starch.starch cleavage	very weakly similar to (90.9) AT5G63840 | Symbols: RSW3 | RSW3 (RADIAL SWELLING 3); glucosidase/ hydrolase, hydrolyzing O-glycosyl compounds | chr5:25545056-25548922 FORWARDvery weakly similar to (78.2) loc_os03g11720 12003.m06624 protein neutral alpha-glucosidase AB precursor, putative, expressed COG1501 | BDEG_01521 | Batrachochytrium dendrobatidis conserved hypothetical protein (160 aa)
BDET_01525	26.3	misc.gluco-, galacto- and mannosidases	very weakly similar to (90.9) AT5G63840 | Symbols: RSW3 | RSW3 (RADIAL SWELLING 3); glucosidase/ hydrolase, hydrolyzing O-glycosyl compounds | chr5:25545056-25548922 FORWARDvery weakly similar to (78.2) loc_os03g11720 12003.m06624 protein neutral alpha-glucosidase AB precursor, putative, expressed COG1501 | BDEG_01521 | Batrachochytrium dendrobatidis conserved hypothetical protein (160 aa)
BDET_06102	27.2	RNA.transcription	highly similar to ( 890) AT4G21710 | Symbols: NRPB2, EMB1989, RPB2 | NRPB2; DNA binding / DNA-directed RNA polymerase | chr4:11535684-11542200 REVERSEweakly similar to ( 144) RPOB_MESVI DNA-directed RNA polymerase beta chain (EC 2.7.7.6) (PEP) (Plastid-encoded RNA polymerase subunit beta) (RNA polymerase subunit beta) - Mesostigma viridehighly similar to ( 892) loc_os03g44484 12003.m09487 protein…
BDET_04355	30.5	signalling.G-proteins	moderately similar to ( 248) AT5G45160 | Symbols: | root hair defective 3 GTP-binding (RHD3) family protein | chr5:18264991-18270035 FORWARDmoderately similar to ( 255) loc_os12g41170 12012.m07899 protein protein SEY1, putative, expressed RHD3 GBP | BDEG_04341 | Batrachochytrium dendrobatidis conserved hypothetical protein (774 aa)
BDET_05343	13.2.4.4	amino acid metabolism.degradation.branched chain group.leucine	weakly similar to ( 176) AT3G45300 | Symbols: IVD, ATIVD | IVD (ISOVALERYL-COA-DEHYDROGENASE); ATP binding / isovaleryl-CoA dehydrogenase | chr3:16621659-16624848 REVERSEmoderately similar to ( 206) IVD1_SOLTU Isovaleryl-CoA dehydrogenase 1, mitochondrial precursor (EC 1.3.99.10) (IVD 1) - Solanum tuberosum (Potato)moderately similar to ( 209) loc_os05g03480 12005.m083606 protein isovaleryl-CoA d…
BDET_03182	29.5.11.20	protein.degradation.ubiquitin.proteasom	moderately similar to ( 339) AT5G09900 | Symbols: EMB2107, RPN5A, MSA | EMB2107 (EMBRYO DEFECTIVE 2107) | chr5:3089406-3092434 REVERSEmoderately similar to ( 343) loc_os03g63430 12003.m101139 protein 26S proteasome non-ATPase regulatory subunit 12, putative, expressed RPN5 PCI PINT | BDEG_03174 | Batrachochytrium dendrobatidis 26S proteasome non-ATPase regulatory subunit 12 (445 aa)
BDET_05351	8.1.1.1	TCA / org transformation.TCA.pyruvate DH.E1	moderately similar to ( 439) AT3G13450 | Symbols: DIN4 | DIN4 (DARK INDUCIBLE 4); 3-methyl-2-oxobutanoate dehydrogenase (2-methylpropanoyl-transferring)/ catalytic | chr3:4382340-4384295 REVERSEweakly similar to ( 174) ODPB_PEA Pyruvate dehydrogenase E1 component subunit beta, mitochondrial precursor (EC 1.2.4.1) (PDHE1-B) - Pisum sativum (Garden pea)moderately similar to ( 428) loc_os07g07470 12…
BDET_06865	29.2.2.3.5	protein.synthesis.ribosome biogenesis.Pre-rRNA processing and modifications.DExD-box helicases	weakly similar to ( 102) AT2G06990 | Symbols: HEN2 | HEN2 (hua enhancer 2); ATP-dependent helicase/ RNA helicase | chr2:2895135-2900909 FORWARDvery weakly similar to (99.8) loc_os11g07500 12011.m079953 protein helicase C6F12.16c, putative, expressed COG4581 | BDEG_06846 | Batrachochytrium dendrobatidis conserved hypothetical protein (244 aa)
BDET_07295	31.1	cell.organisation	moderately similar to ( 500) AT5G55400 | Symbols: | fimbrin-like protein, putative | chr5:22455535-22458950 REVERSEmoderately similar to ( 494) loc_os01g33080 12001.m09625 protein fimbrin-like protein 3, putative, expressed SAC6 CH CH CH | BDEG_07276 | Batrachochytrium dendrobatidis fimbrin (883 aa)
BDET_01817	11.8	lipid metabolism.'exotics'(steroids, squalene etc)	weakly similar to ( 170) AT5G54500 | Symbols: FQR1 | FQR1 (FLAVODOXIN-LIKE QUINONE REDUCTASE 1); FMN binding / oxidoreductase, acting on NADH or NADPH, quinone or similar compound as acceptor | chr5:22124674-22126256 FORWARDweakly similar to ( 168) loc_os01g57570 12001.m43222 protein minor allergen Alt a 7, putative, expressed PRK03767 WrbA | BDEG_01813 | Batrachochytrium dendrobatidis P25 protei…
BDET_00339	10.1.4	cell wall.precursor synthesis.UGD	weakly similar to ( 165) AT5G39320 | Symbols: | UDP-glucose 6-dehydrogenase, putative | chr5:15743254-15744696 FORWARDweakly similar to ( 159) UGDH_SOYBN UDP-glucose 6-dehydrogenase (EC 1.1.1.22) (UDP-Glc dehydrogenase) (UDP-GlcDH) (UDPGDH) - Glycine max (Soybean)weakly similar to ( 165) loc_os03g55070 12003.m35420 protein UDP-glucose 6-dehydrogenase, putative, expressed UDPG_MGDP_dh_N Ugd WecC w…
BDET_00183	28.99	DNA.unspecified	very weakly similar to (90.9) AT5G17570 | Symbols: | tatD-related deoxyribonuclease family protein | chr5:5792948-5794580 FORWARDvery weakly similar to (94.0) loc_os04g48820 12004.m101631 protein deoxyribonuclease ycfH, putative, expressed TatD TatD_DNase TatD_DNAse zf-UBR ZnF_UBR1 PRK11449 | BDEG_00182 | Batrachochytrium dendrobatidis conserved hypothetical protein (667 aa)
BDET_06794	29.2.1.2.2.141	protein.synthesis.ribosomal protein.eukaryotic.60S subunit.L4/L1	moderately similar to ( 362) AT3G09630 | Symbols: | 60S ribosomal protein L4/L1 (RPL4A) | chr3:2953813-2955444 FORWARDmoderately similar to ( 325) loc_os03g58204 12003.m101632 protein 60S ribosomal protein L4, putative, expressed rpl4lp Ribosomal_L4 RplD rplD | BDEG_06776 | Batrachochytrium dendrobatidis 60S ribosomal protein L4-B (374 aa)
BDET_05762	8.1.2	TCA / org transformation.TCA.CS	moderately similar to ( 338) AT2G44350 | Symbols: ATCS, CSY4 | ATCS; ATP binding / ATP citrate synthase/ citrate (SI)-synthase | chr2:18316673-18320524 FORWARDmoderately similar to ( 337) CISY_DAUCA Citrate synthase, mitochondrial precursor (EC 2.3.3.1) - Daucus carota (Carrot)moderately similar to ( 354) loc_os02g10070 12002.m33351 protein citrate synthase 4, mitochondrial precursor, putative, e…
BDET_07647	28.99	DNA.unspecified	highly similar to ( 613) AT5G67630 | Symbols: | DNA helicase, putative | chr5:26967535-26969306 REVERSEhighly similar to ( 578) loc_os06g08770 12006.m05596 protein ruvB-like 2, putative, expressed TIP49 TIP49 | BDEG_07627 | Batrachochytrium dendrobatidis hypothetical protein similar to Ruvbl2-prov protein (461 aa)
BDET_08413	13.1.7.1	amino acid metabolism.synthesis.histidine.ATP phosphoribosyl transferase	very weakly similar to (99.0) AT1G58080 | Symbols: ATATP-PRT1, HISN1A | ATATP-PRT1 (ATP PHOSPHORIBOSYL TRANSFERASE 1); ATP phosphoribosyltransferase | chr1:21504562-21507429 REVERSEweakly similar to ( 115) loc_os03g04169 12003.m05948 protein ATP phosphoribosyltransferase, putative, expressed hisG HisG HisG hisG HisG_C | BDEG_08388 | Batrachochytrium dendrobatidis ATP phosphoribosyltransferase (33…
BDET_03378	29.2.1.2.1.24	protein.synthesis.ribosomal protein.eukaryotic.40S subunit.S24	very weakly similar to (90.9) AT5G28060 | Symbols: | 40S ribosomal protein S24 (RPS24B) | chr5:10069791-10070792 REVERSEvery weakly similar to ( 100) loc_os01g52490 12001.m11423 protein 40S ribosomal protein S24, putative, expressed RPS24A Ribosomal_S24e rps24e | BDEG_03370 | Batrachochytrium dendrobatidis 40S ribosomal protein S24 (109 aa)
BDET_02037	29.2.1.2.2.513	protein.synthesis.ribosomal protein.eukaryotic.60S subunit.L13A	weakly similar to ( 190) AT3G24830 | Symbols: | 60S ribosomal protein L13A (RPL13aB) | chr3:9064613-9065871 FORWARDweakly similar to ( 169) RL13A_LUPLU 60S ribosomal protein L13a - Lupinus luteus (European yellow lupin)weakly similar to ( 184) loc_os07g01870 12007.m079593 protein 60S ribosomal protein L13a-2, putative, expressed Ribosomal_L13 Ribosomal_L13 RplM rpl13p rplM | BDEG_02033 | Batracho…
BDET_02521	35.2	not assigned.unknown	| BDEG_02514 | Batrachochytrium dendrobatidis hypothetical protein (726 aa)
BDET_06306	31.1	cell.organisation	very weakly similar to (93.6) AT3G05520 | Symbols: | F-actin capping protein alpha subunit family protein | chr3:1598611-1601437 FORWARDweakly similar to ( 107) loc_os07g23200 12007.m06602 protein F-actin capping protein alpha subunit, putative, expressed F-actin_cap_A | BDEG_06289 | Batrachochytrium dendrobatidis predicted protein (220 aa)
BDET_03662	30.3	signalling.calcium	very weakly similar to (95.9) AT3G18430 | Symbols: | calcium-binding EF hand family protein | chr3:6326180-6327476 FORWARDvery weakly similar to (82.0) CALM_CHLRE Calmodulin (CaM) - Chlamydomonas reinhardtiivery weakly similar to (97.1) loc_os02g55880 12002.m10612 protein calcineurin subunit B, putative, expressed FRQ1 EFh | BDEG_03653 | Batrachochytrium dendrobatidis calcineurin subunit B (186 a…
BDET_01880	30.3	signalling.calcium	moderately similar to ( 332) AT1G09210 | Symbols: | calreticulin 2 (CRT2) | chr1:2973217-2976655 REVERSEmoderately similar to ( 343) CALR_BETVU Calreticulin precursor - Beta vulgaris (Sugar beet)moderately similar to ( 338) loc_os07g14270 12007.m29118 protein calreticulin precursor, putative, expressed Calreticulin PP2Cc PP2Cc PTC1 PP2C_SIG | BDEG_01876 | Batrachochytrium dendrobatidis conserved …
BDET_00810	29.5	protein.degradation	weakly similar to ( 153) AT4G15410 | Symbols: PUX5 | PUX5 (Arabidopsis thaliana serine/threonine protein phosphatase 2A 55 kDa regulatory subunit B prime gamma); protein binding | chr4:8814868-8816596 FORWARDweakly similar to ( 145) loc_os04g39040 12004.m08893 protein UBA and UBX domain-containing protein, putative, expressed SEP p47_UBX SEP UBX UBX | BDEG_00806 | Batrachochytrium dendrobatidis c…
BDET_00444	3.5	minor CHO metabolism.others	weakly similar to ( 179) AT5G53850 | Symbols: | haloacid dehalogenase-like hydrolase family protein | chr5:21861617-21864817 REVERSEweakly similar to ( 188) loc_os11g29370 12011.m06847 protein hydrolase, putative, expressed COG4229 Hydrolase Gph | BDEG_00442 | Batrachochytrium dendrobatidis conserved hypothetical protein (451 aa)
BDET_07335	25	C1-metabolism	highly similar to ( 900) AT2G26080 | Symbols: AtGLDP2 | AtGLDP2 (Arabidopsis thaliana glycine decarboxylase P-protein 2); ATP binding / glycine dehydrogenase (decarboxylating) | chr2:11109330-11113786 REVERSEhighly similar to ( 886) GCSPB_FLAPR Glycine dehydrogenase [decarboxylating] B, mitochondrial precursor (EC 1.4.4.2) (Glycine decarboxylase B) (Glycine cleavage system P-protein B) - Flaveria…
BDET_07335	1.2.4.1	PS.photorespiration.glycine cleavage.P subunit	highly similar to ( 900) AT2G26080 | Symbols: AtGLDP2 | AtGLDP2 (Arabidopsis thaliana glycine decarboxylase P-protein 2); ATP binding / glycine dehydrogenase (decarboxylating) | chr2:11109330-11113786 REVERSEhighly similar to ( 886) GCSPB_FLAPR Glycine dehydrogenase [decarboxylating] B, mitochondrial precursor (EC 1.4.4.2) (Glycine decarboxylase B) (Glycine cleavage system P-protein B) - Flaveria…
BDET_03917	27.2	RNA.transcription	highly similar to ( 876) AT3G57660 | Symbols: NRPA1 | NRPA1; DNA binding / DNA-directed RNA polymerase/ zinc ion binding | chr3:21353746-21362814 FORWARDvery weakly similar to (95.9) RPOC1_HUPLU DNA-directed RNA polymerase beta' chain (EC 2.7.7.6) (PEP) (Plastid-encoded RNA polymerase beta' subunit) (RNA polymerase beta' subunit) - Huperzia lucidula (Shining clubmoss) (Lycopodium lucidulum)modera…
BDET_04978	23.1.1.5	nucleotide metabolism.synthesis.pyrimidine.orotate phosphoribosyltransferase	moderately similar to ( 251) AT3G54470 | Symbols: | uridine 5'-monophosphate synthase / UMP synthase (PYRE-F) (UMPS) | chr3:20168285-20170245 REVERSEmoderately similar to ( 239) PYR5_TOBAC Uridine 5'-monophosphate synthase (UMP synthase) [Includes: Orotate phosphoribosyltransferase (EC 2.4.2.10) (OPRTase); Orotidine 5'-phosphate decarboxylase (EC 4.1.1.23) (OMPdecase)] (Fragment) - Nicotiana taba…
BDET_02500	35.2	not assigned.unknown	DUF1394 | BDEG_02493 | Batrachochytrium dendrobatidis conserved hypothetical protein (326 aa)
BDET_07968	31.2	cell.division	nearly identical (1133) AT3G09840 | Symbols: CDC48, ATCDC48, CDC48A | CDC48 (CELL DIVISION CYCLE 48); ATPase/ identical protein binding | chr3:3019494-3022832 FORWARDnearly identical (1108) CDC48_SOYBN Cell division cycle protein 48 homolog (Valosin-containing protein homolog) (VCP) - Glycine max (Soybean)nearly identical (1127) loc_os03g05730 12003.m06095 protein cell division control protein 48…
BDET_07968	29.5.11.20	protein.degradation.ubiquitin.proteasom	nearly identical (1133) AT3G09840 | Symbols: CDC48, ATCDC48, CDC48A | CDC48 (CELL DIVISION CYCLE 48); ATPase/ identical protein binding | chr3:3019494-3022832 FORWARDnearly identical (1108) CDC48_SOYBN Cell division cycle protein 48 homolog (Valosin-containing protein homolog) (VCP) - Glycine max (Soybean)nearly identical (1127) loc_os03g05730 12003.m06095 protein cell division control protein 48…
BDET_07968	29.5.9	protein.degradation.AAA type	nearly identical (1133) AT3G09840 | Symbols: CDC48, ATCDC48, CDC48A | CDC48 (CELL DIVISION CYCLE 48); ATPase/ identical protein binding | chr3:3019494-3022832 FORWARDnearly identical (1108) CDC48_SOYBN Cell division cycle protein 48 homolog (Valosin-containing protein homolog) (VCP) - Glycine max (Soybean)nearly identical (1127) loc_os03g05730 12003.m06095 protein cell division control protein 48…
BDET_05792	28.1	DNA.synthesis/chromatin structure	highly similar to ( 677) AT5G44635 | Symbols: MCM6 | minichromosome maintenance family protein / MCM family protein | chr5:18006431-18010542 REVERSEmoderately similar to ( 281) MCM3_MAIZE DNA replication licensing factor MCM3 homolog (Replication origin activator) (ROA protein) (Fragment) - Zea mays (Maize)highly similar to ( 669) loc_os05g14590 12005.m05870 protein DNA replication licensing fact…
BDET_02296	20.2.99	stress.abiotic.unspecified	very weakly similar to (84.3) AT3G53990 | Symbols: | universal stress protein (USP) family protein | chr3:19989658-19991019 REVERSEvery weakly similar to (84.7) loc_os02g52314 12002.m10262 protein ER6 protein, putative, expressedUSP_Like Usp UspA | BDEG_02291 | Batrachochytrium dendrobatidis conserved hypothetical protein (201 aa)
BDET_07027	35.1	not assigned.no ontology	very weakly similar to (53.9) AT1G69800 | Symbols: | CBS domain-containing protein | chr1:26274416-26276325 REVERSE CBS_pair_29 CBS_pair_14 CBS | BDEG_07008 | Batrachochytrium dendrobatidis conserved hypothetical protein (361 aa)
BDET_04339	29.5.11.5	protein.degradation.ubiquitin.ubiquitin protease	moderately similar to ( 427) AT3G20630 | Symbols: UBP14, TTN6, ATUBP14 | UBP14 (UBIQUITIN-SPECIFIC PROTEASE 14); ubiquitin-specific protease | chr3:7203001-7208340 REVERSEmoderately similar to ( 457) loc_os01g08200 12001.m07445 protein ubiquitin carboxyl-terminal hydrolase 14, putative, expressed UBP14 Peptidase_C19B UCH Peptidase_C19 Peptidase_C19E Peptidase_C19D peptidase_C19C UBP12 ZnF_UBP zf-…
BDET_01507	29.6	protein.folding	highly similar to ( 682) AT1G24510 | Symbols: | T-complex protein 1 epsilon subunit, putative / TCP-1-epsilon, putative / chaperonin, putative | chr1:8685504-8687660 REVERSEhighly similar to ( 680) TCPE2_AVESA T-complex protein 1 subunit epsilon (TCP-1-epsilon) (CCT-epsilon) (TCP-K36) - Avena sativa (Oat)highly similar to ( 689) loc_os06g36700 12006.m08205 protein T-complex protein 1 subunit epsi…
BDET_08266	13.2.6.2	amino acid metabolism.degradation.aromatic aa.tyrosine	moderately similar to ( 473) AT5G54080 | Symbols: HGO | HGO (HOMOGENTISATE 1,2-DIOXYGENASE); homogentisate 1,2-dioxygenase | chr5:21945920-21948070 FORWARDmoderately similar to ( 455) HGD_ORYSA Homogentisate 1,2-dioxygenase (EC 1.13.11.5) (Homogentisicase) (Homogentisate oxygenase) (Homogentisic acid oxidase) - Oryza sativa (Rice)moderately similar to ( 455) loc_os06g01360 12006.m31818 protein ho…
BDET_03276	35.2	not assigned.unknown	very weakly similar to (52.8) AT5G42890 | Symbols: ATSCP2, SCP2 | SCP2 (STEROL CARRIER PROTEIN 2); oxidoreductase/ sterol carrier | chr5:17194458-17195910 REVERSEvery weakly similar to (56.6) loc_os02g52720 12002.m10302 protein peroxisomal multifunctional enzyme type 2, putative SCP2 COG3255 | BDEG_03268 | Batrachochytrium dendrobatidis conserved hypothetical protein (418 aa)
BDET_07052	35.1	not assigned.no ontology	weakly similar to ( 138) AT1G53280 | Symbols: | DJ-1 family protein | chr1:19864942-19867341 REVERSEweakly similar to ( 130) loc_os06g34040 12006.m07940 protein 4-methyl-5-thiazole monophosphate biosynthesis protein, putative, expressed GATase1_DJ-1 DJ-1_PfpI PRK11574 GATase1_PfpI_like ThiJ GATase1_PfpI_2 COG4977 GATase1_AraC_1 GATase1_AraC_ArgR_like GATase1_PfpI_3 GATase1_PfpI_1 GATase1_AraC_2 G…
BDET_03762	29.1.9	protein.aa activation.valine-tRNA ligase	highly similar to ( 962) AT1G14610 | Symbols: TWN2, VALRS | TWN2 (TWIN 2); ATP binding / aminoacyl-tRNA ligase/ nucleotide binding / valine-tRNA ligase | chr1:5008502-5014486 REVERSEhighly similar to ( 975) loc_os03g48850 12003.m35366 protein valyl-tRNA synthetase, putative, expressed valS ValS tRNA-synt_1 IleS ileS ValRS_core ileS LeuS Ile_Leu_Val_MetRS_core leuS Anticodon_1 IleRS_core leuS LeuR…
BDET_01745	26.8	misc.nitrilases, *nitrile lyases, berberine bridge enzymes, reticuline oxidases, troponine reductases	moderately similar to ( 338) AT4G38220 | Symbols: | aminoacylase, putative / N-acyl-L-amino-acid amidohydrolase, putative | chr4:17925251-17926919 FORWARDmoderately similar to ( 339) loc_os08g40110 12008.m07991 protein aminoacylase-1, putative, expressed Peptidase_M20 ArgE PRK08651 PRK08262 PRK09133 PRK07906 PRK13013 PRK08588 PRK06915 PRK13004 PRK07522 PRK13009 PRK06837 PRK08596 PRK07318 PRK06156…
BDET_03157	30.5	signalling.G-proteins	moderately similar to ( 206) AT4G35020 | Symbols: ARAC3, ROP6, RHO1PS, ATROP6 | ARAC3 (ARABIDOPSIS RAC-LIKE 3); GTP binding / GTPase | chr4:16673176-16674540 FORWARDmoderately similar to ( 211) RAC7_ORYSA Rac-like GTP-binding protein 7 (OsRac7) (GTPase protein ROP5) - Oryza sativa (Rice)moderately similar to ( 211) loc_os02g20850 12002.m07327 protein rac-like GTP-binding protein 7, putative, expr…
BDET_07599	17.5.1.1	hormone metabolism.ethylene.synthesis-degradation.1-aminocyclopropane-1-carboxylate synthase	moderately similar to ( 307) AT1G77670 | Symbols: | aminotransferase class I and II family protein | chr1:29189043-29190901 REVERSEvery weakly similar to (75.5) 1A11_ORYSA 1-aminocyclopropane-1-carboxylate synthase 1 (EC 4.4.1.14) (ACC synthase 1) (S-adenosyl-L-methionine methylthioadenosine-lyase 1) - Oryza sativa (Rice)moderately similar to ( 305) loc_os09g28050 12009.m22116 protein asparate am…
BDET_02806	35.2	not assigned.unknown	moderately similar to ( 207) AT3G13330 | Symbols: | binding | chr3:4319804-4330061 REVERSEweakly similar to ( 183) loc_os06g19730 12006.m06632 protein HEAT repeat family protein, expressed | BDEG_02799 | Batrachochytrium dendrobatidis conserved hypothetical protein (1851 aa)
BDET_04640	35.2	not assigned.unknown	very weakly similar to (73.9) AT3G12050 | Symbols: | Aha1 domain-containing protein | chr3:3839289-3841303 FORWARDvery weakly similar to (75.1) loc_os08g36150 12008.m07604 protein activator of 90 kDa heat shock protein ATPase homolog 1, putative, expressed COG5580 Aha1_N | BDEG_04626 | Batrachochytrium dendrobatidis hypothetical protein (295 aa)
BDET_00204	20.2.1	stress.abiotic.heat	highly similar to ( 662) AT5G42020 | Symbols: BIP | BIP2; ATP binding | chr5:16807697-16810480 REVERSEhighly similar to ( 673) BIP4_TOBAC Luminal-binding protein 4 precursor (BiP 4) (78 kDa glucose-regulated protein homolog 4) (GRP 78-4) - Nicotiana tabacum (Common tobacco)highly similar to ( 654) loc_os03g50250 12003.m10018 protein luminal-binding protein 4 precursor, putative, expressed HSP70 d…
BDET_06995	26.13	misc.acid and other phosphatases	weakly similar to ( 115) AT1G07990 | Symbols: | SIT4 phosphatase-associated family protein | chr1:2477413-2482898 FORWARDvery weakly similar to (90.9) loc_os05g51490 12005.m28070 protein SAPS domain family member 2, putative, expressed SAPS | BDEG_06976 | Batrachochytrium dendrobatidis conserved hypothetical protein (497 aa)
BDET_02327	13.1.7	amino acid metabolism.synthesis.histidine	weakly similar to ( 113) AT4G14910 | Symbols: | imidazoleglycerol-phosphate dehydratase, putative | chr4:8528507-8530105 REVERSEweakly similar to ( 119) HIS7_WHEAT Imidazoleglycerol-phosphate dehydratase (EC 4.2.1.19) (IGPD) (Fragment) - Triticum aestivum (Wheat)weakly similar to ( 122) loc_os04g52710 12004.m35460 protein imidazoleglycerol-phosphate dehydratase, putative, expressed HisB hisF IGPD…
BDET_01361	29.4	protein.postranslational modification	very weakly similar to (58.5) AT2G20050 | Symbols: | ATP binding / cAMP-dependent protein kinase regulator/ catalytic/ protein kinase/ protein serine/threonine phosphatase | chr2:8649779-8654193 REVERSEvery weakly similar to (58.5) loc_os02g17970 12002.m07041 protein cyclic nucleotide-binding domain containing protein, expressed CAP_ED cNMP cNMP_binding Crp | BDEG_01357 | Batrachochytrium dendrob…
BDET_06886	35.2	not assigned.unknown	VPS10 | BDEG_06867 | Batrachochytrium dendrobatidis conserved hypothetical protein (2298 aa)
BDET_05176	35.2	not assigned.unknown	very weakly similar to (54.7) loc_os03g45270 12003.m09555 protein prostaglandin E synthase 3, putative, expressed p23 | BDEG_05161 | Batrachochytrium dendrobatidis hypothetical protein (165 aa)
BDET_03380	29.6	protein.folding	highly similar to ( 593) AT5G26360 | Symbols: | chaperonin, putative | chr5:9255561-9258891 REVERSEmoderately similar to ( 249) TCPE2_AVESA T-complex protein 1 subunit epsilon (TCP-1-epsilon) (CCT-epsilon) (TCP-K36) - Avena sativa (Oat)highly similar to ( 613) loc_os06g34690 12006.m08006 protein T-complex protein 1 subunit gamma, putative, expressed TCP1_gamma chaperonin_type_I_II cpn60 Cpn60_TCP…
BDET_04710	31.4	cell.vesicle transport	weakly similar to ( 169) AT5G58060 | Symbols: YKT61, ATYKT61, ATGP1 | YKT61 | chr5:23498277-23500128 FORWARDweakly similar to ( 165) loc_os01g64650 12001.m43292 protein VAMP-like protein YKT62, putative, expressed SNC1 Synaptobrevin | BDEG_04696 | Batrachochytrium dendrobatidis hypothetical protein similar to NTGP1 (209 aa)
BDET_06676	29.5.11.3	protein.degradation.ubiquitin.E2	moderately similar to ( 204) AT5G50870 | Symbols: UBC27 | UBC27 (ubiquitin-conjugating enzyme 27); ubiquitin-protein ligase | chr5:20699626-20700998 REVERSEweakly similar to ( 103) UBC2_WHEAT Ubiquitin-conjugating enzyme E2-17 kDa (EC 6.3.2.19) (Ubiquitin-protein ligase) (Ubiquitin carrier protein) - Triticum aestivum (Wheat)weakly similar to ( 199) loc_os01g70140 12001.m13062 protein ubiquitin-c…
BDET_08315	35.2	not assigned.unknown	| BDEG_08290 | Batrachochytrium dendrobatidis predicted protein (137 aa)
BDET_00154	29.4	protein.postranslational modification	moderately similar to ( 317) AT4G01370 | Symbols: ATMPK4, MPK4 | ATMPK4 (ARABIDOPSIS THALIANA MAP KINASE 4); MAP kinase/ kinase | chr4:567219-568889 FORWARDmoderately similar to ( 320) NTF6_TOBAC Mitogen-activated protein kinase homolog NTF6 (EC 2.7.11.24) (P43) - Nicotiana tabacum (Common tobacco)moderately similar to ( 310) loc_os10g38950 12010.m06663 protein OsMPK4 - putative MAPK based on ami…
BDET_06670	29.4	protein.postranslational modification	highly similar to ( 533) AT1G13320 | Symbols: PP2AA3 | PP2AA3 (PROTEIN PHOSPHATASE 2A SUBUNIT A3); binding / protein phosphatase type 2A regulator | chr1:4563970-4567348 REVERSEmoderately similar to ( 383) 2AAA_PEA Protein phosphatase PP2A regulatory subunit A (PR65) (Fragment) - Pisum sativum (Garden pea)highly similar to ( 526) loc_os09g07510 12009.m22048 protein serine/threonine-protein phosph…
BDET_00907	13.1.7.4	amino acid metabolism.synthesis.histidine.N'-5'-phosphoribosyl-formimino-5-aminoimidazole-4-carboxamide ribonucleotide isomerase	highly similar to ( 545) AT4G26900 | Symbols: AT-HF, HISN4 | AT-HF (HIS HF); imidazoleglycerol-phosphate synthase | chr4:13515514-13519608 FORWARDhighly similar to ( 526) loc_os03g15120 12003.m06949 protein imidazole glycerol phosphate synthase hisHF, chloroplast precursor, putative, expressed HisF HisF GATase1_IGP_Synthase HisH PRK00830 hisF PRK03220 PRK02083 PRK02621 PRK04281 His_biosynth PRK02…
BDET_08056	29.5.9	protein.degradation.AAA type	highly similar to ( 570) AT5G20000 | Symbols: | 26S proteasome AAA-ATPase subunit, putative | chr5:6756915-6759550 FORWARDmoderately similar to ( 326) PRS7_PRUPE 26S protease regulatory subunit 7 (26S proteasome subunit 7) (26S proteasome AAA-ATPase subunit RPT1) (Regulatory particle triple-A ATPase subunit 1) - Prunus persica (Peach)highly similar to ( 574) loc_os02g11050 12002.m06403 protein 26…
BDET_05681	29.2.1.2.2.518	protein.synthesis.ribosomal protein.eukaryotic.60S subunit.L18A	weakly similar to ( 196) AT1G29970 | Symbols: | RPL18AA (60S RIBOSOMAL PROTEIN L18A-1) | chr1:10499952-10501311 REVERSEweakly similar to ( 181) RL18A_ORYSA 60S ribosomal protein L18a - Oryza sativa (Rice)weakly similar to ( 181) loc_os01g54870 12001.m11648 protein 60S ribosomal protein L18a, putative, expressed Ribosomal_L18ae RPL20A | BDEG_05664 | Batrachochytrium dendrobatidis 60S ribosomal pro…
BDET_01228	35.2	not assigned.unknown	GH16_GPI_glucanosyltransferase Glyco_hydro_16 Glyco_hydrolase_16 GH16_lichenase | BDEG_01224 | Batrachochytrium dendrobatidis conserved hypothetical protein (387 aa)
BDET_04916	35.1	not assigned.no ontology	moderately similar to ( 296) AT2G43120 | Symbols: | pirin, putative | chr2:17927339-17928871 FORWARDmoderately similar to ( 322) loc_os03g62790 12003.m11157 protein pirin-like protein, putative, expressedCOG1741 Pirin Pirin_C | BDEG_04901 | Batrachochytrium dendrobatidis pirin (299 aa)
BDET_06518	29.5.7	protein.degradation.metalloprotease	moderately similar to ( 405) AT2G45240 | Symbols: MAP1A | MAP1A (METHIONINE AMINOPEPTIDASE 1A); aminopeptidase/ metalloexopeptidase | chr2:18656059-18658906 FORWARDmoderately similar to ( 402) loc_os10g36470 12010.m06457 protein methionine aminopeptidase 1A, putative, expressed MetAP1 PRK05716 Map PRK12896 Peptidase_M24 PRK12318 PRK12897 APP_MetAP PRK07281 PepP PRK08671 MetAP2 APP-like Prolidase …
BDET_04065	7.2.2	OPP.non-reductive PP.transaldolase	weakly similar to ( 152) AT1G12230 | Symbols: | transaldolase, putative | chr1:4148050-4150708 FORWARDweakly similar to ( 147) loc_os08g05830 12008.m80251 protein transaldolase, putative, expressed PRK05269 Transaldolase_TalAB PRK12309 PRK12346 Transaldolase MipB Transaldolase Transaldolase_FSA PRK01362 Transaldolase_like PRK03343 PRK03903 PRK09533 | BDEG_04055 | Batrachochytrium dendrobatidis co…
BDET_06363	11.9.4.2	lipid metabolism.lipid degradation.beta-oxidation.acyl CoA DH	moderately similar to ( 359) AT4G16760 | Symbols: ACX1, ATACX1 | ACX1 (ACYL-COA OXIDASE 1); acyl-CoA oxidase | chr4:9424930-9428689 REVERSEmoderately similar to ( 260) ACOX2_CUCMA Acyl-coenzyme A oxidase, peroxisomal precursor (EC 1.3.3.6) (AOX) (Long-chain acyl-CoA oxidase) - Cucurbita maxima (Pumpkin) (Winter squash)moderately similar to ( 352) loc_os06g01390 12006.m04878 protein acyl-coenzyme …
BDET_02458	35.1	not assigned.no ontology	weakly similar to ( 111) AT5G66550 | Symbols: | Maf family protein | chr5:26559752-26561162 REVERSEweakly similar to ( 124) loc_os11g34770 12011.m07333 protein maf-like protein CV_0124, putative, expressed Maf Maf Maf PRK03442 PRK02676 PRK00648 PRK02141 PRK03411 PRK03797 PRK00884 Maf_Ham1 PRK00234 PRK04222 PRK04056 PRK04425 PRK00148 PRK00078 PRK00238 PRK02478 PRK03098 PRK01441 PRK01946 | BDEG_024…
BDET_04144	35.2	not assigned.unknown	highly similar to ( 540) AT1G70730 | Symbols: | phosphoglucomutase, cytoplasmic, putative / glucose phosphomutase, putative | chr1:26669020-26673166 REVERSEhighly similar to ( 543) PGMC_PEA Phosphoglucomutase, cytoplasmic (EC 5.4.2.2) (Glucose phosphomutase) (PGM) - Pisum sativum (Garden pea)highly similar to ( 521) loc_os03g50480 12003.m35578 protein phosphoglucomutase, cytoplasmic 2, putative, …
BDET_03720	35.2	not assigned.unknown	USP_Like Usp UspA | BDEG_03711 | Batrachochytrium dendrobatidis predicted protein (151 aa)
BDET_00701	29.5.11.20	protein.degradation.ubiquitin.proteasom	moderately similar to ( 465) AT5G23540 | Symbols: | 26S proteasome regulatory subunit, putative | chr5:7938109-7939339 FORWARDmoderately similar to ( 467) loc_os01g16190 12001.m08216 protein 26S proteasome non-ATPase regulatory subunit 14, putative, expressed JAB_MPN Mov34 COG1310 | BDEG_00697 | Batrachochytrium dendrobatidis 26S proteasome non-ATPase regulatory subunit 14 (311 aa)
BDET_07831	3.5	minor CHO metabolism.others	moderately similar to ( 215) AT5G01670 | Symbols: | aldose reductase, putative | chr5:252000-253856 FORWARDmoderately similar to ( 204) ALDR_HORVU Aldose reductase (EC 1.1.1.21) (AR) (Aldehyde reductase) - Hordeum vulgare (Barley)moderately similar to ( 213) loc_os05g38230 12005.m28060 protein aldose reductase, putative, expressed ARA1 Aldo_ket_red dkgA dkgB Tas COG4989 PRK10625 COG1453 PRK10376 …
BDET_03460	29.2.1.2.2.8	protein.synthesis.ribosomal protein.eukaryotic.60S subunit.L8	moderately similar to ( 347) AT2G18020 | Symbols: EMB2296 | EMB2296 (embryo defective 2296); structural constituent of ribosome | chr2:7837151-7838160 FORWARDmoderately similar to ( 340) RL8_TOBAC 60S ribosomal protein L8 (60S ribosomal protein L2) - Nicotiana tabacum (Common tobacco)moderately similar to ( 344) loc_os12g38000 12012.m07586 protein 60S ribosomal protein L2, putative, expressed rpl…
BDET_02496	35.2	not assigned.unknown	| BDEG_02489 | Batrachochytrium dendrobatidis hypothetical protein (466 aa)
BDET_06031	26.24	misc.GCN5-related N-acetyltransferase	weakly similar to ( 114) AT2G39020 | Symbols: | GCN5-related N-acetyltransferase (GNAT) family protein | chr2:16295392-16296102 FORWARDvery weakly similar to (69.7) THT11_TOBAC Tyramine N-feruloyltransferase 4/11 (EC 2.3.1.110) (Hydroxycinnamoyl-CoA: tyramine N-hydroxycinnamoyltransferase) - Nicotiana tabacum (Common tobacco)weakly similar to ( 115) loc_os03g05710 12003.m06093 protein N-acetyltra…
BDET_02990	30.5	signalling.G-proteins	very weakly similar to (58.9) AT1G10510 | Symbols: emb2004 | emb2004 (embryo defective 2004) | chr1:3461771-3465590 FORWARDvery weakly similar to (69.7) loc_os05g46560 12005.m27945 protein ran GTPase activating protein, putative, expressed RNA1 LRR_RI | BDEG_02982 | Batrachochytrium dendrobatidis conserved hypothetical protein (830 aa)
BDET_08432	35.2	not assigned.unknown	PRK09198 PBEF_like NAPRTase_PncB NAPRTase PncB PRTase_typeII NAPRTase_A PRK09243 PRK12484 | BDEG_08407 | Batrachochytrium dendrobatidis conserved hypothetical protein (476 aa)
BDET_06814	21.2.1	redox.ascorbate and glutathione.ascorbate	moderately similar to ( 234) AT4G35000 | Symbols: APX3 | APX3 (ASCORBATE PEROXIDASE 3); L-ascorbate peroxidase | chr4:16665007-16667541 REVERSEmoderately similar to ( 234) APX3_ORYSA Probable L-ascorbate peroxidase 3 (EC 1.11.1.11) (OsAPx03) - Oryza sativa (Rice)moderately similar to ( 234) loc_os04g14680 12004.m06705 protein OsAPx3 - Peroxisomal Ascorbate Peroxidase encoding gene, expressedascor…
BDET_06831	29.2.3	protein.synthesis.initiation	moderately similar to ( 235) AT2G13540 | Symbols: ENS, ABH1, CBP80, ATCBP80 | ABH1 (ABA HYPERSENSITIVE 1); RNA cap binding | chr2:5637053-5642813 FORWARDmoderately similar to ( 248) loc_os03g22570 12003.m07658 protein ABH1, putative, expressed MIF4G_like MIF4G_like_2 | BDEG_06812 | Batrachochytrium dendrobatidis conserved hypothetical protein (827 aa)
BDET_02343	7.1.3	OPP.oxidative PP.6-phosphogluconate dehydrogenase	moderately similar to ( 210) AT4G20930 | Symbols: | 3-hydroxyisobutyrate dehydrogenase, putative | chr4:11198627-11201036 REVERSEmoderately similar to ( 209) loc_os06g46372 12006.m32270 protein 3-hydroxyisobutyrate dehydrogenase, mitochondrial precursor, putative, expressed MmsB garR NAD_binding_2 PRK09599 Gnd Gnd | BDEG_02337 | Batrachochytrium dendrobatidis 3-hydroxyisobutyrate dehydrogenase, m…
BDET_07096	29.2.1.2.1.27	protein.synthesis.ribosomal protein.eukaryotic.40S subunit.S27	weakly similar to ( 117) AT3G61110 | Symbols: ARS27A | ARS27A (ARABIDOPSIS RIBOSOMAL PROTEIN S27); structural constituent of ribosome | chr3:22611710-22612632 FORWARDweakly similar to ( 110) RS27_CHLRE 40S ribosomal protein S27 - Chlamydomonas reinhardtiiweakly similar to ( 107) loc_os04g27860 12004.m07908 protein 40S ribosomal protein S27, putative, expressed Ribosomal_S27e RPS27A rps27e | BDEG_…
BDET_04489	35.2	not assigned.unknown	| BDEG_04475 | Batrachochytrium dendrobatidis predicted protein (374 aa)
BDET_01727	35.1	not assigned.no ontology	weakly similar to ( 162) AT1G03210 | Symbols: | phenazine biosynthesis PhzC/PhzF family protein | chr1:782948-784240 FORWARDweakly similar to ( 151) loc_os01g16146 12001.m08212 protein phenazine biosynthesis protein, putative, expressed COG0384 PhzC-PhzF PRK10281 | BDEG_01723 | Batrachochytrium dendrobatidis conserved hypothetical protein (282 aa)
BDET_07662	29.3.1	protein.targeting.nucleus	nearly identical (1005) AT3G03110 | Symbols: XPO1B, CRM1B | XPO1B; binding / protein transporter | chr3:708966-716879 FORWARDhighly similar to ( 993) loc_os03g64080 12003.m11273 protein retrotransposon protein, putative, unclassified CRM1 CRM1_C Xpo1 | BDEG_07642 | Batrachochytrium dendrobatidis exportin-1 (1080 aa)
BDET_01141	29.2.4	protein.synthesis.elongation	nearly identical (1154) AT1G06220 | Symbols: MEE5, CLO, GFA1 | MEE5 (MATERNAL EFFECT EMBRYO ARREST 5); GTP binding / GTPase/ translation elongation factor/ translation factor, nucleic acid binding | chr1:1900524-1904583 FORWARDhighly similar to ( 595) EF2_BETVU Elongation factor 2 (EF-2) - Beta vulgaris (Sugar beet)nearly identical (1143) loc_os06g40600 12006.m08596 protein U5 small nuclear ribon…
BDET_06700	29.4	protein.postranslational modification	moderately similar to ( 214) AT4G26070 | Symbols: MEK1, NMAPKK, ATMEK1, MKK1 | MEK1 (MAP KINASE/ ERK KINASE 1); MAP kinase kinase/ kinase/ protein binding | chr4:13217797-13219695 FORWARDmoderately similar to ( 219) M2K1_ORYSA Mitogen-activated protein kinase kinase 1 (EC 2.7.12.2) (MAP kinase kinase 1) (MAPKK1) (OsMEK1) - Oryza sativa (Rice)moderately similar to ( 219) loc_os01g32660 12001.m4302…
BDET_05346	8.1.5	TCA / org transformation.TCA.2-oxoglutarate dehydrogenase	highly similar to ( 600) AT5G65750 | Symbols: | 2-oxoglutarate dehydrogenase E1 component, putative / oxoglutarate decarboxylase, putative / alpha-ketoglutaric dehydrogenase, putative | chr5:26304212-26307947 FORWARDhighly similar to ( 607) loc_os07g49520 12007.m09160 protein 2-oxoglutarate dehydrogenase E1 component, mitochondrial precursor, putative, expressed kgd SucA kgd TPP_E1_OGDC_like Tran…
BDET_01139	8.1.3	TCA / org transformation.TCA.aconitase	weakly similar to ( 174) AT4G26970 | Symbols: | aconitate hydratase/ copper ion binding | chr4:13543077-13548427 FORWARDweakly similar to ( 170) ACOC_ORYSA Putative aconitate hydratase, cytoplasmic (EC 4.2.1.3) (Citrate hydro-lyase) (Aconitase) - Oryza sativa (Rice)weakly similar to ( 175) loc_os03g04410 12003.m05971 protein aconitate hydratase, cytoplasmic, putative, expressed AcnA_Mitochondrial…
BDET_00538	34.1	transport.p- and v-ATPases	V-ATPase_G | BDEG_00535 | Batrachochytrium dendrobatidis hypothetical protein (120 aa)
BDET_06549	29.1	protein.aa activation	moderately similar to ( 396) AT3G04600 | Symbols: | tRNA synthetase class I (W and Y) family protein | chr3:1243152-1245958 FORWARDmoderately similar to ( 400) loc_os12g35570 12012.m26925 protein tryptophanyl-tRNA synthetase, putative, expressed PRK12285 TrpRS_core TrpS Tyr_Trp_RS_core PRK08560 tRNA-synt_1b PRK12282 TyrS | BDEG_06531 | Batrachochytrium dendrobatidis tryptophanyl-tRNA synthetase (…
BDET_06284	35.2	not assigned.unknown	Polysacc_deac_1 CDA1 | BDEG_06267 | Batrachochytrium dendrobatidis hypothetical protein (344 aa)
BDET_05949	8.1.1.1	TCA / org transformation.TCA.pyruvate DH.E1	moderately similar to ( 439) AT5G50850 | Symbols: MAB1 | MAB1 (MACCI-BOU); catalytic/ pyruvate dehydrogenase (acetyl-transferring) | chr5:20689671-20692976 FORWARDmoderately similar to ( 417) ODPB_PEA Pyruvate dehydrogenase E1 component subunit beta, mitochondrial precursor (EC 1.2.4.1) (PDHE1-B) - Pisum sativum (Garden pea)moderately similar to ( 427) loc_os09g33500 12009.m22013 protein pyruvate…
BDET_03615	29.5.5	protein.degradation.serine protease	moderately similar to ( 275) AT5G22980 | Symbols: scpl47 | scpl47 (serine carboxypeptidase-like 47); serine-type carboxypeptidase | chr5:7688084-7690481 FORWARDmoderately similar to ( 285) CBP3_ORYSA Serine carboxypeptidase 3 precursor (EC 3.4.16.5) (Serine carboxypeptidase III) - Oryza sativa (Rice)moderately similar to ( 285) loc_os02g02320 12002.m05581 protein serine carboxypeptidase 3 precurs…
BDET_04566	35.2	not assigned.unknown	| BDEG_04552 | Batrachochytrium dendrobatidis predicted protein (698 aa)
BDET_07727	29.5.11.20	protein.degradation.ubiquitin.proteasom	moderately similar to ( 308) AT5G66140 | Symbols: PAD2 | PAD2 (PROTEASOME ALPHA SUBUNIT D 2); endopeptidase/ peptidase/ threonine-type endopeptidase | chr5:26437445-26438677 REVERSEmoderately similar to ( 309) PSA7_ORYSA Proteasome subunit alpha type 7 (EC 3.4.25.1) (20S proteasome alpha subunit D) (20S proteasome subunit alpha-4) - Oryza sativa (Rice)moderately similar to ( 311) loc_os08g43540 1…
BDET_02954	34.16	transport.ABC transporters and multidrug resistance systems	highly similar to ( 665) AT2G34660 | Symbols: ATMRP2, EST4, MRP2 | ATMRP2 (ARABIDOPSIS THALIANA MULTIDRUG RESISTANCE-ASSOCIATED PROTEIN 2); ATPase, coupled to transmembrane movement of substances | chr2:14603267-14612387 FORWARDvery weakly similar to (86.3) CYSA_MESVI Probable sulfate/thiosulfate import ATP-binding protein cysA (EC 3.6.3.25) (Sulfate-transporting ATPase) - Mesostigma viridehighly…
BDET_08248	35.1	not assigned.no ontology	highly similar to ( 509) AT3G13772 | Symbols: | endomembrane protein 70, putative | chr3:4521712-4524394 REVERSEhighly similar to ( 525) loc_os06g37160 12006.m08251 protein transmembrane 9 superfamily protein member 4, putative, expressed EMP70 | BDEG_08223 | Batrachochytrium dendrobatidis transmembrane 9 superfamily protein member 2 precursor (631 aa)
BDET_00145	29.1	protein.aa activation	weakly similar to ( 191) AT4G26300 | Symbols: emb1027 | emb1027 (embryo defective 1027); ATP binding / aminoacyl-tRNA ligase/ arginine-tRNA ligase/ nucleotide binding | chr4:13308400-13313109 REVERSEmoderately similar to ( 205) loc_os05g07030 12005.m083624 protein arginyl-tRNA synthetase, putative, expressed ArgS argS PRK12451 tRNA-synt_1d ArgRS_core DALR_1 | BDEG_00145 | Batrachochytrium dendrob…
BDET_03573	29.2.3	protein.synthesis.initiation	moderately similar to ( 328) AT4G11420 | Symbols: EIF3A, ATEIF3A-1, EIF3A-1, ATTIF3A1, TIF3A1 | EIF3A (EUKARYOTIC TRANSLATION INITIATION FACTOR 3A); translation initiation factor | chr4:6947834-6952053 REVERSEmoderately similar to ( 319) IF3A_TOBAC Eukaryotic translation initiation factor 3 subunit 10 (eIF-3 theta) (Eukaryotic translation initiation factor 3 large subunit) (eIF3a) (PNLA-35) - Nic…
BDET_06090	15.3	metal handling.regulation	weakly similar to ( 182) AT5G43850 | Symbols: ATARD4, ARD4 | ARD4; acireductone dioxygenase [iron(II)-requiring]/ metal ion binding | chr5:17627364-17629122 REVERSEweakly similar to ( 175) ARD1_ORYSA 1,2-dihydroxy-3-keto-5-methylthiopentene dioxygenase 1 (EC 1.13.-.-) (Aci-reductone dioxygenase 1) (Submergence-induced protein 2) - Oryza sativa (Rice)weakly similar to ( 175) loc_os10g28350 12010.m…
BDET_08213	25.5	C1-metabolism.Methylenetetrahydrofolate dehydrogenase & Methenyltetrahydrofolate cyclohydrolase	highly similar to ( 786) AT1G50480 | Symbols: THFS | THFS (10-FORMYLTETRAHYDROFOLATE SYNTHETASE); ATP binding / copper ion binding / formate-tetrahydrofolate ligase | chr1:18702064-18704687 FORWARDhighly similar to ( 796) FTHS_SPIOL Formate--tetrahydrofolate ligase (EC 6.3.4.3) (Formyltetrahydrofolate synthetase) (10-formyletrahydrofolate synthetase) (FHS) (FTHFS) - Spinacia oleracea (Spinach)hig…
BDET_06414	34.16	transport.ABC transporters and multidrug resistance systems	highly similar to ( 591) AT3G62700 | Symbols: ATMRP10 | ATMRP10; ATPase, coupled to transmembrane movement of substances | chr3:23190428-23195727 REVERSEweakly similar to ( 137) MDR_ORYSA Putative multidrug resistance protein (P-glycoprotein) - Oryza sativa (Rice)moderately similar to ( 347) loc_os04g49900 12004.m09923 protein multidrug resistance-associated protein 3, putative, expressed ABCC_MR…
BDET_00912	35.2	not assigned.unknown	PhoA Alk_phosphatase alkPPc alkPPc PRK10518 | BDEG_00908 | Batrachochytrium dendrobatidis hypothetical protein similar to alkaline phosphatase (562 aa)
BDET_00722	29.7.4	protein.glycosylation.UDP-glucose glycoprotein glucosyltransferase	highly similar to ( 662) AT1G71220 | Symbols: EBS1 | EBS1 (EMS-mutagenized bri1 suppressor 1); UDP-glucose:glycoprotein glucosyltransferase/ transferase, transferring glycosyl groups / transferase, transferring hexosyl groups | chr1:26841664-26851730 FORWARDhighly similar to ( 536) loc_os02g44510 12002.m77741 protein UDP-glucose glycoprotein glucosyltransferase 1 precursor, putative, expressed UD…
BDET_05788	35.2	not assigned.unknown	| BDEG_05771 | Batrachochytrium dendrobatidis predicted protein (1877 aa)
BDET_02857	29.6	protein.folding	highly similar to ( 639) AT3G11830 | Symbols: | chaperonin, putative | chr3:3732734-3736156 FORWARDmoderately similar to ( 215) TCPE2_AVESA T-complex protein 1 subunit epsilon (TCP-1-epsilon) (CCT-epsilon) (TCP-K36) - Avena sativa (Oat)highly similar to ( 638) loc_os06g47320 12006.m09258 protein T-complex protein 1 subunit eta, putative, expressed TCP1_eta chaperonin_type_I_II cpn60 GroL Cpn60_TC…
BDET_06446	21.2.1	redox.ascorbate and glutathione.ascorbate	weakly similar to ( 140) AT3G27820 | Symbols: ATMDAR4, MDAR4 | MDAR4 (MONODEHYDROASCORBATE REDUCTASE 4); monodehydroascorbate reductase (NADH) | chr3:10315249-10317881 FORWARDweakly similar to ( 107) MDAR_PEA Monodehydroascorbate reductase (EC 1.6.5.4) (MDAR) (Ascorbate free radical reductase) (AFR reductase) - Pisum sativum (Garden pea)weakly similar to ( 119) loc_os02g47790 12002.m09813 protein…
BDET_05225	31.4	cell.vesicle transport	highly similar to ( 763) AT4G11380 | Symbols: | beta-adaptin, putative | chr4:6920608-6925444 FORWARDhighly similar to ( 777) loc_os03g23950 12003.m07741 protein AP-1 complex subunit beta-1, expressed Adaptin_N COG5096 SEC21 | BDEG_05210 | Batrachochytrium dendrobatidis hypothetical protein similar to adaptor protein complex AP-1 (926 aa)
BDET_08147	29.5.11.3	protein.degradation.ubiquitin.E2	weakly similar to ( 162) AT3G57870 | Symbols: AHUS5, EMB1637, SCE1, SCE1A, ATSCE1 | SCE1 (SUMO CONJUGATION ENZYME 1); SUMO ligase | chr3:21428831-21430110 REVERSEweakly similar to ( 110) UBC2_MEDSA Ubiquitin-conjugating enzyme E2-17 kDa (EC 6.3.2.19) (Ubiquitin-protein ligase) (Ubiquitin carrier protein) - Medicago sativa (Alfalfa)weakly similar to ( 161) loc_os10g39120 12010.m21951 protein ubiqu…
BDET_02765	35.2	not assigned.unknown	nearly identical (1346) AT5G37830 | Symbols: OXP1 | OXP1 (OXOPROLINASE 1); 5-oxoprolinase (ATP-hydrolyzing)/ hydrolase | chr5:15056635-15060525 REVERSEnearly identical (1296) loc_os01g73514 12001.m97467 protein 5-oxoprolinase, putative, expressed HyuB Hydantoinase_B HyuA Hydantoinase_A Hydant_A_N | BDEG_02758 | Batrachochytrium dendrobatidis 5-oxoprolinase (1378 aa)
BDET_07687	29.2.4	protein.synthesis.elongation	very weakly similar to (68.6) AT1G33040 | Symbols: NACA5 | NACA5 (NASCENT POLYPEPTIDE-ASSOCIATED COMPLEX SUBUNIT ALPHA-LIKE PROTEIN 5) | chr1:11966547-11967696 FORWARDvery weakly similar to (77.4) loc_os01g71230 12001.m43374 protein nascent polypeptide-associated complex alpha subunit-like protein 3, putative, expressed NAC EGD2 | BDEG_07667 | Batrachochytrium dendrobatidis hypothetical protein (…
BDET_00601	31.1	cell.organisation	highly similar to ( 779) AT5G62700 | Symbols: TUB3 | TUB3; GTP binding / GTPase/ structural molecule | chr5:25184501-25186426 FORWARDhighly similar to ( 815) TBB_CHLRE Tubulin beta-1/beta-2 chain - Chlamydomonas reinhardtiihighly similar to ( 792) loc_os03g56810 12003.m35436 protein tubulin beta-7 chain, putative, expressed beta_tubulin COG5023 Tubulin_FtsZ alpha_tubulin gamma_tubulin epsilon_tub…
BDET_00935	29.3.4.2	protein.targeting.secretory pathway.golgi	highly similar to ( 728) AT3G23660 | Symbols: | transport protein, putative | chr3:8513666-8517729 REVERSEhighly similar to ( 748) loc_os11g24560 12011.m06382 protein protein transport protein Sec23A, putative, expressed SEC23 Sec23-like Sec23_trunk trunk_domain Sec23_helical COG5028 Sec23_BS zf-Sec23_Sec24 Sec24-like Gelsolin | BDEG_00931 | Batrachochytrium dendrobatidis protein transport protei…
BDET_05893	21.1	redox.thioredoxin	weakly similar to ( 120) AT1G04980 | Symbols: ATPDIL2-2, ATPDI10, PDI10 | ATPDIL2-2 (PDI-LIKE 2-2); protein disulfide isomerase | chr1:1413869-1416120 REVERSEvery weakly similar to (92.0) PDIA6_MEDSA Probable protein disulfide-isomerase A6 precursor (EC 5.3.4.1) (P5) - Medicago sativa (Alfalfa)weakly similar to ( 119) loc_os09g27830 12009.m22113 protein OsPDIL2-3 - Oryza sativa protein disulfide …
BDET_04807	29.6	protein.folding	weakly similar to ( 125) AT3G25220 | Symbols: FKBP15-1 | FKBP15-1; FK506 binding / peptidyl-prolyl cis-trans isomerase | chr3:9182691-9184463 FORWARDweakly similar to ( 126) FKB15_VICFA FK506-binding protein 2 precursor (EC 5.2.1.8) (Peptidyl-prolyl cis-trans isomerase) (PPIase) (Rotamase) (15 kDa FKBP) (FKBP-15) - Vicia faba (Broad bean)weakly similar to ( 135) loc_os01g68710 12001.m150820 prote…
BDET_01648	23.1.2.20	nucleotide metabolism.synthesis.purine.adenylosuccinate synthase	moderately similar to ( 425) AT3G57610 | Symbols: ADSS | ADSS (ADENYLOSUCCINATE SYNTHASE); adenylosuccinate synthase | chr3:21334519-21336603 REVERSEmoderately similar to ( 414) PURA_MAIZE Adenylosuccinate synthetase, chloroplast precursor (EC 6.3.4.4) (IMP--aspartate ligase) (AdSS) (AMPSase) - Zea mays (Maize)moderately similar to ( 434) loc_os03g49220 12003.m35369 protein adenylosuccinate synth…
BDET_01995	27.2	RNA.transcription	weakly similar to ( 114) AT1G54250 | Symbols: ATRPABC16.5, NRPB8A, NRPE8A | NRPB8A; DNA-directed RNA polymerase | chr1:20255210-20256335 FORWARDweakly similar to ( 110) loc_os06g48230 12006.m091774 protein DNA-directed RNA polymerases I, II, and III 17.1 kDa polypeptide, putative, expressed RPOL8c RNA_pol_Rpb8 | BDEG_01991 | Batrachochytrium dendrobatidis DNA-directed RNA polymerases I (140 aa)
BDET_01620	26.7	misc.oxidases - copper, flavone etc	moderately similar to ( 238) AT4G21580 | Symbols: | oxidoreductase, zinc-binding dehydrogenase family protein | chr4:11475822-11477514 FORWARDvery weakly similar to (83.6) QORH_SPIOL Chloroplastic quinone-oxidoreductase homolog (EC 1.-.-.-) (ceQORH) - Spinacia oleracea (Spinach)moderately similar to ( 235) loc_os02g56180 12002.m10642 protein quinone oxidoreductase, putative, expressed Qor AdhP PR…
BDET_05221	23.3.1.3	nucleotide metabolism.salvage.phosphoribosyltransferases.upp	moderately similar to ( 245) AT3G27190 | Symbols: | uracil phosphoribosyltransferase, putative / UMP pyrophosphorylase, putative / UPRTase, putative | chr3:10039504-10042917 REVERSEvery weakly similar to (84.7) UPP_TOBAC Uracil phosphoribosyltransferase (EC 2.4.2.9) (UMP pyrophosphorylase) (UPRTase) - Nicotiana tabacum (Common tobacco)moderately similar to ( 236) loc_os08g41790 12008.m08157 prote…
BDET_05768	34.1	transport.p- and v-ATPases	highly similar to ( 502) AT5G57350 | Symbols: AHA3, ATAHA3 | AHA3; ATPase/ hydrogen-exporting ATPase, phosphorylative mechanism | chr5:23231208-23236381 REVERSEmoderately similar to ( 496) PMA1_NICPL Plasma membrane ATPase 1 (EC 3.6.3.6) (Proton pump 1) - Nicotiana plumbaginifolia (Leadwort-leaved tobacco)highly similar to ( 506) loc_os12g44150 12012.m073901 protein plasma membrane ATPase 1, puta…
BDET_06741	8.2.11	TCA / org transformation.other organic acid transformatons.atp-citrate lyase	highly similar to ( 623) AT5G49460 | Symbols: ACLB-2 | ACLB-2 (ATP CITRATE LYASE SUBUNIT B 2); ATP citrate synthase | chr5:20055048-20058195 FORWARDvery weakly similar to (74.3) SUCA_ORYSA Probable succinyl-CoA ligase [GDP-forming] subunit alpha, mitochondrial precursor (EC 6.2.1.4) (Succinyl-CoA synthetase subunit alpha) (SCS-alpha) - Oryza sativa (Rice)highly similar to ( 628) loc_os01g19450 12…
BDET_03770	29.5	protein.degradation	weakly similar to ( 104) AT4G17510 | Symbols: UCH3 | UCH3 (UBIQUITIN C-TERMINAL HYDROLASE 3); ubiquitin thiolesterase | chr4:9767114-9768648 REVERSEvery weakly similar to (97.8) loc_os02g43760 12002.m09410 protein ubiquitin carboxyl-terminal hydrolase isozyme L3, putative, expressed Peptidase_C12 | BDEG_03761 | Batrachochytrium dendrobatidis predicted protein (168 aa)
BDET_02259	23.5.4	nucleotide metabolism.deoxynucleotide metabolism.ribonucleoside-diphosphate reductase	moderately similar to ( 406) AT3G27060 | Symbols: TSO2 | TSO2 (TSO meaning 'ugly' in Chinese); oxidoreductase/ ribonucleoside-diphosphate reductase/ transition metal ion binding | chr3:9979971-9981057 REVERSEmoderately similar to ( 404) RIR2_TOBAC Ribonucleoside-diphosphate reductase small chain (EC 1.17.4.1) (Ribonucleotide reductase small subunit) (Ribonucleoside-diphosphate reductase R2 subuni…
BDET_05508	35.2	not assigned.unknown	very weakly similar to (53.1) loc_os01g43090 12001.m10572 protein auxin-induced protein PCNT115, putative, expressed Tas Aldo_ket_red ARA1 COG4989 COG1453 | BDEG_05491 | Batrachochytrium dendrobatidis conserved hypothetical protein (545 aa)
BDET_00714	13.1.7.7	amino acid metabolism.synthesis.histidine.histidinol-phosphate aminotransferase	weakly similar to ( 154) AT5G10330 | Symbols: EMB2196, HPA1, HISN6A, ATHPA1 | HPA1 (HISTIDINOL PHOSPHATE AMINOTRANSFERASE 1); histidinol-phosphate transaminase | chr5:3248027-3249693 REVERSEweakly similar to ( 140) HIS8_NICPL Histidinol-phosphate aminotransferase, chloroplast precursor (EC 2.6.1.9) (Imidazole acetol-phosphate transaminase) - Nicotiana plumbaginifolia (Leadwort-leaved tobacco)weak…
BDET_01879	29.5.9	protein.degradation.AAA type	weakly similar to ( 179) AT3G53230 | Symbols: | cell division cycle protein 48, putative / CDC48, putative | chr3:19723416-19726489 FORWARDweakly similar to ( 178) CDC48_SOYBN Cell division cycle protein 48 homolog (Valosin-containing protein homolog) (VCP) - Glycine max (Soybean)weakly similar to ( 177) loc_os10g30580 12010.m65393 protein cell division control protein 48 homolog E, putative, exp…
BDET_03024	29.4	protein.postranslational modification	moderately similar to ( 419) AT1G17720 | Symbols: ATB BETA | ATB BETA; nucleotide binding / protein phosphatase type 2A regulator | chr1:6093949-6098065 REVERSEmoderately similar to ( 422) 2ABA_ORYSA Serine/threonine protein phosphatase 2A 55 kDa regulatory subunit B alpha isoform (PP2A, subunit B, alpha isoform) - Oryza sativa (Rice)moderately similar to ( 418) loc_os06g36770 12006.m31885 protei…
BDET_01043	29.3.4.99	protein.targeting.secretory pathway.unspecified	weakly similar to ( 189) AT2G18390 | Symbols: TTN5, HAL, ARL2, ATARLC1 | TTN5 (TITAN 5); GTP binding / GTPase | chr2:7988335-7989374 FORWARDweakly similar to ( 139) ARF_MAIZE ADP-ribosylation factor - Zea mays (Maize)weakly similar to ( 190) loc_os02g22140 12002.m07452 protein ADP-ribosylation factor, putative, expressed Arl2 Arf Arl3 Arf_Arl Arl1 Arf1_5_like Arl5_Arl8 Arf6 ARLTS1 ARF ARD1 Arfrp1…
BDET_02192	35.2	not assigned.unknown	PRK06847 | BDEG_02187 | Batrachochytrium dendrobatidis predicted protein (793 aa)
BDET_03560	16.1.2.1	secondary metabolism.isoprenoids.mevalonate pathway.acetyl-CoA C-acyltransferase	moderately similar to ( 390) AT5G48230 | Symbols: EMB1276, ACAT2 | ACAT2 (ACETOACETYL-COA THIOLASE 2); acetyl-CoA C-acetyltransferase/ catalytic | chr5:19552570-19555030 REVERSEmoderately similar to ( 363) loc_os09g07830 12009.m059940 protein acetyl-CoA acetyltransferase, cytosolic 1, putative, expressed thiolase PRK08235 PRK05790 PRK07800 PRK07025 PRK06954 PRK07491 PRK06845 PRK07124 PRK06366 PRK…
BDET_04779	29.5.11.20	protein.degradation.ubiquitin.proteasom	moderately similar to ( 326) AT4G24820 | Symbols: | 26S proteasome regulatory subunit, putative (RPN7) | chr4:12790471-12792599 REVERSEmoderately similar to ( 320) PSMD6_ORYSA 26S proteasome non-ATPase regulatory subunit 6 (26S proteasome regulatory particle non-ATPase subunit 7) (OsRPN7) - Oryza sativa (Rice)moderately similar to ( 320) loc_os04g40850 12004.m35346 protein 26S proteasome non-ATPa…
BDET_03166	35.2	not assigned.unknown	| BDEG_03158 | Batrachochytrium dendrobatidis predicted protein (165 aa)
BDET_05789	16.1.5	secondary metabolism.isoprenoids.terpenoids	highly similar to ( 606) AT2G07050 | Symbols: CAS1 | CAS1 (cycloartenol synthase 1); cycloartenol synthase | chr2:2924629-2930295 FORWARDmoderately similar to ( 225) AOX1_SOYBN Alternative oxidase 1, mitochondrial precursor (EC 1.-.-.-) - Glycine max (Soybean)highly similar to ( 599) loc_os02g04710 12002.m33547 protein cycloartenol synthase, putative, expressed SQCY_1 SQCY SqhC AOX AOX ISOPREN_C2…
BDET_02367	29.2.1.2.1.5	protein.synthesis.ribosomal protein.eukaryotic.40S subunit.S5	moderately similar to ( 268) AT2G37270 | Symbols: ATRPS5B | ATRPS5B (RIBOSOMAL PROTEIN 5B); structural constituent of ribosome | chr2:15647883-15649042 REVERSEmoderately similar to ( 272) RS5_CICAR 40S ribosomal protein S5 (Fragment) - Cicer arietinum (Chickpea) (Garbanzo)moderately similar to ( 270) loc_os01g01060 12001.m42817 protein 40S ribosomal protein S5, putative, expressed PRK04027 RpsG R…
BDET_01524	26.3.1	misc.gluco-, galacto- and mannosidases.alpha-galactosidase	highly similar to ( 616) AT5G63840 | Symbols: RSW3 | RSW3 (RADIAL SWELLING 3); glucosidase/ hydrolase, hydrolyzing O-glycosyl compounds | chr5:25545056-25548922 FORWARDmoderately similar to ( 224) AGLU_BETVU Alpha-glucosidase precursor (EC 3.2.1.20) (Maltase) - Beta vulgaris (Sugar beet)highly similar to ( 597) loc_os03g11720 12003.m06624 protein neutral alpha-glucosidase AB precursor, putative, …
BDET_05666	23.1.2.1	nucleotide metabolism.synthesis.purine.amidophosphoribosyltransferase	moderately similar to ( 244) AT4G34740 | Symbols: ATASE2, CIA1, ATPURF2 | ATASE2 (GLN PHOSPHORIBOSYL PYROPHOSPHATE AMIDOTRANSFERASE 2); amidophosphoribosyltransferase | chr4:16574894-16576579 REVERSEmoderately similar to ( 226) PUR1_SOYBN Amidophosphoribosyltransferase, chloroplast precursor (EC 2.4.2.14) (Glutamine phosphoribosylpyrophosphate amidotransferase) (ATASE) (GPAT) - Glycine max (Soybe…
BDET_04374	16.1.2.1	secondary metabolism.isoprenoids.mevalonate pathway.acetyl-CoA C-acyltransferase	moderately similar to ( 372) AT5G47720 | Symbols: | acetyl-CoA C-acyltransferase, putative / 3-ketoacyl-CoA thiolase, putative | chr5:19331866-19334009 FORWARDmoderately similar to ( 375) loc_os01g02020 12001.m150463 protein acetyl-CoA acetyltransferase, cytosolic 2, putative, expressed thiolase PRK08235 PRK05790 PRK06954 PRK07025 PRK07491 PRK07800 PRK06845 PRK09051 PRK05656 PRK07124 PRK08041 PRK…
BDET_04253	29.5.7	protein.degradation.metalloprotease	very weakly similar to (51.6) loc_os08g40110 12008.m07991 protein aminoacylase-1, putative, expressed PRK08201 PRK09104 PRK07907 ArgE PRK06446 PRK07079 Peptidase_M20 PRK08651 PRK07318 PRK06133 PRK07522 PRK08596 PRK13013 PRK09133 PRK07205 PRK08262 PRK06156 PRK05111 PRK06837 PRK06915 PRK08588 PRK07906 PRK08554 PRK13009 | BDEG_04240 | Batrachochytrium dendrobatidis hypothetical protein similar to gl…
BDET_08609	35.2	not assigned.unknown	COG5135 | BDEG_08584 | Batrachochytrium dendrobatidis hypothetical protein (461 aa)
BDET_02206	28.2	DNA.repair	weakly similar to ( 162) AT5G38470 | Symbols: | DNA repair protein RAD23, putative | chr5:15404720-15407251 FORWARDweakly similar to ( 147) RAD23_ORYSA Probable DNA repair protein RAD23 (OsRAD23) - Oryza sativa (Rice)weakly similar to ( 152) loc_os02g08300 12002.m06176 protein DNA repair protein RAD23-1, putative, expressed RAD23_N XPC-binding UBQ ubiquitin UBL Scythe_N | BDEG_02201 | Batrachochy…
BDET_07260	35.2	not assigned.unknown	very weakly similar to (65.9) AT5G48545 | Symbols: | histidine triad family protein / HIT family protein | chr5:19676228-19677945 FORWARDvery weakly similar to (63.2) loc_os12g13120 12012.m26869 protein histidine triad family protein, putative, expressed HINT_subgroup Hit HIT PKCI_related | BDEG_07241 | Batrachochytrium dendrobatidis predicted protein (155 aa)
BDET_03180	31.1	cell.organisation	ADF Cofilin_ADF ADF SH3 SH3 SH3_1 SH3_2 | BDEG_03172 | Batrachochytrium dendrobatidis hypothetical protein (597 aa)
BDET_05059	23.1.1.1	nucleotide metabolism.synthesis.pyrimidine.carbamoyl phosphate synthetase	highly similar to ( 772) AT1G29900 | Symbols: CARB | CARB (CARBAMOYL PHOSPHATE SYNTHETASE B); ATP binding / carbamoyl-phosphate synthase/ catalytic | chr1:10468164-10471976 FORWARDmoderately similar to ( 282) PYRB2_PEA Aspartate carbamoyltransferase 2, chloroplast precursor (EC 2.1.3.2) (Aspartate transcarbamylase 2) (ATCase 2) - Pisum sativum (Garden pea)highly similar to ( 753) loc_os01g38970 1…
BDET_01500	28.1	DNA.synthesis/chromatin structure	highly similar to ( 723) AT5G67100 | Symbols: ICU2 | ICU2 (INCURVATA2); DNA-directed DNA polymerase | chr5:26776994-26785104 FORWARDhighly similar to ( 684) DPOLA_ORYSA DNA polymerase alpha catalytic subunit (EC 2.7.7.7) - Oryza sativa (Rice)highly similar to ( 652) loc_os01g64820 12001.m12595 protein DNA polymerase alpha catalytic subunit, putative, expressed PolB DNA_pol_B POLBc POLBc Aldedh PR…
BDET_00261	29.4	protein.postranslational modification	highly similar to ( 673) AT2G38280 | Symbols: FAC1, ATAMPD | FAC1 (EMBRYONIC FACTOR1); AMP deaminase | chr2:16033767-16038793 REVERSEhighly similar to ( 661) AMPD_ORYSA Probable AMP deaminase (EC 3.5.4.6) - Oryza sativa (Rice)highly similar to ( 682) loc_os05g28180 12005.m64228 protein AMP deaminase 2, putative, expressed AMPD Add A_deaminase S_TKc S_TKc ADA_AMPD Pkinase SPS1 Pkinase_Tyr TyrKc PT…
BDET_08318	33.30.1	development.multitarget.target of rapamycin	nearly identical (1800) AT1G50030 | Symbols: TOR | TOR (TARGET OF RAPAMYCIN); 1-phosphatidylinositol-3-kinase/ protein binding | chr1:18522626-18539619 REVERSEweakly similar to ( 167) ATR_ORYSA Serine/threonine-protein kinase ATR (EC 2.7.11.1) - Oryza sativa (Rice)nearly identical (1234) loc_os05g14550 12005.m05866 protein phosphatidylinositol 3-kinase tor2, putative, expressed TEL1 PI3Kc_related…
BDET_05856	31.4	cell.vesicle transport	highly similar to ( 981) AT1G79990 | Symbols: | protein binding / structural molecule | chr1:30085910-30091949 FORWARDvery weakly similar to (72.0) PF20_CHLRE Flagellar WD repeat protein PF20 - Chlamydomonas reinhardtiihighly similar to ( 997) loc_os06g05180 12006.m71402 protein coatomer subunit beta, putative, expressed Coatomer_WDAD WD40 COG2319 WD40 WD40 | BDEG_05839 | Batrachochytrium dendrob…
BDET_03579	29.1.7	protein.aa activation.alanine-tRNA ligase	highly similar to ( 832) AT1G50200 | Symbols: ALATS, ACD | ALATS (ALANYL-TRNA SYNTHETASE); ATP binding / alanine-tRNA ligase/ ligase, forming aminoacyl-tRNA and related compounds / nucleic acid binding / nucleotide binding | chr1:18591429-18598311 REVERSEvery weakly similar to (50.1) K125_TOBAC 125 kDa kinesin-related protein - Nicotiana tabacum (Common tobacco)highly similar to ( 840) loc_os10g1…
BDET_00051	29.2.1.2.1.8	protein.synthesis.ribosomal protein.eukaryotic.40S subunit.S8	moderately similar to ( 219) AT5G59240 | Symbols: | 40S ribosomal protein S8 (RPS8B) | chr5:23902626-23903670 REVERSEmoderately similar to ( 214) RS8_ORYSA 40S ribosomal protein S8 - Oryza sativa (Rice)moderately similar to ( 217) loc_os04g28180 12004.m07935 protein 40S ribosomal protein S8, putative, expressed Ribosomal_S8e RPS8A PRK04049 | BDEG_00051 | Batrachochytrium dendrobatidis 40S ribosom…
BDET_08055	29.5.11.20	protein.degradation.ubiquitin.proteasom	moderately similar to ( 422) AT5G19990 | Symbols: RPT6A, ATSUG1 | RPT6A (REGULATORY PARTICLE TRIPLE-A ATPASE 6A); ATPase | chr5:6752144-6754918 FORWARDmoderately similar to ( 250) PRS7_PRUPE 26S protease regulatory subunit 7 (26S proteasome subunit 7) (26S proteasome AAA-ATPase subunit RPT1) (Regulatory particle triple-A ATPase subunit 1) - Prunus persica (Peach)moderately similar to ( 425) loc_o…
BDET_08055	29.5.9	protein.degradation.AAA type	moderately similar to ( 422) AT5G19990 | Symbols: RPT6A, ATSUG1 | RPT6A (REGULATORY PARTICLE TRIPLE-A ATPASE 6A); ATPase | chr5:6752144-6754918 FORWARDmoderately similar to ( 250) PRS7_PRUPE 26S protease regulatory subunit 7 (26S proteasome subunit 7) (26S proteasome AAA-ATPase subunit RPT1) (Regulatory particle triple-A ATPase subunit 1) - Prunus persica (Peach)moderately similar to ( 425) loc_o…
BDET_00195	29.6	protein.folding	weakly similar to ( 102) AT5G49510 | Symbols: PDF3 | PDF3 (PREFOLDIN 3); unfolded protein binding | chr5:20080729-20082456 FORWARDweakly similar to ( 102) loc_os12g37590 12012.m07544 protein prefoldin subunit 3, putative, expressed Prefoldin Prefoldin_alpha | BDEG_00194 | Batrachochytrium dendrobatidis conserved hypothetical protein (143 aa)
BDET_02009	35.2	not assigned.unknown	| BDEG_02005 | Batrachochytrium dendrobatidis predicted protein (233 aa)
BDET_00835	35.2	not assigned.unknown	PRK08202 Mtap_PNP Pnp PRK08666 PRK08564 PRK09136 PRK07432 PRK08931 | BDEG_00831 | Batrachochytrium dendrobatidis purine nucleoside phosphorylase (327 aa)
BDET_04651	35.2	not assigned.unknown	BAR BAR | BDEG_04637 | Batrachochytrium dendrobatidis hypothetical protein (313 aa)
BDET_04975	29.5	protein.degradation	moderately similar to ( 208) AT2G24200 | Symbols: | cytosol aminopeptidase | chr2:10287017-10289450 REVERSEmoderately similar to ( 206) AMPL2_ORYSA Leucine aminopeptidase 2, chloroplast precursor (EC 3.4.11.1) (LAP 2) (Leucyl aminopeptidase 2) (Proline aminopeptidase 2) (EC 3.4.11.5) (Prolyl aminopeptidase 2) - Oryza sativa (Rice)moderately similar to ( 206) loc_os02g55140 12002.m10540 protein le…
BDET_00612	31.1	cell.organisation	moderately similar to ( 237) AT3G63480 | Symbols: | kinesin heavy chain, putative | chr3:23441065-23443809 REVERSEmoderately similar to ( 210) FLA10_CHLRE Kinesin-like protein FLA10 (Protein KHP1) - Chlamydomonas reinhardtiimoderately similar to ( 203) loc_os11g35090 12011.m07363 protein centromeric protein E, putative, expressed KISc_KHC_KIF5 Kinesin KISc KISc KISc_KIF3 KISc_C_terminal KISc_KIF1…
BDET_07839	29.2.3	protein.synthesis.initiation	moderately similar to ( 456) AT3G56150 | Symbols: EIF3C, ATEIF3C-1, EIF3C-1, ATTIF3C1, TIF3C1 | EIF3C (EUKARYOTIC TRANSLATION INITIATION FACTOR 3C); translation initiation factor | chr3:20833790-20836820 REVERSEmoderately similar to ( 466) IF38_MEDTR Eukaryotic translation initiation factor 3 subunit 8 (eIF3 p110) (eIF3c) - Medicago truncatula (Barrel medic)moderately similar to ( 400) loc_os02g0…
BDET_07133	29.5.9	protein.degradation.AAA type	moderately similar to ( 235) AT2G34560 | Symbols: | katanin, putative | chr2:14560266-14562695 FORWARDweakly similar to ( 134) CDC48_CAPAN Cell division cycle protein 48 homolog - Capsicum annuum (Bell pepper)moderately similar to ( 239) loc_os01g55260 12001.m11685 protein katanin p60 ATPase-containing subunit A-like 1, putative, expressed SpoVK PRK03992 RPT1 AAA HflB hflB COG1223 | BDEG_07114 | …
BDET_04395	28.1	DNA.synthesis/chromatin structure	highly similar to ( 788) AT1G44900 | Symbols: MCM2 | ATP binding / DNA binding / DNA-dependent ATPase | chr1:16970291-16974457 FORWARDmoderately similar to ( 310) MCM3_MAIZE DNA replication licensing factor MCM3 homolog (Replication origin activator) (ROA protein) (Fragment) - Zea mays (Maize)highly similar to ( 794) loc_os11g29380 12011.m06848 protein DNA replication licensing factor Mcm2, putat…
BDET_02205	31.3.1	cell.cycle.peptidylprolyl isomerase	weakly similar to ( 181) AT2G36130 | Symbols: | peptidyl-prolyl cis-trans isomerase, putative / cyclophilin, putative / rotamase, putative | chr2:15166863-15168259 FORWARDweakly similar to ( 103) CYPB_VICFA Peptidyl-prolyl cis-trans isomerase, chloroplast precursor (EC 5.2.1.8) (PPIase) (Rotamase) (Cyclophilin) (Cyclosporin A-binding protein) (CYP B) - Vicia faba (Broad bean)weakly similar to ( 1…
BDET_02293	27.1	RNA.processing	weakly similar to ( 129) AT1G03330 | Symbols: | small nuclear ribonucleoprotein D, putative / snRNP core SM-like protein, putative / U6 snRNA-associated Sm-like protein, putative | chr1:818161-819297 REVERSEvery weakly similar to (51.2) LSM4_TOBAC Probable U6 snRNA-associated Sm-like protein LSm4 (Glycine-rich protein 10) (GRP 10) - Nicotiana tabacum (Common tobacco)weakly similar to ( 124) loc_o…
BDET_07025	35.2	not assigned.unknown	| BDEG_07006 | Batrachochytrium dendrobatidis hypothetical protein (185 aa)
BDET_04709	34.1.1	transport.p- and v-ATPases.H+-transporting two-sector ATPase	weakly similar to ( 142) AT4G11150 | Symbols: TUF, emb2448, TUFF, VHA-E1 | TUF (VACUOLAR ATP SYNTHASE SUBUNIT E1); proton-transporting ATPase, rotational mechanism | chr4:6800091-6801696 FORWARDweakly similar to ( 138) VATE_GOSHI Vacuolar ATP synthase subunit E (EC 3.6.3.14) (V-ATPase E subunit) (Vacuolar proton pump E subunit) - Gossypium hirsutum (Upland cotton)weakly similar to ( 141) loc_os01…
BDET_03091	30.5	signalling.G-proteins	moderately similar to ( 221) AT4G35020 | Symbols: ARAC3, ROP6, RHO1PS, ATROP6 | ARAC3 (ARABIDOPSIS RAC-LIKE 3); GTP binding / GTPase | chr4:16673176-16674540 FORWARDmoderately similar to ( 226) RAC7_ORYSA Rac-like GTP-binding protein 7 (OsRac7) (GTPase protein ROP5) - Oryza sativa (Rice)moderately similar to ( 226) loc_os02g20850 12002.m07327 protein rac-like GTP-binding protein 7, putative, expr…
BDET_01568	35.2	not assigned.unknown	very weakly similar to (62.8) AT1G08780 | Symbols: AIP3, PDF4 | AIP3 (ABI3-INTERACTING PROTEIN 3); unfolded protein binding | chr1:2809925-2811126 REVERSEvery weakly similar to (62.0) loc_os03g43020 12003.m09353 protein prefoldin subunit 4, putative, expressed | BDEG_01564 | Batrachochytrium dendrobatidis hypothetical protein (134 aa)
BDET_08307	29.5.11.5	protein.degradation.ubiquitin.ubiquitin protease	highly similar to ( 625) AT5G06600 | Symbols: UBP12 | UBP12 (UBIQUITIN-SPECIFIC PROTEASE 12); ubiquitin thiolesterase/ ubiquitin-specific protease | chr5:2020682-2027834 REVERSEhighly similar to ( 593) loc_os12g30540 12012.m06866 protein ubiquitin carboxyl-terminal hydrolase 21, putative, expressed COG5077 peptidase_C19C UCH Peptidase_C19L Peptidase_C19 Peptidase_C19E Peptidase_C19D Peptidase_C19…
BDET_00897	35.2	not assigned.unknown	Arfaptin | BDEG_00893 | Batrachochytrium dendrobatidis hypothetical protein (558 aa)
BDET_05330	12.2.2	N-metabolism.ammonia metabolism.glutamine synthetase	weakly similar to ( 116) AT3G53180 | Symbols: | catalytic/ glutamate-ammonia ligase | chr3:19707068-19711188 FORWARDweakly similar to ( 139) loc_os10g31820 12010.m06033 protein protein fluG, putative, expressedGlnA Gln-synt_C glnA | BDEG_05314 | Batrachochytrium dendrobatidis conserved hypothetical protein (434 aa)
BDET_04908	35.2	not assigned.unknown	SDH_alpha SdaA SDH_beta | BDEG_04893 | Batrachochytrium dendrobatidis L-serine dehydratase (487 aa)
BDET_06510	18.4.4	Co-factor and vitamine metabolism.pantothenate.pantoate beta-alanine ligase (PANC, pantothenate synthetase)	weakly similar to ( 162) AT5G48840 | Symbols: PANC, PTS, ATPTS | PANC (ARABIDOPSIS HOMOLOG OF BACTERIAL PANC); pantoate-beta-alanine ligase/ protein homodimerization | chr5:19803823-19805041 REVERSEweakly similar to ( 175) PANC_LOTJA Pantoate--beta-alanine ligase precursor (EC 6.3.2.1) (Pantothenate synthetase) (Pantoate-activating enzyme) - Lotus japonicusweakly similar to ( 153) loc_os03g63490 …
BDET_03980	26.22	misc.short chain dehydrogenase/reductase (SDR)	weakly similar to ( 199) AT1G76150 | Symbols: ECH2, ATECH2 | maoC-like dehydratase domain-containing protein | chr1:28575236-28577637 REVERSEweakly similar to ( 145) FABG5_BRANA 3-oxoacyl-[acyl-carrier-protein] reductase 5, chloroplast precursor (EC 1.1.1.100) (3-ketoacyl-acyl carrier protein reductase 5) (Fragment) - Brassica napus (Rape)weakly similar to ( 190) loc_os09g37280 12009.m22186 prote…
BDET_03461	20	stress	moderately similar to ( 370) AT1G62740 | Symbols: | stress-inducible protein, putative | chr1:23231026-23233380 FORWARDmoderately similar to ( 288) STIP_SOYBN Heat shock protein STI (Stress-inducible protein) (GmSTI) - Glycine max (Soybean)moderately similar to ( 366) loc_os02g43020 12002.m09337 protein heat shock protein STI, putative, expressed TPR | BDEG_03453 | Batrachochytrium dendrobatidis …
BDET_02027	25	C1-metabolism	moderately similar to ( 348) AT4G34570 | Symbols: THY-2 | THY-2 (thymidylate synthase 2); dihydrofolate reductase/ thymidylate synthase | chr4:16511129-16514110 REVERSEmoderately similar to ( 356) DRTS_MAIZE Bifunctional dihydrofolate reductase-thymidylate synthase (DHFR-TS) [Includes: Dihydrofolate reductase (EC 1.5.1.3); Thymidylate synthase (EC 2.1.1.45)] - Zea mays (Maize)moderately similar t…
BDET_04151	35.1	not assigned.no ontology	highly similar to ( 691) AT3G24090 | Symbols: | glutamine-fructose-6-phosphate transaminase (isomerizing)/ sugar binding / transaminase | chr3:8697838-8700971 REVERSEhighly similar to ( 655) loc_os12g03720 12012.m04369 protein glucosamine--fructose-6-phosphate aminotransferase, putative, expressed GlmS PRK00331 GFAT AgaS Gn_AT_II GATase_2 SIS GPATase_N PurF GltB frlB AsnB GlxB PRK05793 PRK08525 m…
BDET_07332	30.5	signalling.G-proteins	moderately similar to ( 209) AT2G22290 | Symbols: ATRABH1D, ATRAB-H1D, RAB-H1D, ATRAB6 | ATRABH1D (ARABIDOPSIS RAB GTPASE HOMOLOG H1D); GTP binding | chr2:9466568-9467688 FORWARDweakly similar to ( 114) RAB2B_MAIZE Ras-related protein Rab-2-B - Zea mays (Maize)moderately similar to ( 206) loc_os07g31370 12007.m07406 protein ras-related protein Rab-6A, putative, expressed Rab6 RAB Rab Ras Rab5_rel…
BDET_07594	35.2	not assigned.unknown	| BDEG_07574 | Batrachochytrium dendrobatidis hypothetical protein (651 aa)
BDET_06026	29.5.11.4.3.1	protein.degradation.ubiquitin.E3.SCF.SKP	weakly similar to ( 145) AT1G20140 | Symbols: ASK4 | ASK4 (ARABIDOPSIS SKP1-LIKE 4); protein binding / ubiquitin-protein ligase | chr1:6986430-6987079 FORWARDweakly similar to ( 135) loc_os11g26910 12011.m06610 protein SKP1-like protein 1A, putative, expressed SKP1 Skp1 Skp1 Skp1_POZ | BDEG_06009 | Batrachochytrium dendrobatidis hypothetical protein (161 aa)
BDET_01998	29.2.1.2.2.537	protein.synthesis.ribosomal protein.eukaryotic.60S subunit.L37A	very weakly similar to (88.6) AT3G60245 | Symbols: | 60S ribosomal protein L37a (RPL37aC) | chr3:22268803-22269750 FORWARDvery weakly similar to (90.5) RL37A_ORYSA 60S ribosomal protein L37a - Oryza sativa (Rice)very weakly similar to (90.5) loc_os05g48320 12005.m27963 protein 60S ribosomal protein L37a, putative, expressed Ribosomal_L37ae RPL43A rpl37ae | BDEG_01994 | Batrachochytrium dendrobati…
BDET_02809	6.1	gluconeogenesis / glyoxylate cycle.citrate synthase	moderately similar to ( 356) AT2G42790 | Symbols: CSY3 | CSY3 (citrate synthase 3); citrate (SI)-synthase | chr2:17803132-17805991 REVERSEmoderately similar to ( 348) CYSZ_CUCMA Citrate synthase, glyoxysomal precursor (EC 2.3.3.1) (GCS) - Cucurbita maxima (Pumpkin) (Winter squash)moderately similar to ( 353) loc_os02g13840 12002.m06630 protein citrate synthase, glyoxysomal precursor, putative, ex…
BDET_01159	21.6	redox.dismutases and catalases	weakly similar to ( 133) AT3G10920 | Symbols: MSD1 | MSD1 (MANGANESE SUPEROXIDE DISMUTASE 1); metal ion binding / superoxide dismutase | chr3:3418015-3419581 FORWARDweakly similar to ( 171) SODM_CHLRE Superoxide dismutase [Mn], mitochondrial precursor (EC 1.15.1.1) - Chlamydomonas reinhardtiiweakly similar to ( 129) loc_os05g25850 12005.m083692 protein superoxide dismutase, mitochondrial precurso…
BDET_01827	31.6.1.10	cell.motility.eukaryotes.flagellar associated proteins	weakly similar to ( 200) AT2G38680 | Symbols: | 5'-nucleotidase/ magnesium ion binding | chr2:16174011-16175873 REVERSEweakly similar to ( 192) loc_os03g44660 12003.m09505 protein cytosolic 5-nucleotidase III, putative, expressed UMPH-1 | BDEG_01823 | Batrachochytrium dendrobatidis conserved hypothetical protein (1202 aa)
BDET_05680	26.24	misc.GCN5-related N-acetyltransferase	very weakly similar to (50.8) AT5G11340 | Symbols: | GCN5-related N-acetyltransferase (GNAT) family protein | chr5:3619226-3621068 FORWARD | BDEG_05663 | Batrachochytrium dendrobatidis predicted protein (177 aa)
BDET_02267	13.2.4.4	amino acid metabolism.degradation.branched chain group.leucine	highly similar to ( 516) AT3G45300 | Symbols: IVD, ATIVD | IVD (ISOVALERYL-COA-DEHYDROGENASE); ATP binding / isovaleryl-CoA dehydrogenase | chr3:16621659-16624848 REVERSEhighly similar to ( 526) IVD1_SOLTU Isovaleryl-CoA dehydrogenase 1, mitochondrial precursor (EC 1.3.99.10) (IVD 1) - Solanum tuberosum (Potato)highly similar to ( 545) loc_os05g03480 12005.m083606 protein isovaleryl-CoA dehydroge…
BDET_03339	29.5.2	protein.degradation.autophagy	moderately similar to ( 370) AT5G45900 | Symbols: APG7, ATAPG7, ATG7, ATATG7 | APG7 (AUTOPHAGY 7); APG8 activating enzyme | chr5:18615304-18618436 FORWARDweakly similar to ( 180) loc_os01g42850 12001.m42676 protein autophagy-related protein 7, putative, expressed Apg7 ThiF E1_enzyme_family ThiF_MoeB_HesA_family ThiF PRK05690 Uba3_RUB PRK05600 PRK12475 PRK07688 Uba2_SUMO | BDEG_03331 | Batrachochy…
BDET_01457	11.1.1.1	lipid metabolism.FA synthesis and FA elongation.Acetyl CoA Carboxylation.homomeric Enzyme	nearly identical (1449) AT1G36160 | Symbols: ACC1, AT-ACC1, EMB22, GK, PAS3 | ACC1 (ACETYL-COENZYME A CARBOXYLASE 1); acetyl-CoA carboxylase | chr1:13534196-13543773 FORWARDmoderately similar to ( 234) MCCA_ORYSA Methylcrotonoyl-CoA carboxylase subunit alpha, mitochondrial precursor (EC 6.4.1.4) (3-methylcrotonyl-CoA carboxylase 1) (MCCase subunit alpha) (3-methylcrotonyl-CoA:carbon dioxide ligas…
BDET_00380	23.3.2.1	nucleotide metabolism.salvage.nucleoside kinases.adenosine kinase	moderately similar to ( 321) AT5G03300 | Symbols: ADK2 | ADK2 (ADENOSINE KINASE 2); adenosine kinase/ copper ion binding / kinase | chr5:796573-798997 FORWARDmoderately similar to ( 319) ADK_PHYPA Adenosine kinase (EC 2.7.1.20) (AK) (Adenosine 5'-phosphotransferase) - Physcomitrella patens (Moss)moderately similar to ( 315) loc_os04g43750 12004.m101587 protein adenosine kinase 2, putative, expres…
BDET_03098	27.1.1	RNA.processing.splicing	weakly similar to ( 127) AT5G44200 | Symbols: CBP20, ATCBP20 | CBP20 (CAP-BINDING PROTEIN 20); RNA binding / RNA cap binding | chr5:17802062-17803875 REVERSEweakly similar to ( 132) loc_os02g39890 12002.m100719 protein nuclear cap-binding protein subunit 2, putative, expressed RRM COG0724 RRM_1 | BDEG_03090 | Batrachochytrium dendrobatidis conserved hypothetical protein (267 aa)
BDET_03098	27.4	RNA.RNA binding	weakly similar to ( 127) AT5G44200 | Symbols: CBP20, ATCBP20 | CBP20 (CAP-BINDING PROTEIN 20); RNA binding / RNA cap binding | chr5:17802062-17803875 REVERSEweakly similar to ( 132) loc_os02g39890 12002.m100719 protein nuclear cap-binding protein subunit 2, putative, expressed RRM COG0724 RRM_1 | BDEG_03090 | Batrachochytrium dendrobatidis conserved hypothetical protein (267 aa)
BDET_06286	35.1	not assigned.no ontology	very weakly similar to (87.4) AT4G26500 | Symbols: EMB1374, CPSUFE, ATSUFE, SUFE1 | CPSUFE (CHLOROPLAST SULFUR E); enzyme activator/ transcription regulator | chr4:13382456-13383571 REVERSEvery weakly similar to (82.4) loc_os09g09790 12009.m04244 protein EMB1374, putative, expressed BolA BolA PRK11628 COG5007 | BDEG_06269 | Batrachochytrium dendrobatidis conserved hypothetical protein (102 aa)
BDET_05389	29.2.1.2.2.523	protein.synthesis.ribosomal protein.eukaryotic.60S subunit.L23A	weakly similar to ( 112) AT3G55280 | Symbols: RPL23AB | RPL23AB (RIBOSOMAL PROTEIN L23AB); RNA binding / nucleotide binding / structural constituent of ribosome | chr3:20500667-20501519 FORWARDweakly similar to ( 117) RL23A_DAUCA 60S ribosomal protein L23a - Daucus carota (Carrot)weakly similar to ( 110) loc_os01g24690 12001.m43006 protein 60S ribosomal protein L23A, putative, expressed RplW rplW…
BDET_04488	35.2	not assigned.unknown	| BDEG_04474 | Batrachochytrium dendrobatidis predicted protein (366 aa)
BDET_05884	35.2	not assigned.unknown	GCS | BDEG_05867 | Batrachochytrium dendrobatidis glutamate-cysteine ligase catalytic subunit (720 aa)
BDET_06566	35.2	not assigned.unknown	Fasciclin FAS1 COG2335 | BDEG_06548 | Batrachochytrium dendrobatidis hypothetical protein (391 aa)
BDET_08425	35.1	not assigned.no ontology	moderately similar to ( 345) AT3G18860 | Symbols: | transducin family protein / WD-40 repeat family protein | chr3:6501774-6508352 FORWARDvery weakly similar to (82.0) GBLP_BRANA Guanine nucleotide-binding protein subunit beta-like protein - Brassica napus (Rape)moderately similar to ( 358) loc_os07g03160 12007.m04787 protein ubiquitin homeostasis protein lub1, putative, expressed WD40 PFU TyrA P…
BDET_04476	29.5.11	protein.degradation.ubiquitin	moderately similar to ( 221) AT4G38630 | Symbols: RPN10, MCB1, ATMCB1, MBP1 | RPN10 (REGULATORY PARTICLE NON-ATPASE 10); peptide receptor | chr4:18057357-18059459 REVERSEmoderately similar to ( 237) loc_os03g13970 12003.m34816 protein 26S proteasome non-ATPase regulatory subunit 4, putative, expressed VWA_26S_proteasome_subunit RPN10 VWA vWFA | BDEG_04462 | Batrachochytrium dendrobatidis conserve…
BDET_05449	35.2	not assigned.unknown	| BDEG_05432 | Batrachochytrium dendrobatidis hypothetical protein (191 aa)
BDET_00422	35.1	not assigned.no ontology	moderately similar to ( 432) AT5G19820 | Symbols: emb2734 | emb2734 (embryo defective 2734); binding / lyase | chr5:6695731-6701247 REVERSEmoderately similar to ( 423) loc_os03g49420 12003.m35372 protein importin beta-3, putative, expressed | BDEG_00420 | Batrachochytrium dendrobatidis conserved hypothetical protein (1106 aa)
BDET_04147	29.2.1.2.1.2	protein.synthesis.ribosomal protein.eukaryotic.40S subunit.S2	moderately similar to ( 328) AT1G58684 | Symbols: | 40S ribosomal protein S2, putative | chr1:21770021-21771217 REVERSEvery weakly similar to (70.5) RR5_SPIOL 30S ribosomal protein S5, chloroplast precursor - Spinacia oleracea (Spinach)moderately similar to ( 331) loc_os03g59310 12003.m10829 protein 40S ribosomal protein S2, putative, expressed rps5p RpsE Ribosomal_S5 Ribosomal_S5_C rpsE rps5 | B…
BDET_07663	29.4	protein.postranslational modification	moderately similar to ( 479) AT3G26020 | Symbols: | serine/threonine protein phosphatase 2A (PP2A) regulatory subunit B', putative | chr3:9514363-9516585 FORWARDmoderately similar to ( 464) loc_os07g17360 12007.m28965 protein transposon protein, putative, unclassified, expressed B56 | BDEG_07643 | Batrachochytrium dendrobatidis serine/threonine protein phosphatase 2A (705 aa)
BDET_07059	31.1	cell.organisation	very weakly similar to (62.8) AT5G65274 | Symbols: | FUNCTIONS IN: molecular_function unknown; INVOLVED IN: regulation of actin filament polymerization; LOCATED IN: cytoskeleton; CONTAINS InterPro DOMAIN/s: ARP2/3 complex 16 kDa subunit (p16-Arc) (InterPro:IPR006789); BEST Arabidopsis thaliana protein match is: CRK (CROOKED); actin binding (TAIR:AT4G01710.1); Has 276 Blast hits to 276 proteins in…
BDET_06819	23.1.2.31	nucleotide metabolism.synthesis.purine.GMP synthetase	highly similar to ( 505) AT1G63660 | Symbols: | GMP synthase (glutamine-hydrolyzing), putative / glutamine amidotransferase, putative | chr1:23604874-23607080 REVERSEhighly similar to ( 511) loc_os08g23730 12008.m06393 protein GMP synthase, putative, expressed guaA GuaA GMP_synthase_C PRK00919 GATase1_GMP_Synthase GuaA PRK00758 GMP_synt_C GATase GATase1_1 PabA GATase1_Anthranilate_Synthase PRK072…
BDET_04460	29.5.11.2	protein.degradation.ubiquitin.E1	highly similar to ( 890) AT5G06460 | Symbols: ATUBA2, UBA 2 | ATUBA2; ubiquitin activating enzyme/ ubiquitin-protein ligase | chr5:1970239-1974382 FORWARDhighly similar to ( 889) UBE12_WHEAT Ubiquitin-activating enzyme E1 2 - Triticum aestivum (Wheat)highly similar to ( 908) loc_os11g01510 12011.m079908 protein ubiquitin-activating enzyme E1 2, putative, expressed Ube1_repeat2 V-ATPase_C Ube1_rep…
BDET_03321	13.1.2.3.22	amino acid metabolism.synthesis.glutamate family.arginine.arginosuccinate synthase	moderately similar to ( 373) AT4G24830 | Symbols: | arginosuccinate synthase family | chr4:12793085-12795857 REVERSEmoderately similar to ( 360) loc_os12g13320 12012.m05305 protein argininosuccinate synthase, chloroplast precursor, putative, expressed Argininosuccinate_Synthase PRK00509 ArgG Arginosuc_synth PRK05370 PRK04527 | BDEG_03313 | Batrachochytrium dendrobatidis argininosuccinate synthase…
BDET_03797	21.5	redox.peroxiredoxin	weakly similar to ( 176) AT1G48130 | Symbols: ATPER1 | ATPER1; antioxidant/ thioredoxin peroxidase | chr1:17780610-17781500 FORWARDweakly similar to ( 179) REHY_ORYSA Probable peroxiredoxin (EC 1.11.1.15) (Thioredoxin peroxidase) (RAB24 protein) - Oryza sativa (Rice)weakly similar to ( 179) loc_os07g44430 12007.m29285 protein peroxiredoxin, putative, expressed PRX_1cys AhpC PRX_Typ2cys PRX_family…
BDET_02486	31.1	cell.organisation	moderately similar to ( 488) AT5G43900 | Symbols: MYA2, ATMYA2, XI-2, XI-6 | MYA2 (ARABIDOPSIS MYOSIN 2); GTP-dependent protein binding / Rab GTPase binding / motor | chr5:17657241-17666653 REVERSEmoderately similar to ( 483) loc_os03g48140 12003.m09824 protein myosin XI, putative, expressed MYSc_type_II MYSc COG5022 Myosin_head MYSc MYSc_type_V MYSc_type_I MYSc_type_XI MYSc_type_VII MYSc_type_VI…
BDET_05851	29.2.1.2.2.11	protein.synthesis.ribosomal protein.eukaryotic.60S subunit.L11	moderately similar to ( 238) AT2G42740 | Symbols: RPL16A | RPL16A; structural constituent of ribosome | chr2:17791794-17792946 FORWARDmoderately similar to ( 238) RL11_MEDSA 60S ribosomal protein L11 (L5) - Medicago sativa (Alfalfa)moderately similar to ( 236) loc_os06g35730 12006.m08110 protein 60S ribosomal protein L11, putative, expressed rpl5p RplE Ribosomal_L5_C rplE Ribosomal_L5 rpl5 | BDEG…
BDET_02337	13.1.2.2	amino acid metabolism.synthesis.glutamate family.proline	moderately similar to ( 300) AT2G39800 | Symbols: P5CS1, ATP5CS | P5CS1 (DELTA1-PYRROLINE-5-CARBOXYLATE SYNTHASE 1); delta1-pyrroline-5-carboxylate synthetase | chr2:16598516-16602939 REVERSEmoderately similar to ( 307) P5CS_MESCR Delta 1-pyrroline-5-carboxylate synthetase (P5CS) [Includes: Glutamate 5-kinase (EC 2.7.2.11) (Gamma-glutamyl kinase) (GK); Gamma-glutamyl phosphate reductase (GPR) (EC…
BDET_04833	35.2	not assigned.unknown	CDC37_N CDC37_M | BDEG_04819 | Batrachochytrium dendrobatidis hypothetical protein (504 aa)
BDET_07995	21.2	redox.ascorbate and glutathione	weakly similar to ( 110) AT3G45300 | Symbols: IVD, ATIVD | IVD (ISOVALERYL-COA-DEHYDROGENASE); ATP binding / isovaleryl-CoA dehydrogenase | chr3:16621659-16624848 REVERSEweakly similar to ( 111) IVD1_SOLTU Isovaleryl-CoA dehydrogenase 1, mitochondrial precursor (EC 1.3.99.10) (IVD 1) - Solanum tuberosum (Potato)weakly similar to ( 117) loc_os05g03480 12005.m083606 protein isovaleryl-CoA dehydroge…
BDET_05854	8.1.4	TCA / org transformation.TCA.IDH	moderately similar to ( 316) AT4G35260 | Symbols: IDH1 | IDH1 (ISOCITRATE DEHYDROGENASE 1); isocitrate dehydrogenase (NAD+)/ oxidoreductase, acting on the CH-OH group of donors, NAD or NADP as acceptor | chr4:16774494-16776233 REVERSEmoderately similar to ( 266) LEU3_SOLTU 3-isopropylmalate dehydrogenase, chloroplast precursor (EC 1.1.1.85) (Beta-IPM dehydrogenase) (IMDH) (3-IPM-DH) - Solanum tub…
BDET_05854	8.2.4	TCA / org transformation.other organic acid transformatons.IDH	moderately similar to ( 316) AT4G35260 | Symbols: IDH1 | IDH1 (ISOCITRATE DEHYDROGENASE 1); isocitrate dehydrogenase (NAD+)/ oxidoreductase, acting on the CH-OH group of donors, NAD or NADP as acceptor | chr4:16774494-16776233 REVERSEmoderately similar to ( 266) LEU3_SOLTU 3-isopropylmalate dehydrogenase, chloroplast precursor (EC 1.1.1.85) (Beta-IPM dehydrogenase) (IMDH) (3-IPM-DH) - Solanum tub…
BDET_05763	30.3	signalling.calcium	very weakly similar to (62.0) AT4G26700 | Symbols: ATFIM1 | ATFIM1; actin binding | chr4:13463760-13466927 FORWARDvery weakly similar to (50.4) CALM_MEDSA Calmodulin (CaM) - Medicago sativa (Alfalfa)very weakly similar to (62.4) loc_os01g33080 12001.m09625 protein fimbrin-like protein 3, putative, expressed SAC6 CH CH CH FRQ1 efhand_Ca_insen | BDEG_05746 | Batrachochytrium dendrobatidis ACTN1 pro…
BDET_02738	35.2	not assigned.unknown	COG5135 | BDEG_02731 | Batrachochytrium dendrobatidis hypothetical protein (461 aa)
BDET_04085	35.2	not assigned.unknown	| BDEG_04075 | Batrachochytrium dendrobatidis predicted protein (202 aa)
BDET_06143	29.2.1.2.2.35	protein.synthesis.ribosomal protein.eukaryotic.60S subunit.L35	very weakly similar to (91.7) AT3G55170 | Symbols: | 60S ribosomal protein L35 (RPL35C) | chr3:20453136-20454293 REVERSEvery weakly similar to (94.7) RL35_WHEAT 60S ribosomal protein L35 - Triticum aestivum (Wheat)very weakly similar to (91.7) loc_os04g30730 12004.m35547 protein 60S ribosomal protein L35, putative, expressed | BDEG_06126 | Batrachochytrium dendrobatidis 60S ribosomal protein L35 …
BDET_05699	29.2.3	protein.synthesis.initiation	weakly similar to ( 181) AT1G13950 | Symbols: EIF-5A, ELF5A-1, ATELF5A-1, EIF5A | ELF5A-1 (EUKARYOTIC ELONGATION FACTOR 5A-1); translation initiation factor | chr1:4773631-4774668 FORWARDweakly similar to ( 181) IF5A4_SOLTU Eukaryotic translation initiation factor 5A-4 (eIF-5A-4) (eIF-4D) - Solanum tuberosum (Potato)weakly similar to ( 178) loc_os12g32240 12012.m07030 protein eukaryotic translati…
BDET_03030	10.1	cell wall.precursor synthesis	moderately similar to ( 375) AT5G18070 | Symbols: DRT101 | DRT101 (DNA-DAMAGE-REPAIR/TOLERATION 101); intramolecular transferase, phosphotransferases / magnesium ion binding | chr5:5981117-5982787 FORWARDmoderately similar to ( 350) AGM1_ORYSA Phosphoacetylglucosamine mutase (EC 5.4.2.3) (PAGM) (Acetylglucosamine phosphomutase) (N-acetylglucosamine-phosphate mutase) - Oryza sativa (Rice)moderatel…
BDET_05061	25.3	C1-metabolism.dihydropteridine diphosphokinase	moderately similar to ( 313) AT4G30000 | Symbols: | dihydropterin pyrophosphokinase, putative / dihydropteroate synthase, putative / DHPS, putative | chr4:14670524-14672397 REVERSEmoderately similar to ( 297) loc_os07g42632 12007.m28917 protein folic acid synthesis protein, putative, expressed DHPS Pterin_binding FolP Pterin_bind folP HPPK FolK HPPK FolB PRK10239 FolB DHNA_DHNTPE folX folB | BDEG…
BDET_03190	23.5.5	nucleotide metabolism.deoxynucleotide metabolism.dUTP diphosphatase	weakly similar to ( 179) AT3G46940 | Symbols: | deoxyuridine 5'-triphosphate nucleotidohydrolase family | chr3:17288367-17288867 REVERSEweakly similar to ( 195) loc_os03g46640 12003.m09682 protein deoxyuridine 5-triphosphate nucleotidohydrolase, putative, expressed Dut dUTPase dut Dcd | BDEG_03182 | Batrachochytrium dendrobatidis deoxyuridine 5'-triphosphate nucleotidohydrolase (152 aa)
BDET_08599	29.5.4	protein.degradation.aspartate protease	moderately similar to ( 471) AT5G60160 | Symbols: | aspartyl aminopeptidase, putative | chr5:24223887-24226783 REVERSEvery weakly similar to ( 100) APEA_BORBU Probable M18-family aminopeptidase 1 (EC 3.4.11.-) - Borrelia burgdorferi (Lyme disease spirochete)moderately similar to ( 461) loc_os12g13390 12012.m073796 protein aspartyl aminopeptidase, putative, expressed PRK02813 Peptidase_M18 LAP4 PR…
BDET_07011	29.5.11.20	protein.degradation.ubiquitin.proteasom	very weakly similar to (71.6) AT1G09100 | Symbols: RPT5B | RPT5B (26S proteasome AAA-ATPase subunit RPT5B); ATPase/ calmodulin binding | chr1:2936675-2939258 REVERSEvery weakly similar to (69.7) PRS6A_BRACM 26S protease regulatory subunit 6A homolog (TAT-binding protein homolog 1) (TBP-1) - Brassica campestris (Field mustard)very weakly similar to (67.4) loc_os06g07630 12006.m05485 protein 26S pr…
BDET_06422	29.5.5	protein.degradation.serine protease	Peptidase_S41 | BDEG_06404 | Batrachochytrium dendrobatidis hypothetical protein (883 aa)
BDET_01055	29.2.1.2.1.13	protein.synthesis.ribosomal protein.eukaryotic.40S subunit.S13	moderately similar to ( 232) AT3G60770 | Symbols: | 40S ribosomal protein S13 (RPS13A) | chr3:22460525-22461656 REVERSEmoderately similar to ( 229) RS13_SOYBN 40S ribosomal protein S13 - Glycine max (Soybean)moderately similar to ( 216) loc_os08g02410 12008.m04385 protein 40S ribosomal protein S13, putative, expressed rps15p Ribosomal_S13_N Ribosomal_S15p_S13e RpsO Ribosomal_S15 S15_NS1_EPRS_RNA-…
BDET_00207	31.1	cell.organisation	weakly similar to ( 127) AT5G53400 | Symbols: | nuclear movement family protein | chr5:21661588-21663383 FORWARDweakly similar to ( 142) loc_os06g12530 12006.m32023 protein nuclear migration protein nudC, putative, expressed | BDEG_00205 | Batrachochytrium dendrobatidis conserved hypothetical protein (135 aa)
BDET_00334	31.1	cell.organisation	moderately similar to ( 274) AT2G31300 | Symbols: ARPC1B, ARPC1 | ARPC1B (ACTIN-RELATED PROTEIN C1B); actin binding / nucleotide binding | chr2:13346313-13349787 REVERSEmoderately similar to ( 263) loc_os02g57220 12002.m10744 protein actin-related protein 2/3 complex subunit 1B, putative, expressed Pex14_N WD40 COG2319 | BDEG_00332 | Batrachochytrium dendrobatidis hypothetical protein similar to …
BDET_02648	9.1.2	mitochondrial electron transport / ATP synthesis.NADH-DH.localisation not clear	weakly similar to ( 191) AT4G02580 | Symbols: | NADH-ubiquinone oxidoreductase 24 kDa subunit, putative | chr4:1134586-1136906 FORWARDmoderately similar to ( 205) loc_os05g43360 12005.m08464 protein NADH-ubiquinone oxidoreductase 24 kDa subunit, mitochondrial precursor, putative, expressed Complex1_24kDa PRK07539 NuoE PRK12373 TRX_Fd_NuoE PRK05988 PRK07571 TRX_Fd_family TRX_Fd_NuoE_FDH_gamma | BD…
BDET_05222	20.2.1	stress.abiotic.heat	highly similar to ( 579) AT5G52640 | Symbols: HSP81-1, ATHS83, HSP81.1, HSP83, ATHSP90.1 | ATHSP90.1 (HEAT SHOCK PROTEIN 90.1); ATP binding / unfolded protein binding | chr5:21352542-21355147 FORWARDhighly similar to ( 791) HSP82_MAIZE Heat shock protein 82 - Zea mays (Maize)highly similar to ( 576) loc_os04g01740 12004.m05490 protein heat shock protein 82, putative, expressed HSP90 PRK05218 HtpG…
BDET_01649	35.2	not assigned.unknown	COG5135 | BDEG_01645 | Batrachochytrium dendrobatidis hypothetical protein (461 aa)
BDET_02189	13.2.6.2	amino acid metabolism.degradation.aromatic aa.tyrosine	moderately similar to ( 372) AT1G12050 | Symbols: | fumarylacetoacetase, putative | chr1:4072904-4075856 FORWARDmoderately similar to ( 355) loc_os02g10310 12002.m100035 protein fumarylacetoacetase, putative, expressed FAA_hydrolase MhpD DUF1969 | BDEG_02184 | Batrachochytrium dendrobatidis fumarylacetoacetase (364 aa)
BDET_02577	29.5.11.20	protein.degradation.ubiquitin.proteasom	weakly similar to ( 177) AT1G56450 | Symbols: PBG1 | PBG1; peptidase/ threonine-type endopeptidase | chr1:21141970-21144186 FORWARDweakly similar to ( 164) loc_os09g33986 12009.m22255 protein proteasome subunit beta type 4 precursor, putative, expressed proteasome_beta_type_4 proteasome_beta proteasome_protease_HslV PRE1 Proteasome Ntn_hydrolase proteasome_beta_type_1 | BDEG_02570 | Batrachochytr…
BDET_05432	29.2.1.2.2.36	protein.synthesis.ribosomal protein.eukaryotic.60S subunit.L36	very weakly similar to (82.0) AT2G37600 | Symbols: | 60S ribosomal protein L36 (RPL36A) | chr2:15774410-15775203 REVERSEvery weakly similar to (77.0) RL36_DAUCA 60S ribosomal protein L36 - Daucus carota (Carrot)very weakly similar to (83.2) loc_os01g62350 12001.m12357 protein 60S ribosomal protein L36-2, putative, expressed Ribosomal_L36e RPL36A | BDEG_05415 | Batrachochytrium dendrobatidis hypot…
BDET_06346	13.1.5.1.1	amino acid metabolism.synthesis.serine-glycine-cysteine group.serine.phosphoglycerate dehydrogenase	weakly similar to ( 146) AT1G17745 | Symbols: PGDH | PGDH (3-PHOSPHOGLYCERATE DEHYDROGENASE); phosphoglycerate dehydrogenase | chr1:6101157-6104979 FORWARDweakly similar to ( 115) FDH_HORVU Formate dehydrogenase, mitochondrial precursor (EC 1.2.1.2) (NAD-dependent formate dehydrogenase) (FDH) - Hordeum vulgare (Barley)weakly similar to ( 143) loc_os04g55720 12004.m35214 protein D-3-phosphoglycera…
BDET_04400	13.1.1.2.1	amino acid metabolism.synthesis.central amino acid metabolism.aspartate.aspartate aminotransferase	moderately similar to ( 453) AT5G19550 | Symbols: ASP2, AAT2 | ASP2 (ASPARTATE AMINOTRANSFERASE 2); L-aspartate:2-oxoglutarate aminotransferase | chr5:6598201-6601597 FORWARDmoderately similar to ( 460) AATC_ORYSA Aspartate aminotransferase, cytoplasmic (EC 2.6.1.1) (Transaminase A) - Oryza sativa (Rice)moderately similar to ( 459) loc_os01g55540 12001.m43201 protein aspartate aminotransferase, c…
BDET_01894	16.1.2.2	secondary metabolism.isoprenoids.mevalonate pathway.HMG-CoA synthase	moderately similar to ( 422) AT4G11820 | Symbols: MVA1 | MVA1; acetyl-CoA C-acetyltransferase/ hydroxymethylglutaryl-CoA synthase | chr4:7109124-7111901 REVERSEmoderately similar to ( 420) loc_os08g43170 12008.m08291 protein hydroxymethylglutaryl-CoA synthase, putative, expressed HMG_CoA_synt_C PksG HMG_CoA_synt_N init_cond_enzymes PRK04262 KAS_III FabH | BDEG_01890 | Batrachochytrium dendrobatid…
BDET_06238	8.1.4	TCA / org transformation.TCA.IDH	moderately similar to ( 360) AT5G03290 | Symbols: | isocitrate dehydrogenase, putative / NAD+ isocitrate dehydrogenase, putative | chr5:794043-795939 FORWARDmoderately similar to ( 344) LEU3_SOLTU 3-isopropylmalate dehydrogenase, chloroplast precursor (EC 1.1.1.85) (Beta-IPM dehydrogenase) (IMDH) (3-IPM-DH) - Solanum tuberosum (Potato)moderately similar to ( 373) loc_os01g16900 12001.m150554 prot…
BDET_06238	8.2.4	TCA / org transformation.other organic acid transformatons.IDH	moderately similar to ( 360) AT5G03290 | Symbols: | isocitrate dehydrogenase, putative / NAD+ isocitrate dehydrogenase, putative | chr5:794043-795939 FORWARDmoderately similar to ( 344) LEU3_SOLTU 3-isopropylmalate dehydrogenase, chloroplast precursor (EC 1.1.1.85) (Beta-IPM dehydrogenase) (IMDH) (3-IPM-DH) - Solanum tuberosum (Potato)moderately similar to ( 373) loc_os01g16900 12001.m150554 prot…
BDET_02346	13.2.6.3	amino acid metabolism.degradation.aromatic aa.tryptophan	weakly similar to ( 130) AT4G16800 | Symbols: | enoyl-CoA hydratase, putative | chr4:9454931-9456309 REVERSEvery weakly similar to ( 100) MFPA_CUCSA Glyoxysomal fatty acid beta-oxidation multifunctional protein MFP-a [Includes: Enoyl-CoA hydratase (EC 4.2.1.17); 3-2-trans-enoyl-CoA isomerase (EC 5.3.3.8); 3-hydroxybutyryl-CoA epimerase (EC 5.1.2.3); 3-hydroxyacyl-CoA dehydrogenase (weakly similar…
BDET_07364	29.5	protein.degradation	moderately similar to ( 436) AT1G50380 | Symbols: | prolyl oligopeptidase family protein | chr1:18662480-18666185 FORWARDmoderately similar to ( 428) loc_os06g51410 12006.m091806 protein protease 2, putative, expressed PtrB PRK10115 Peptidase_S9_N Peptidase_S9 COG1505 DAP2 PRK07735 | BDEG_07344 | Batrachochytrium dendrobatidis conserved hypothetical protein (1181 aa)
BDET_04311	35.2	not assigned.unknown	IDO | BDEG_04297 | Batrachochytrium dendrobatidis conserved hypothetical protein (491 aa)
BDET_01226	21.1	redox.thioredoxin	moderately similar to ( 273) AT2G17420 | Symbols: NTRA, ATNTRA, NTR2 | NTRA (NADPH-DEPENDENT THIOREDOXIN REDUCTASE A); thioredoxin-disulfide reductase | chr2:7564357-7566219 FORWARDmoderately similar to ( 243) loc_os07g46410 12007.m08858 protein bifunctional thioredoxin reductase/thioredoxin, putative, expressed TrxB PRK10262 AhpF Pyr_redox_2 Lpd PRK06116 PRK11749 PRK07251 PRK06292 Pyr_redox PRK1…
BDET_01275	9.3	mitochondrial electron transport / ATP synthesis.electron transfer flavoprotein	moderately similar to ( 238) AT5G43430 | Symbols: ETFBETA | ETFBETA; electron carrier | chr5:17453831-17455111 FORWARDmoderately similar to ( 235) loc_os04g10400 12004.m06292 protein electron transfer flavoprotein beta-subunit, putative, expressed FixA ETF_beta ETF ETF PRK03359 PRK12342 | BDEG_01271 | Batrachochytrium dendrobatidis electron transfer flavoprotein subunit beta (255 aa)
BDET_01074	35.2	not assigned.unknown	| BDEG_01070 | Batrachochytrium dendrobatidis predicted protein (88 aa)
BDET_03284	29.2.1.2.1.11	protein.synthesis.ribosomal protein.eukaryotic.40S subunit.S11	weakly similar to ( 155) AT4G30800 | Symbols: | 40S ribosomal protein S11 (RPS11B) | chr4:15001216-15002392 FORWARDweakly similar to ( 153) RS11_SOYBN 40S ribosomal protein S11 - Glycine max (Soybean)weakly similar to ( 152) loc_os04g42380 12004.m35370 protein 40S ribosomal protein S11, putative, expressed rps17p Ribosomal_S17 RpsQ | BDEG_03276 | Batrachochytrium dendrobatidis 40S ribosomal prote…
BDET_00479	21.1	redox.thioredoxin	moderately similar to ( 309) AT2G17420 | Symbols: NTRA, ATNTRA, NTR2 | NTRA (NADPH-DEPENDENT THIOREDOXIN REDUCTASE A); thioredoxin-disulfide reductase | chr2:7564357-7566219 FORWARDmoderately similar to ( 275) loc_os07g46410 12007.m08858 protein bifunctional thioredoxin reductase/thioredoxin, putative, expressed TrxB PRK10262 AhpF Pyr_redox_2 PRK12831 PRK11749 Pyr_redox Lpd PRK06292 PRK06116 PRK0…
BDET_02112	29.2.4	protein.synthesis.elongation	highly similar to ( 684) AT5G60390 | Symbols: | elongation factor 1-alpha / EF-1-alpha | chr5:24289226-24290675 FORWARDhighly similar to ( 686) EF1A_SOYBN Elongation factor 1-alpha (EF-1-alpha) - Glycine max (Soybean)highly similar to ( 679) loc_os03g08050 12003.m78808 protein elongation factor 1-alpha, putative, expressed TEF1 PRK12317 EF1_alpha CysN PRK05506 GTP_EFTU TufB CysN_ATPS cysN tufA PR…
BDET_05641	30.7	signalling.14-3-3 proteins	moderately similar to ( 339) AT4G09000 | Symbols: GRF1, GF14 CHI | 14-3-3-like protein GF14 chi / general regulatory factor 1 (GRF1) | chr4:5775387-5777157 FORWARDmoderately similar to ( 332) 1433B_VICFA 14-3-3-like protein B (VFA-1433B) - Vicia faba (Broad bean)moderately similar to ( 319) loc_os02g36974 12002.m100253 protein 14-3-3-like protein B, putative, expressed 14-3-3 BMH1 14_3_3 | BDEG_0…
BDET_04782	29.2.1.2.1.15	protein.synthesis.ribosomal protein.eukaryotic.40S subunit.S15	weakly similar to ( 177) AT5G09500 | Symbols: | 40S ribosomal protein S15 (RPS15C) | chr5:2954044-2954850 REVERSEweakly similar to ( 187) RS15_ORYSA 40S ribosomal protein S15 - Oryza sativa (Rice)weakly similar to ( 187) loc_os07g08660 12007.m05322 protein 40S ribosomal protein S15, putative, expressed rps19p Ribosomal_S19 RpsS rpsS | BDEG_04768 | Batrachochytrium dendrobatidis conserved hypothet…
BDET_02304	29.2.1.2.1.6	protein.synthesis.ribosomal protein.eukaryotic.40S subunit.S6	moderately similar to ( 213) AT4G31700 | Symbols: RPS6 | RPS6 (RIBOSOMAL PROTEIN S6); structural constituent of ribosome | chr4:15346306-15347075 REVERSEmoderately similar to ( 219) RS6_ASPOF 40S ribosomal protein S6 - Asparagus officinalis (Garden asparagus)moderately similar to ( 207) loc_os03g27260 12003.m08053 protein 40S ribosomal protein S6, putative, expressed Ribosomal_S6e RPS6A PRK04290 …
BDET_07409	33.99	development.unspecified	highly similar to ( 616) AT5G22330 | Symbols: ATTIP49A, RIN1 | RIN1 (RESISTANCE TO PSEUDOMONAS SYRINGAE PV MACULICOLA INTERACTOR 1); protein binding | chr5:7391026-7394071 REVERSEhighly similar to ( 621) loc_os07g08170 12007.m05274 protein ruvB-like 1, putative, expressed TIP49 TIP49 COG1223 | BDEG_07389 | Batrachochytrium dendrobatidis hypothetical protein similar to nucleoside-triphosphatase/ n…
BDET_08560	35.2	not assigned.unknown	| BDEG_08535 | Batrachochytrium dendrobatidis predicted protein (315 aa)
BDET_03035	27.3.67	RNA.regulation of transcription.putative transcription regulator	moderately similar to ( 293) AT2G29570 | Symbols: PCNA2, ATPCNA2 | PCNA2 (PROLIFERATING CELL NUCLEAR ANTIGEN 2); DNA binding / DNA polymerase processivity factor | chr2:12650139-12651598 REVERSEmoderately similar to ( 292) PCNA_ORYSA Proliferating cell nuclear antigen (PCNA) (Cyclin) - Oryza sativa (Rice)moderately similar to ( 292) loc_os02g56130 12002.m10637 protein proliferating cell nuclear a…
BDET_03977	35.2	not assigned.unknown	very weakly similar to (57.0) AT5G42850 | Symbols: | INVOLVED IN: cell redox homeostasis; LOCATED IN: cellular_component unknown; EXPRESSED IN: 22 plant structures; EXPRESSED DURING: 13 growth stages; CONTAINS InterPro DOMAIN/s: Thioredoxin fold (InterPro:IPR012335), Thioredoxin-like fold (InterPro:IPR012336), Protein of unknown function DUF953, thioredoxin-like (InterPro:IPR010357); Has 237 Blas…
BDET_05190	21.6	redox.dismutases and catalases	moderately similar to ( 436) AT4G35090 | Symbols: CAT2 | CAT2 (CATALASE 2); catalase | chr4:16701105-16703215 REVERSEmoderately similar to ( 437) CATA2_HORVU Catalase isozyme 2 (EC 1.11.1.6) - Hordeum vulgare (Barley)moderately similar to ( 434) loc_os03g03910 12003.m34998 protein catalase-1, putative, expressed KatE catalase Catalase katE | BDEG_05175 | Batrachochytrium dendrobatidis catalase X …
BDET_02211	29.5.11	protein.degradation.ubiquitin	moderately similar to ( 389) AT5G15400 | Symbols: | U-box domain-containing protein | chr5:4997764-5002907 REVERSEmoderately similar to ( 388) loc_os03g31400 12003.m08387 protein ubiquitin conjugation factor E4 A, putative, expressed UFD2 U-box Ubox | BDEG_02206 | Batrachochytrium dendrobatidis conserved hypothetical protein (1115 aa)
BDET_06958	2.1.2.3	major CHO metabolism.synthesis.starch.starch branching	highly similar to ( 784) AT5G03650 | Symbols: SBE2.2 | SBE2.2 (starch branching enzyme 2.2); 1,4-alpha-glucan branching enzyme | chr5:931924-937470 FORWARDhighly similar to ( 768) GLGB_ORYSA 1,4-alpha-glucan branching enzyme, chloroplast precursor (EC 2.4.1.18) (Starch branching enzyme) (Q-enzyme) - Oryza sativa (Rice)highly similar to ( 777) loc_os02g32660 12002.m33706 protein 1,4-alpha-glucan b…
BDET_06746	35.2	not assigned.unknown	COG3968 Gln-synt_C GlnA glnA | BDEG_06728 | Batrachochytrium dendrobatidis glutamine synthetase (704 aa)
BDET_08720	35.2	not assigned.unknown	| BDEG_08695 | Batrachochytrium dendrobatidis hypothetical protein (255 aa)
BDET_00733	16.1.3.1	secondary metabolism.isoprenoids.tocopherol biosynthesis.hydroxyphenylpyruvate dioxygenase	weakly similar to ( 178) AT1G06570 | Symbols: PDS1, HPD | PDS1 (PHYTOENE DESATURATION 1); 4-hydroxyphenylpyruvate dioxygenase | chr1:2012173-2013543 REVERSEweakly similar to ( 193) HPPD_DAUCA 4-hydroxyphenylpyruvate dioxygenase (EC 1.13.11.27) (4HPPD) (HPD) (HPPDase) (4-hydroxyphenylpyruvic acid oxidase) - Daucus carota (Carrot)weakly similar to ( 185) loc_os02g07160 12002.m06063 protein 4-hydrox…
BDET_07258	27.4	RNA.RNA binding	weakly similar to ( 105) AT4G13850 | Symbols: ATGRP2 | GR-RBP2 (GLYCINE-RICH RNA-BINDING PROTEIN 2); ATP binding / RNA binding / double-stranded DNA binding / single-stranded DNA binding | chr4:8021314-8022065 FORWARDvery weakly similar to (96.7) GRP2_SINAL Glycine-rich RNA-binding protein GRP2A - Sinapis alba (White mustard) (Brassica hirta)very weakly similar to (99.8) loc_os12g31800 12012.m069…
BDET_02844	13.2.5.2	amino acid metabolism.degradation.serine-glycine-cysteine group.glycine	moderately similar to ( 403) AT1G11860 | Symbols: | aminomethyltransferase, putative | chr1:4001801-4003245 FORWARDmoderately similar to ( 408) GCST_MESCR Aminomethyltransferase, mitochondrial precursor (EC 2.1.2.10) (Glycine cleavage system T protein) (GCVT) - Mesembryanthemum crystallinum (Common ice plant)moderately similar to ( 392) loc_os04g53230 12004.m10214 protein aminomethyltransferase, …
BDET_00078	31.1	cell.organisation	highly similar to ( 803) AT1G50010 | Symbols: TUA2 | TUA2; structural constituent of cytoskeleton | chr1:18517737-18519729 FORWARDhighly similar to ( 809) TBA1_VOLCA Tubulin alpha-1/alpha-2 chain - Volvox carterihighly similar to ( 794) loc_os11g14220 12011.m28666 protein tubulin alpha-3 chain, putative, expressed alpha_tubulin COG5023 Tubulin_FtsZ beta_tubulin gamma_tubulin epsilon_tubulin Tubul…
BDET_03549	23.1.1.10	nucleotide metabolism.synthesis.pyrimidine.CTP synthetase	highly similar to ( 647) AT4G20320 | Symbols: | CTP synthase/ catalytic | chr4:10974980-10978998 FORWARDhighly similar to ( 633) loc_os05g49770 12005.m27984 protein CTP synthase, putative, expressed PyrG PRK05380 CTP_synth_N GATase1_CTP_Synthase CTGs PRK06186 GATase | BDEG_03541 | Batrachochytrium dendrobatidis CTP synthase (577 aa)
BDET_05255	31.1	cell.organisation	very weakly similar to (92.8) AT5G59880 | Symbols: ADF3 | ADF3 (ACTIN DEPOLYMERIZING FACTOR 3); actin binding | chr5:24120382-24121628 FORWARDvery weakly similar to (98.6) ADF1_MAIZE Actin-depolymerizing factor 1 (ADF 1) (ZmABP1) (ZmADF1) - Zea mays (Maize)very weakly similar to (97.8) loc_os07g30090 12007.m29171 protein actin-depolymerizing factor 1, putative, expressed ADF ADF Cofilin_ADF | BDE…
BDET_06672	29.2.1.2.1.3	protein.synthesis.ribosomal protein.eukaryotic.40S subunit.S3	moderately similar to ( 360) AT2G31610 | Symbols: | 40S ribosomal protein S3 (RPS3A) | chr2:13450384-13451669 FORWARDmoderately similar to ( 355) loc_os07g41750 12007.m29256 protein 40S ribosomal protein S3-A, putative, expressed RpsC rps3p 40S_S3_KH Ribosomal_S3_C archeal_30S_S3_KH rps3 rpsC KH-II | BDEG_06654 | Batrachochytrium dendrobatidis 40S ribosomal protein S3-1 (241 aa)
BDET_00262	29.5.11.20	protein.degradation.ubiquitin.proteasom	highly similar to ( 594) AT1G45000 | Symbols: | 26S proteasome regulatory complex subunit p42D, putative | chr1:17009220-17011607 FORWARDmoderately similar to ( 319) PRS7_ORYSA 26S protease regulatory subunit 7 (26S proteasome subunit 7) (26S proteasome AAA-ATPase subunit RPT1) (Regulatory particle triple-A ATPase subunit 1) - Oryza sativa (Rice)highly similar to ( 580) loc_os02g10640 12002.m0636…
BDET_00262	29.5.9	protein.degradation.AAA type	highly similar to ( 594) AT1G45000 | Symbols: | 26S proteasome regulatory complex subunit p42D, putative | chr1:17009220-17011607 FORWARDmoderately similar to ( 319) PRS7_ORYSA 26S protease regulatory subunit 7 (26S proteasome subunit 7) (26S proteasome AAA-ATPase subunit RPT1) (Regulatory particle triple-A ATPase subunit 1) - Oryza sativa (Rice)highly similar to ( 580) loc_os02g10640 12002.m0636…
BDET_07476	18.3.2	Co-factor and vitamine metabolism.riboflavin.riboflavin synthase	weakly similar to ( 162) AT2G20690 | Symbols: | lumazine-binding family protein | chr2:8923342-8924621 FORWARDweakly similar to ( 141) loc_os12g35580 12012.m073853 protein riboflavin synthase alpha chain, putative, expressed RibC PRK09289 PRK13020 Lum_binding | BDEG_07456 | Batrachochytrium dendrobatidis riboflavin synthase alpha chain (232 aa)
BDET_06626	31.4	cell.vesicle transport	weakly similar to ( 169) AT1G30630 | Symbols: | coatomer protein epsilon subunit family protein / COPE family protein | chr1:10858546-10860173 REVERSEweakly similar to ( 159) loc_os04g52270 12004.m10122 protein coatomer subunit epsilon, putative, expressed Coatomer_E | BDEG_06608 | Batrachochytrium dendrobatidis conserved hypothetical protein (307 aa)
BDET_04753	11.9.4.2	lipid metabolism.lipid degradation.beta-oxidation.acyl CoA DH	moderately similar to ( 214) AT3G45300 | Symbols: IVD, ATIVD | IVD (ISOVALERYL-COA-DEHYDROGENASE); ATP binding / isovaleryl-CoA dehydrogenase | chr3:16621659-16624848 REVERSEmoderately similar to ( 222) IVD1_SOLTU Isovaleryl-CoA dehydrogenase 1, mitochondrial precursor (EC 1.3.99.10) (IVD 1) - Solanum tuberosum (Potato)moderately similar to ( 227) loc_os05g03480 12005.m083606 protein isovaleryl-C…
BDET_06950	9.6	mitochondrial electron transport / ATP synthesis.cytochrome c	weakly similar to ( 140) AT4G10040 | Symbols: CYTC-2 | CYTC-2 (cytochrome c-2); electron carrier/ heme binding / iron ion binding | chr4:6277083-6278281 FORWARDweakly similar to ( 144) CYC_CUCMA Cytochrome c - Cucurbita maxima (Pumpkin) (Winter squash)weakly similar to ( 140) loc_os05g34770 12005.m27830 protein cytochrome c, putative, expressed COG3474 Cytochrom_C | BDEG_06931 | Batrachochytrium …
BDET_05329	21.2	redox.ascorbate and glutathione	very weakly similar to (90.9) AT2G24940 | Symbols: AtMAPR2 | AtMAPR2 (Arabidopsis thaliana membrane-associated progesterone binding protein 2); heme binding | chr2:10609447-10609749 FORWARDvery weakly similar to (89.4) loc_os02g55060 12002.m100058 protein membrane steroid-binding protein 1, putative, expressed | BDEG_05313 | Batrachochytrium dendrobatidis conserved hypothetical protein (108 aa)
BDET_07441	7.1.3	OPP.oxidative PP.6-phosphogluconate dehydrogenase	moderately similar to ( 422) AT5G41670 | Symbols: | 6-phosphogluconate dehydrogenase family protein | chr5:16665647-16667110 REVERSEmoderately similar to ( 405) loc_os06g02144 12006.m091574 protein 6-phosphogluconate dehydrogenase, decarboxylating, putative, expressed PRK09287 Gnd 6PGD PRK09599 Gnd PRK12490 NAD_binding_2 MmsB | BDEG_07421 | Batrachochytrium dendrobatidis 6-phosphogluconate dehydr…
BDET_00771	29.1.14	protein.aa activation.glycine-tRNA ligase	highly similar to ( 605) AT1G29880 | Symbols: | glycyl-tRNA synthetase / glycine--tRNA ligase | chr1:10459662-10462781 REVERSEhighly similar to ( 599) loc_os08g42560 12008.m08234 protein glycyl-tRNA synthetase 1, mitochondrial precursor, putative, expressed GRS1 PRK04173 GlyRS-like_core GlyRS_anticodon tRNA-synt_2b HGTP_anticodon ThrS Gly_His_Pro_Ser_Thr_tRS_core PRK03991 PRK08661 thrS HGTP_antic…
BDET_02344	13.2.4.4	amino acid metabolism.degradation.branched chain group.leucine	weakly similar to ( 164) AT3G45300 | Symbols: IVD, ATIVD | IVD (ISOVALERYL-COA-DEHYDROGENASE); ATP binding / isovaleryl-CoA dehydrogenase | chr3:16621659-16624848 REVERSEweakly similar to ( 176) IVD1_SOLTU Isovaleryl-CoA dehydrogenase 1, mitochondrial precursor (EC 1.3.99.10) (IVD 1) - Solanum tuberosum (Potato)weakly similar to ( 185) loc_os05g03480 12005.m083606 protein isovaleryl-CoA dehydroge…
BDET_00864	21.1	redox.thioredoxin	very weakly similar to (87.4) AT5G39950 | Symbols: ATTRX2, ATH2, ATTRXH2, TRXH2 | ATTRX2 (THIOREDOXIN 2); oxidoreductase, acting on sulfur group of donors, disulfide as acceptor | chr5:15990885-15991881 REVERSEvery weakly similar to (85.9) TRXH_WHEAT Thioredoxin H-type (TRX-H) (TrxTa) - Triticum aestivum (Wheat)very weakly similar to (80.5) loc_os07g08840 12007.m079626 protein thioredoxin H-type,…
BDET_04957	21.5.1	redox.peroxiredoxin.BAS1	weakly similar to ( 156) AT5G06290 | Symbols: 2-Cys Prx B | 2-Cys Prx B (2-Cysteine peroxiredoxin B); antioxidant/ peroxiredoxin | chr5:1919380-1921211 FORWARDweakly similar to ( 164) BAS1_HORVU 2-cys peroxiredoxin BAS1, chloroplast precursor (EC 1.11.1.15) (Thiol-specific antioxidant protein) (Fragment) - Hordeum vulgare (Barley)weakly similar to ( 159) loc_os02g33450 12002.m100226 protein 2-cys…
BDET_05553	29.2.1.2.1.7	protein.synthesis.ribosomal protein.eukaryotic.40S subunit.S7	weakly similar to ( 182) AT1G48830 | Symbols: | 40S ribosomal protein S7 (RPS7A) | chr1:18059854-18060935 REVERSEweakly similar to ( 186) RS7_BRAOL 40S ribosomal protein S7 - Brassica oleracea (Wild cabbage)weakly similar to ( 181) loc_os03g18570 12003.m07279 protein 40S ribosomal protein S7, putative, expressed Ribosomal_S7e | BDEG_05536 | Batrachochytrium dendrobatidis 40S ribosomal protein S7 …
BDET_04580	1.3.8	PS.calvin cycle.transketolase	highly similar to ( 502) AT3G60750 | Symbols: | transketolase, putative | chr3:22454004-22456824 FORWARDhighly similar to ( 513) TKTC_MAIZE Transketolase, chloroplast (EC 2.2.1.1) (TK) - Zea mays (Maize)highly similar to ( 511) loc_os06g04270 12006.m05156 protein transketolase, chloroplast precursor, putative, expressed TktA PRK05899 PRK12753 PRK12754 Transketolase_N TPP_TK COG3959 Transket_pyr C…
BDET_07638	29.5.11.20	protein.degradation.ubiquitin.proteasom	moderately similar to ( 337) AT3G11270 | Symbols: MEE34 | MEE34 (maternal effect embryo arrest 34) | chr3:3528989-3531317 FORWARDweakly similar to ( 158) loc_os04g56646 12004.m10553 protein expressed protein Mov34 JAB_MPN COG1310 | BDEG_07618 | Batrachochytrium dendrobatidis 26S proteasome non-ATPase regulatory subunit 7 (414 aa)
BDET_08100	35.2	not assigned.unknown	| BDEG_08077 | Batrachochytrium dendrobatidis conserved hypothetical protein (418 aa)
BDET_08521	31.3.1	cell.cycle.peptidylprolyl isomerase	weakly similar to ( 167) AT2G15790 | Symbols: SQN, CYP40 | SQN (SQUINT); peptidyl-prolyl cis-trans isomerase | chr2:6878144-6880743 REVERSEweakly similar to ( 131) CYPH_LUPLU Peptidyl-prolyl cis-trans isomerase (EC 5.2.1.8) (PPIase) (Rotamase) (Cyclophilin) (Cyclosporin A-binding protein) - Lupinus luteus (European yellow lupin)weakly similar to ( 185) loc_os06g11320 12006.m32014 protein peptidyl…
BDET_04703	30.3	signalling.calcium	weakly similar to ( 178) AT2G27030 | Symbols: CAM5 | CAM5 (CALMODULIN 5); calcium ion binding | chr2:11532719-11533060 FORWARDweakly similar to ( 178) CALM3_PETHY Calmodulin-related protein - Petunia hybrida (Petunia)weakly similar to ( 172) loc_os07g48780 12007.m29366 protein calmodulin, putative, expressed FRQ1 EFh | BDEG_04689 | Batrachochytrium dendrobatidis calmodulin (114 aa)
BDET_00139	23.2	nucleotide metabolism.degradation	very weakly similar to (58.2) AT4G29630 | Symbols: | cytidine deaminase, putative / cytidine aminohydrolase, putative | chr4:14522569-14523240 FORWARD Cdd PRK05578 PRK12411 cytidine_deaminase dCMP_cyt_deam_1 PRK09027 cytidine_deaminase-like PRK06848 | BDEG_00139 | Batrachochytrium dendrobatidis conserved hypothetical protein (164 aa)
BDET_06583	29.2.1.2.2.17	protein.synthesis.ribosomal protein.eukaryotic.60S subunit.L17	weakly similar to ( 162) AT1G67430 | Symbols: | 60S ribosomal protein L17 (RPL17B) | chr1:25262209-25263627 FORWARDweakly similar to ( 163) RL17_MAIZE 60S ribosomal protein L17 - Zea mays (Maize)weakly similar to ( 158) loc_os08g41810 12008.m08159 protein 60S ribosomal protein L17-1, putative, expressed rpl22p Ribosomal_L22 Ribosomal_L22 RplV | BDEG_06565 | Batrachochytrium dendrobatidis 60S ribo…
BDET_08324	29.2.4	protein.synthesis.elongation	moderately similar to ( 371) AT4G02930 | Symbols: | elongation factor Tu, putative / EF-Tu, putative | chr4:1295751-1298354 REVERSEmoderately similar to ( 357) EFTU_PROWI Elongation factor Tu (EF-Tu) - Prototheca wickerhamiimoderately similar to ( 363) loc_os03g63410 12003.m34958 protein elongation factor Tu, mitochondrial precursor, putative, expressed PRK00049 PRK12735 PRK12736 TufB tufA EF_Tu …
BDET_00482	27.4	RNA.RNA binding	moderately similar to ( 411) AT1G49760 | Symbols: PAB8, PABP8 | PAB8 (POLY(A) BINDING PROTEIN 8); RNA binding / translation initiation factor | chr1:18416740-18419753 FORWARDvery weakly similar to (89.7) ROC4_NICSY 31 kDa ribonucleoprotein, chloroplast precursor - Nicotiana sylvestris (Wood tobacco)moderately similar to ( 390) loc_os04g42600 12004.m35168 protein polyadenylate-binding protein 2, p…
BDET_02031	35.2	not assigned.unknown	PRK08931 PRK07432 Mtap_PNP PRK08564 Pnp PRK07823 PRK08666 PRK09136 PRK08202 | BDEG_02027 | Batrachochytrium dendrobatidis hypothetical protein similar to 5'-methylthioadenosine phosphorylase (310 aa)
BDET_00520	35.2	not assigned.unknown	moderately similar to ( 267) AT3G03570 | Symbols: | FUNCTIONS IN: molecular_function unknown; INVOLVED IN: biological_process unknown; LOCATED IN: cytosol; EXPRESSED IN: 23 plant structures; EXPRESSED DURING: 13 growth stages; CONTAINS InterPro DOMAIN/s: Uncharacterised conserved protein UCP013022 (InterPro:IPR016607); BEST Arabidopsis thaliana protein match is: signal transducer (TAIR:AT4G40050.…
BDET_02231	26.22	misc.short chain dehydrogenase/reductase (SDR)	weakly similar to ( 139) AT3G51680 | Symbols: | short-chain dehydrogenase/reductase (SDR) family protein | chr3:19173622-19174667 REVERSEweakly similar to ( 121) TS2_MAIZE Sex determination protein tasselseed-2 - Zea mays (Maize)weakly similar to ( 132) loc_os07g46930 12007.m08910 protein sex determination protein tasselseed-2, putative, expressed PRK06057 PRK06138 PRK07479 fabG PRK06172 fabG PRK…
BDET_03160	29.2.1.2.2.21	protein.synthesis.ribosomal protein.eukaryotic.60S subunit.L21	very weakly similar to (87.8) AT1G09690 | Symbols: | 60S ribosomal protein L21 (RPL21C) | chr1:3136407-3137430 REVERSEvery weakly similar to (88.2) loc_os10g32820 12010.m06118 protein 60S ribosomal protein L21, putative, expressed Ribosomal_L21e RPL21A | BDEG_03152 | Batrachochytrium dendrobatidis 60S ribosomal protein L21-A (110 aa)
BDET_03544	23.1.3	nucleotide metabolism.synthesis.PRS-PP	moderately similar to ( 238) AT1G32380 | Symbols: | ribose-phosphate pyrophosphokinase 2 / phosphoribosyl diphosphate synthetase 2 (PRS2) | chr1:11682033-11684229 FORWARDmoderately similar to ( 239) KPRS1_ORYSA Ribose-phosphate pyrophosphokinase 1 (EC 2.7.6.1) (Phosphoribosyl pyrophosphate synthetase 1) - Oryza sativa (Rice)moderately similar to ( 239) loc_os02g03540 12002.m05704 protein ribose-p…
BDET_07934	35.2	not assigned.unknown	| BDEG_07912 | Batrachochytrium dendrobatidis hypothetical protein (722 aa)
BDET_02695	29.5.11.20	protein.degradation.ubiquitin.proteasom	moderately similar to ( 246) AT1G47250 | Symbols: PAF2 | PAF2; endopeptidase/ peptidase/ threonine-type endopeptidase | chr1:17319220-17320900 FORWARDmoderately similar to ( 236) PSA1_ORYSA Proteasome subunit alpha type 1 (EC 3.4.25.1) (20S proteasome alpha subunit F) (20S proteasome subunit alpha-6) (Proteasome component C2) - Oryza sativa (Rice)moderately similar to ( 236) loc_os02g04100 12002.…
BDET_01378	27.1.2	RNA.processing.RNA helicase	highly similar to ( 550) AT5G11170 | Symbols: | ATP binding / ATP-dependent helicase/ helicase/ nucleic acid binding | chr5:3553334-3556646 FORWARDmoderately similar to ( 217) IF4A9_TOBAC Eukaryotic initiation factor 4A-9 (EC 3.6.1.-) (ATP-dependent RNA helicase eIF4A-9) (eIF-4A-9) - Nicotiana tabacum (Common tobacco)highly similar to ( 540) loc_os01g36920 12001.m150622 protein spliceosome RNA he…
BDET_03341	30.5	signalling.G-proteins	moderately similar to ( 212) AT1G56330 | Symbols: SAR1, ATSAR1, ATSARA1B, ATSAR1B | ATSAR1B (SECRETION-ASSOCIATED RAS 1 B); GTP binding | chr1:21086845-21088478 REVERSEmoderately similar to ( 208) SAR1A_BRACM GTP-binding protein SAR1A - Brassica campestris (Field mustard)moderately similar to ( 207) loc_os01g23620 12001.m08835 protein GTP-binding protein SAR1A, putative, expressed Sar1 SAR Arf Ar…
BDET_00762	29.5.11.1	protein.degradation.ubiquitin.ubiquitin	weakly similar to ( 198) AT3G62250 | Symbols: UBQ5 | UBQ5 (ubiquitin 5); protein binding / structural constituent of ribosome | chr3:23037138-23037611 FORWARDweakly similar to ( 129) UBIQ_WHEAT Ubiquitin - Triticum aestivum (Wheat)weakly similar to ( 198) loc_os01g22490 12001.m08729 protein 40S ribosomal protein S27a, putative, expressed Ubiquitin UBQ ubiquitin Nedd8 UBL Ribosomal_S27 AN1_N Fubi …
BDET_01522	29.2.1.2.2.5	protein.synthesis.ribosomal protein.eukaryotic.60S subunit.L5	moderately similar to ( 292) AT3G25520 | Symbols: ATL5, PGY3, OLI5, RPL5A | ATL5 (A. THALIANA RIBOSOMAL PROTEIN L5); 5S rRNA binding / structural constituent of ribosome | chr3:9269573-9271327 REVERSEmoderately similar to ( 309) RL5_HELAN 60S ribosomal protein L5 - Helianthus annuus (Common sunflower)moderately similar to ( 293) loc_os01g67126 12001.m43540 protein 60S ribosomal protein L5-2, puta…
BDET_05399	35.1	not assigned.no ontology	weakly similar to ( 179) AT5G19680 | Symbols: | leucine-rich repeat family protein | chr5:6649663-6651564 FORWARDweakly similar to ( 178) loc_os02g13640 12002.m06610 protein protein phosphatases PP1 regulatory subunit SDS22, putative, expressed COG4886 | BDEG_05382 | Batrachochytrium dendrobatidis protein phosphatase 1 regulatory subunit SDS22 (357 aa)
BDET_05191	23.2	nucleotide metabolism.degradation	moderately similar to ( 253) AT5G63980 | Symbols: SAL1, ALX8, ATSAL1, HOS2, FRY1 | SAL1; 3'(2'),5'-bisphosphate nucleotidase/ inositol or phosphatidylinositol phosphatase | chr5:25609840-25611802 FORWARDmoderately similar to ( 248) DPNP_ORYSA 3'(2'),5'-bisphosphate nucleotidase (EC 3.1.3.7) (3'(2'),5-bisphosphonucleoside 3'(2')-phosphohydrolase) (DPNPase) - Oryza sativa (Rice)moderately similar t…
BDET_00279	29.4	protein.postranslational modification	weakly similar to ( 146) AT1G05000 | Symbols: | tyrosine specific protein phosphatase family protein | chr1:1425660-1428393 FORWARDweakly similar to ( 137) loc_os09g05020 12009.m22044 protein tyrosine specific protein phosphatase family protein, putative, expressed Y_phosphatase2 COG2365 | BDEG_00277 | Batrachochytrium dendrobatidis hypothetical protein similar to Oca1p (167 aa)
BDET_07633	27.1.2	RNA.processing.RNA helicase	highly similar to ( 515) AT1G72730 | Symbols: | eukaryotic translation initiation factor 4A, putative / eIF-4A, putative | chr1:27378040-27379593 REVERSEhighly similar to ( 514) IF4A_ORYSA Eukaryotic initiation factor 4A (EC 3.6.1.-) (ATP-dependent RNA helicase eIF4A) (eIF-4A) - Oryza sativa (Rice)highly similar to ( 514) loc_os06g48750 12006.m091777 protein eukaryotic initiation factor 4A, putat…
BDET_00092	33.99	development.unspecified	highly similar to ( 963) AT1G79990 | Symbols: | protein binding / structural molecule | chr1:30085910-30091949 FORWARDvery weakly similar to (97.8) PF20_CHLRE Flagellar WD repeat protein PF20 - Chlamydomonas reinhardtiihighly similar to ( 975) loc_os06g05180 12006.m71402 protein coatomer subunit beta, putative, expressed Coatomer_WDAD WD40 COG2319 WD40 WD40 | BDEG_00092 | Batrachochytrium dendrob…
BDET_04328	4.1.4	glycolysis.cytosolic branch.phosphofructokinase (PFK)	very weakly similar to (68.9) AT2G22480 | Symbols: PFK5 | PFK5 (PHOSPHOFRUCTOKINASE 5); 6-phosphofructokinase | chr2:9545670-9548414 FORWARDvery weakly similar to (75.1) loc_os08g34050 12008.m07394 protein 6-phosphofructokinase 2, putative Eukaryotic_PFK PFK PFK PfkA PRK03202 Bacterial_PFK PRK06830 PRK06555 PRK07085 Pyrophosphate_PFK | BDEG_04314 | Batrachochytrium dendrobatidis 6-phosphofructoki…
BDET_02959	35.2	not assigned.unknown	| BDEG_02951 | Batrachochytrium dendrobatidis predicted protein (245 aa)
BDET_01857	7.2.3	OPP.non-reductive PP.ribulose-phosphate 3-epimerase	weakly similar to ( 148) AT3G01850 | Symbols: | ribulose-phosphate 3-epimerase, cytosolic, putative / pentose-5-phosphate 3-epimerase, putative | chr3:300428-301987 REVERSEweakly similar to ( 147) RPE1_ORYSA Ribulose-phosphate 3-epimerase, cytoplasmic isoform (EC 5.1.3.1) (Ribulose-5-phosphate-epimerase) (Cyt-RPEase) (RPEcyt) (Pentose-5-phosphate 3-epimerase) (PPE) - Oryza sativa (Rice)weakly sim…
BDET_01857	1.3.11	PS.calvin cycle.RPE	weakly similar to ( 148) AT3G01850 | Symbols: | ribulose-phosphate 3-epimerase, cytosolic, putative / pentose-5-phosphate 3-epimerase, putative | chr3:300428-301987 REVERSEweakly similar to ( 147) RPE1_ORYSA Ribulose-phosphate 3-epimerase, cytoplasmic isoform (EC 5.1.3.1) (Ribulose-5-phosphate-epimerase) (Cyt-RPEase) (RPEcyt) (Pentose-5-phosphate 3-epimerase) (PPE) - Oryza sativa (Rice)weakly sim…
BDET_07584	34.9	transport.metabolite transporters at the mitochondrial membrane	moderately similar to ( 295) AT3G48850 | Symbols: | mitochondrial phosphate transporter, putative | chr3:18114759-18116420 REVERSEmoderately similar to ( 295) loc_os06g10810 12006.m05798 protein phosphate carrier protein, mitochondrial precursor, putative, expressed NhaP Na_H_Exchanger PRK05326 Mito_carr COG3263 KefB PRK03562 | BDEG_07564 | Batrachochytrium dendrobatidis conserved hypothetical pr…
BDET_04470	20.2.1	stress.abiotic.heat	highly similar to ( 890) AT1G74310 | Symbols: ATHSP101, HSP101, HOT1 | ATHSP101 (ARABIDOPSIS THALIANA HEAT SHOCK PROTEIN 101); ATP binding / ATPase/ nucleoside-triphosphatase/ nucleotide binding / protein binding | chr1:27936715-27939862 REVERSEhighly similar to ( 865) HS101_ORYSA Heat shock protein 101 - Oryza sativa (Rice)highly similar to ( 865) loc_os05g44340 12005.m08560 protein heat shock p…
BDET_05894	29.6.1	protein.folding.prefoldin and trigger factor	very weakly similar to (83.6) AT3G22480 | Symbols: PDF2 | prefoldin-related KE2 family protein | chr3:7969080-7969526 FORWARDvery weakly similar to (84.0) loc_os11g36050 12011.m07458 protein prefoldin subunit 2, putative, expressed Prefoldin_2 | BDEG_05877 | Batrachochytrium dendrobatidis hypothetical protein similar to prefoldin subunit 2 (123 aa)
BDET_03637	26.2	misc.UDP glucosyl and glucoronyl transferases	moderately similar to ( 357) AT2G35020 | Symbols: | UTP--glucose-1-phosphate uridylyltransferase family protein | chr2:14756803-14760477 FORWARDmoderately similar to ( 357) loc_os04g52370 12004.m35198 protein UDP-N-acetylglucosamine pyrophosphorylase, putative, expressed COG4284 UDPGP | BDEG_03628 | Batrachochytrium dendrobatidis hypothetical protein similar to UDP-N-acetylglucosamine pyrophospho…
BDET_03637	4.1.1	glycolysis.cytosolic branch.UGPase	moderately similar to ( 357) AT2G35020 | Symbols: | UTP--glucose-1-phosphate uridylyltransferase family protein | chr2:14756803-14760477 FORWARDmoderately similar to ( 357) loc_os04g52370 12004.m35198 protein UDP-N-acetylglucosamine pyrophosphorylase, putative, expressed COG4284 UDPGP | BDEG_03628 | Batrachochytrium dendrobatidis hypothetical protein similar to UDP-N-acetylglucosamine pyrophospho…
BDET_00783	8.1.1.1	TCA / org transformation.TCA.pyruvate DH.E1	moderately similar to ( 439) AT1G21400 | Symbols: | 2-oxoisovalerate dehydrogenase, putative / 3-methyl-2-oxobutanoate dehydrogenase, putative / branched-chain alpha-keto acid dehydrogenase E1 alpha subunit, putative | chr1:7493492-7496240 FORWARDweakly similar to ( 135) ODPA_SOLTU Pyruvate dehydrogenase E1 component subunit alpha, mitochondrial precursor (EC 1.2.4.1) (PDHE1-A) - Solanum tuberosu…
BDET_08170	17.5.3	hormone metabolism.ethylene.induced-regulated-responsive-activated	very weakly similar to (83.2) AT2G42680 | Symbols: MBF1A, ATMBF1A | MBF1A (MULTIPROTEIN BRIDGING FACTOR 1A); DNA binding / transcription coactivator | chr2:17774972-17776116 FORWARDvery weakly similar to (71.6) loc_os08g27850 12008.m080145 protein endothelial differentiation-related factor 1, putative, expressed COG1813 MBF1 | BDEG_08146 | Batrachochytrium dendrobatidis conserved hypothetical pro…
BDET_02477	8.1.1.2	TCA / org transformation.TCA.pyruvate DH.E2	moderately similar to ( 274) AT3G06850 | Symbols: BCE2, LTA1, DIN3 | BCE2; acetyltransferase/ alpha-ketoacid dehydrogenase/ dihydrolipoamide branched chain acyltransferase | chr3:2158212-2160465 REVERSEmoderately similar to ( 299) loc_os01g21160 12001.m150569 protein dihydrolipoyllysine-residue acetyltransferase component of pyruvatedehydrogenase complex, putative, expressed PRK11855 PRK11856 Ace…
BDET_07791	27.1.2	RNA.processing.RNA helicase	highly similar to ( 633) AT3G19760 | Symbols: | eukaryotic translation initiation factor 4A, putative / eIF-4A, putative / DEAD box RNA helicase, putative | chr3:6863790-6866242 FORWARDhighly similar to ( 634) IF4A3_NICPL Eukaryotic initiation factor 4A-3 (EC 3.6.1.-) (ATP-dependent RNA helicase eIF4A-3) (eIF-4A-3) - Nicotiana plumbaginifolia (Leadwort-leaved tobacco)highly similar to ( 652) loc_…
BDET_02474	35.1	not assigned.no ontology	moderately similar to ( 221) AT1G02140 | Symbols: MEE63, MAGO, HAP1 | MAGO (MAGO NASHI); protein binding | chr1:403467-404401 REVERSEmoderately similar to ( 234) MGN_ORYSA Protein mago nashi homolog (Mago nashi-like protein) - Oryza sativa (Rice)moderately similar to ( 234) loc_os12g18880 12012.m05841 protein protein mago nashi, putative, expressed Mago_nashi | BDEG_02467 | Batrachochytrium dendr…
BDET_08208	29.5.11.20	protein.degradation.ubiquitin.proteasom	moderately similar to ( 220) AT3G26340 | Symbols: | 20S proteasome beta subunit E, putative | chr3:9650600-9652572 REVERSEmoderately similar to ( 221) PSB5_SPIOL Proteasome subunit beta type 5 precursor (EC 3.4.25.1) (20S proteasome subunit E) (Proteasome epsilon chain) - Spinacia oleracea (Spinach)moderately similar to ( 214) loc_os06g06030 12006.m31985 protein proteasome subunit beta type 5 pre…
BDET_03185	29.2.1.2.1.12	protein.synthesis.ribosomal protein.eukaryotic.40S subunit.S12	weakly similar to ( 112) AT2G32060 | Symbols: | 40S ribosomal protein S12 (RPS12C) | chr2:13639228-13640104 REVERSEweakly similar to ( 124) RS12_HORVU 40S ribosomal protein S12 - Hordeum vulgare (Barley)weakly similar to ( 129) loc_os07g12650 12007.m079809 protein 40S ribosomal protein S12, putative, expressed Ribosomal_L7Ae RPL8A | BDEG_03177 | Batrachochytrium dendrobatidis 40S ribosomal protei…
BDET_03724	20.2.1	stress.abiotic.heat	moderately similar to ( 466) AT1G79930 | Symbols: HSP91 | HSP91; ATP binding | chr1:30063924-30067067 REVERSEmoderately similar to ( 243) HSP70_SOYBN Heat shock 70 kDa protein - Glycine max (Soybean)moderately similar to ( 438) loc_os01g08560 12001.m150497 protein heat shock 70 kDa protein 4, putative, expressed HSP70 DnaK dnaK dnaK hscA hscA MreB_Mbl PRK11678 MreB | BDEG_03715 | Batrachochytrium…
BDET_01744	26.22	misc.short chain dehydrogenase/reductase (SDR)	weakly similar to ( 115) AT1G67730 | Symbols: YBR159, KCR1 | YBR159; ketoreductase/ oxidoreductase | chr1:25391676-25393365 FORWARDvery weakly similar to (80.1) GRDH_DAUCA Glucose and ribitol dehydrogenase (EC 1.1.1.-) (Carrot ABA-induced in somatic embryos 5 protein) - Daucus carota (Carrot)weakly similar to ( 103) loc_os11g16410 12011.m28895 protein dehydrogenase/reductase SDR family member 7 p…
BDET_00942	35.2	not assigned.unknown	| BDEG_00938 | Batrachochytrium dendrobatidis predicted protein (513 aa)
BDET_08422	29.6	protein.folding	highly similar to ( 580) AT2G33210 | Symbols: HSP60-2 | HSP60-2 (HEAT SHOCK PROTEIN 60-2); ATP binding | chr2:14075093-14078568 REVERSEhighly similar to ( 579) CH62_CUCMA Chaperonin CPN60-2, mitochondrial precursor (HSP60-2) - Cucurbita maxima (Pumpkin) (Winter squash)highly similar to ( 569) loc_os10g32550 12010.m06092 protein chaperonin CPN60-1, mitochondrial precursor, putative, expressed GroE…
BDET_03580	29.2.1.2.2.30	protein.synthesis.ribosomal protein.eukaryotic.60S subunit.L30	weakly similar to ( 146) AT1G77940 | Symbols: | 60S ribosomal protein L30 (RPL30B) | chr1:29304116-29305288 REVERSEweakly similar to ( 149) RL30_MAIZE 60S ribosomal protein L30 - Zea mays (Maize)weakly similar to ( 148) loc_os05g41110 12005.m08287 protein 60S ribosomal protein L30, putative, expressed RPL30 PRK01018 Ribosomal_L7Ae | BDEG_03572 | Batrachochytrium dendrobatidis conserved hypothetic…
BDET_05781	35.2	not assigned.unknown	| BDEG_05764 | Batrachochytrium dendrobatidis predicted protein (671 aa)
BDET_06260	26.24	misc.GCN5-related N-acetyltransferase	very weakly similar to (99.0) AT5G15770 | Symbols: AtGNA1 | AtGNA1 (Arabidopsis thaliana glucose-6-phosphate acetyltransferase 1); N-acetyltransferase/ glucosamine 6-phosphate N-acetyltransferase | chr5:5144093-5144542 REVERSEvery weakly similar to (95.5) loc_os09g31310 12009.m06245 protein glucosamine 6-phosphate N-acetyltransferase, putative, expressed Acetyltransf_1 | BDEG_06243 | Batrachochyt…
BDET_05778	29.3.1	protein.targeting.nucleus	moderately similar to ( 489) AT5G53480 | Symbols: | importin beta-2, putative | chr5:21714016-21716709 FORWARDhighly similar to ( 508) loc_os12g38110 12012.m07597 protein importin beta-1 subunit, putative, expressed KAP95 ARM | BDEG_05761 | Batrachochytrium dendrobatidis conserved hypothetical protein (822 aa)
BDET_05751	30.3	signalling.calcium	highly similar to ( 558) AT3G57330 | Symbols: ACA11 | ACA11 (autoinhibited Ca2+-ATPase 11); calcium-transporting ATPase/ calmodulin binding | chr3:21211655-21216375 REVERSEhighly similar to ( 541) ACA1_ORYSA Calcium-transporting ATPase 1, plasma membrane-type (EC 3.6.3.8) (Ca(2+)-ATPase isoform 1) (Plastid envelope ATPase 1) - Oryza sativa (Rice)highly similar to ( 555) loc_os03g10640 12003.m0651…
BDET_08053	31.1	cell.organisation	very weakly similar to (97.8) AT4G29350 | Symbols: PFN2, PRO2, PRF2 | PFN2 (PROFILIN 2); actin binding / protein binding | chr4:14450135-14451119 FORWARDweakly similar to ( 103) PROF_HELAN Profilin (Pollen allergen Hel a 2) - Helianthus annuus (Common sunflower)very weakly similar to (92.8) loc_os06g05880 12006.m05314 protein profilin-2, putative, expressed PROF PROF Profilin | BDEG_08031 | Batra…
BDET_00617	16.1.2.6	secondary metabolism.isoprenoids.mevalonate pathway.mevalonate diphosphate decarboxylase	moderately similar to ( 305) AT2G38700 | Symbols: MVD1, ATMVD1 | MVD1 (MEVALONATE DIPHOSPHATE DECARBOXYLASE 1); diphosphomevalonate decarboxylase/ protein homodimerization | chr2:16180918-16183785 REVERSEmoderately similar to ( 296) loc_os02g01920 12002.m05542 protein diphosphomevalonate decarboxylase, putative, expressed MVD1 | BDEG_00614 | Batrachochytrium dendrobatidis diphosphomevalonate deca…
BDET_03428	35.2	not assigned.unknown	mscL MscL MscL | BDEG_03420 | Batrachochytrium dendrobatidis conserved hypothetical protein (207 aa)
BDET_00579	27.4	RNA.RNA binding	RRM_1 RRM | BDEG_00576 | Batrachochytrium dendrobatidis hypothetical protein (440 aa)
BDET_07051	28.1	DNA.synthesis/chromatin structure	highly similar to ( 588) AT2G16440 | Symbols: MCM4 | DNA replication licensing factor, putative | chr2:7126536-7130665 REVERSEmoderately similar to ( 278) MCM3_MAIZE DNA replication licensing factor MCM3 homolog (Replication origin activator) (ROA protein) (Fragment) - Zea mays (Maize)highly similar to ( 605) loc_os01g36390 12001.m09934 protein DNA replication licensing factor mcm4, putative, exp…
BDET_07271	29.2.3	protein.synthesis.initiation	weakly similar to ( 107) AT1G71350 | Symbols: | eukaryotic translation initiation factor SUI1 family protein | chr1:26888525-26891209 REVERSEweakly similar to ( 111) loc_os02g35160 12002.m33718 protein ligatin, putative, expressed COG2016 PRK12863 | BDEG_07252 | Batrachochytrium dendrobatidis hypothetical protein (800 aa)
BDET_02107	35.2	not assigned.unknown	| BDEG_02103 | Batrachochytrium dendrobatidis dihydropteridine reductase (227 aa)
BDET_01742	29.3.1	protein.targeting.nucleus	moderately similar to ( 464) AT2G46520 | Symbols: | cellular apoptosis susceptibility protein, putative / importin-alpha re-exporter, putative | chr2:19096867-19099785 FORWARDmoderately similar to ( 392) loc_os01g13430 12001.m07952 protein importin-alpha re-exporter, putative, expressed Cse1 CSE1 CAS_CSE1 SXM1 IBN_N | BDEG_01738 | Batrachochytrium dendrobatidis conserved hypothetical protein (985…
BDET_04308	29.5.11.20	protein.degradation.ubiquitin.proteasom	moderately similar to ( 259) AT3G22110 | Symbols: PAC1 | PAC1; endopeptidase/ peptidase/ threonine-type endopeptidase | chr3:7792819-7793571 REVERSEmoderately similar to ( 258) PSA4_SPIOL Proteasome subunit alpha type 4 (EC 3.4.25.1) (20S proteasome alpha subunit C) (20S proteasome subunit alpha-3) (Proteasome 27 kDa subunit) - Spinacia oleracea (Spinach)moderately similar to ( 249) loc_os06g0797…
BDET_07049	35.2	not assigned.unknown	| BDEG_07030 | Batrachochytrium dendrobatidis hypothetical protein (386 aa)
BDET_05202	35.2	not assigned.unknown	| BDEG_05187 | Batrachochytrium dendrobatidis hypothetical protein (1531 aa)
BDET_06577	21.1	redox.thioredoxin	moderately similar to ( 273) AT2G47470 | Symbols: ATPDIL2-1, UNE5, MEE30, PDI11, ATPDI11 | UNE5 (UNFERTILIZED EMBRYO SAC 5); protein disulfide isomerase | chr2:19481503-19483683 FORWARDmoderately similar to ( 285) PDIA6_MEDSA Probable protein disulfide-isomerase A6 precursor (EC 5.3.4.1) (P5) - Medicago sativa (Alfalfa)moderately similar to ( 299) loc_os01g23740 12001.m43001 protein OsPDIL2-2 - O…
BDET_02789	24.1	Biodegradation of Xenobiotics.hydroxyacylglutathione hydrolase	very weakly similar to (84.0) AT1G53580 | Symbols: GLX2-3, ETHE1, GLY3 | GLY3 (GLYOXALASE II 3); hydrolase/ hydroxyacylglutathione hydrolase | chr1:19991542-19993250 REVERSEvery weakly similar to (85.1) loc_os01g47690 12001.m43132 protein hydroxyacylglutathione hydrolase 3, mitochondrial precursor, putative, expressed GloB Lactamase_B | BDEG_02782 | Batrachochytrium dendrobatidis hypothetical pro…
BDET_08552	21.2.2	redox.ascorbate and glutathione.glutathione	moderately similar to ( 274) AT3G54660 | Symbols: GR, EMB2360, ATGR2 | GR (GLUTATHIONE REDUCTASE); ATP binding / glutathione-disulfide reductase | chr3:20230356-20233100 REVERSEmoderately similar to ( 277) GSHRP_TOBAC Glutathione reductase, chloroplast precursor (EC 1.8.1.7) (GR) (GRase) (Fragment) - Nicotiana tabacum (Common tobacco)moderately similar to ( 268) loc_os03g06740 12003.m06191 protei…
BDET_08585	12.3.1	N-metabolism.N-degradation.glutamate dehydrogenase	very weakly similar to (51.2) DHEA_NICPL Glutamate dehydrogenase A (EC 1.4.1.3) (GDH A) - Nicotiana plumbaginifolia (Leadwort-leaved tobacco) COG2902 ELFV_dehydrog Bac_GDH GdhA | BDEG_08560 | Batrachochytrium dendrobatidis NAD-specific glutamate dehydrogenase (1031 aa)
BDET_02736	29.5	protein.degradation	moderately similar to ( 368) AT5G13520 | Symbols: | peptidase M1 family protein | chr5:4342117-4344571 REVERSEmoderately similar to ( 364) loc_os03g60460 12003.m10935 protein leukotriene A-4 hydrolase, putative, expressed PepN Peptidase_M1 Leuk-A4-hydro_C | BDEG_02729 | Batrachochytrium dendrobatidis leukotriene A-4 hydrolase (624 aa)
BDET_06595	27.3.67	RNA.regulation of transcription.putative transcription regulator	weakly similar to ( 125) AT3G58470 | Symbols: | methyltransferase/ nucleic acid binding | chr3:21627070-21628507 REVERSEweakly similar to ( 108) loc_os03g53890 12003.m10354 protein expressed protein | BDEG_06577 | Batrachochytrium dendrobatidis conserved hypothetical protein (232 aa)
BDET_06040	29.5.7	protein.degradation.metalloprotease	moderately similar to ( 423) AT2G41790 | Symbols: | peptidase M16 family protein / insulinase family protein | chr2:17429453-17436110 REVERSEmoderately similar to ( 440) loc_os07g38260 12007.m08073 protein insulin-degrading enzyme, putative, expressed Ptr PqqL Peptidase_M16_C Peptidase_M16 | BDEG_06023 | Batrachochytrium dendrobatidis conserved hypothetical protein (886 aa)
BDET_08256	33.99	development.unspecified	moderately similar to ( 326) AT4G34460 | Symbols: AGB1, ELK4, ATAGB1 | AGB1 (GTP BINDING PROTEIN BETA 1); GTPase/ nucleotide binding / protein binding | chr4:16477393-16479266 REVERSEmoderately similar to ( 337) GBB2_TOBAC Guanine nucleotide-binding protein subunit beta 2 - Nicotiana tabacum (Common tobacco)moderately similar to ( 320) loc_os03g46650 12003.m09683 protein guanine nucleotide-bindin…
BDET_07265	29.3.3	protein.targeting.chloroplast	CDC_Septin Septin CDC3 Toc34_like | BDEG_07246 | Batrachochytrium dendrobatidis cell division control protein 11 (313 aa)
BDET_02377	27.1	RNA.processing	weakly similar to ( 103) AT2G03870 | Symbols: | small nuclear ribonucleoprotein, putative / snRNP, putative / Sm protein, putative | chr2:1180306-1181256 FORWARDvery weakly similar to (97.1) loc_os08g08040 12008.m04939 protein LSM7 homolog, U6 small nuclear RNA associated, putative, expressed LSm7 Sm Sm_G LSM archeal_Sm1 Sm_like | BDEG_02370 | Batrachochytrium dendrobatidis hypothetical protein (…
BDET_02335	29.5.11.20	protein.degradation.ubiquitin.proteasom	weakly similar to ( 160) AT1G16470 | Symbols: PAB1 | PAB1 (PROTEASOME SUBUNIT PAB1); endopeptidase/ peptidase/ threonine-type endopeptidase | chr1:5623122-5625439 FORWARDweakly similar to ( 162) PSA2_ORYSA Proteasome subunit alpha type 2 (EC 3.4.25.1) (20S proteasome alpha subunit B) (20S proteasome subunit alpha-2) - Oryza sativa (Rice)weakly similar to ( 162) loc_os02g42320 12002.m09267 protein…
BDET_04093	9.1.2	mitochondrial electron transport / ATP synthesis.NADH-DH.localisation not clear	highly similar to ( 664) AT5G08530 | Symbols: CI51 | CI51 (51 kDa subunit of complex I); 4 iron, 4 sulfur cluster binding / FMN binding / NAD or NADH binding / NADH dehydrogenase (ubiquinone)/ oxidoreductase, acting on NADH or NADPH | chr5:2759848-2761726 REVERSEhighly similar to ( 666) loc_os07g45090 12007.m079768 protein NADH-ubiquinone oxidoreductase 51 kDa subunit, mitochondrial precursor, pu…
BDET_04022	35.2	not assigned.unknown	BAR BAR | BDEG_04012 | Batrachochytrium dendrobatidis conserved hypothetical protein (273 aa)
BDET_02151	34.13	transport.peptides and oligopeptides	moderately similar to ( 345) AT4G16370 | Symbols: ATOPT3, OPT3 | ATOPT3 (OLIGOPEPTIDE TRANSPORTER); oligopeptide transporter | chr4:9247514-9250071 REVERSEmoderately similar to ( 357) loc_os01g43940 12001.m10653 protein oligopeptide transporter 4, putative OPT | BDEG_02146 | Batrachochytrium dendrobatidis conserved hypothetical protein (742 aa)
BDET_01770	28.99	DNA.unspecified	moderately similar to ( 233) AT4G34490 | Symbols: ATCAP1, CAP 1, CAP1 | ATCAP1 (ARABIDOPSIS THALIANA CYCLASE ASSOCIATED PROTEIN 1); actin binding | chr4:16484896-16487355 REVERSEmoderately similar to ( 230) loc_os03g51250 12003.m10106 protein adenylyl cyclase-associated protein 1, putative, expressed CAP_N CAP_C | BDEG_01766 | Batrachochytrium dendrobatidis adenylyl cyclase-associated protein (47…
BDET_03105	29.2.1.2.1.19	protein.synthesis.ribosomal protein.eukaryotic.40S subunit.S19	weakly similar to ( 134) AT5G61170 | Symbols: | 40S ribosomal protein S19 (RPS19C) | chr5:24611158-24612202 FORWARDweakly similar to ( 125) RS19_ORYSA 40S ribosomal protein S19 - Oryza sativa (Rice)weakly similar to ( 133) loc_os03g31134 12003.m08364 protein retrotransposon protein, putative, Ty1-copia subclass Ribosomal_S19e RPS19A PRK09333 | BDEG_03097 | Batrachochytrium dendrobatidis 40S ribos…
BDET_05627	23.1.2.4	nucleotide metabolism.synthesis.purine.FGAR amidotransferase	highly similar to ( 674) AT1G74260 | Symbols: PUR4 | PUR4 (purine biosynthesis 4); ATP binding / catalytic/ phosphoribosylformylglycinamidine synthase | chr1:27923005-27927764 REVERSEhighly similar to ( 654) loc_os01g66500 12001.m12758 protein phosphoribosylformylglycinamidine synthase, chloroplast precursor, putative, expressed PRK05297 PurL PurL GATase1_FGAR_AT PRK01213 PurL_repeat2 PurL_repeat…
BDET_01595	11.9.4.9	lipid metabolism.lipid degradation.beta-oxidation.multifunctional	moderately similar to ( 249) AT3G15290 | Symbols: | 3-hydroxybutyryl-CoA dehydrogenase, putative | chr3:5145054-5146613 FORWARDweakly similar to ( 116) MFPA_BRANA Glyoxysomal fatty acid beta-oxidation multifunctional protein MFP-a [Includes: Enoyl-CoA hydratase (EC 4.2.1.17); 3-2-trans-enoyl-CoA isomerase (EC 5.3.3.8); 3-hydroxybutyryl-CoA epimerase (EC 5.1.2.3); 3-hydroxyacyl-CoA dehydrogenase (…
BDET_07373	13.1.4.1.4	amino acid metabolism.synthesis.branched chain group.common.branched-chain amino acid aminotransferase	weakly similar to ( 184) AT5G65780 | Symbols: ATBCAT-5 | ATBCAT-5; branched-chain-amino-acid transaminase/ catalytic | chr5:26316418-26318585 FORWARDweakly similar to ( 175) loc_os03g01600 12003.m05706 protein branched-chain-amino-acid aminotransferase, putative, expressed BCAT_beta_family PRK06606 Aminotran_4 PLPDE_IV IlvE PRK08320 D-AAT_like ADCL_like PRK07544 | BDEG_07353 | Batrachochytrium de…
BDET_06891	35.2	not assigned.unknown	UPF0121 | BDEG_06872 | Batrachochytrium dendrobatidis hypothetical protein (283 aa)
BDET_08146	13.2.3.5	amino acid metabolism.degradation.aspartate family.lysine	moderately similar to ( 207) AT4G16800 | Symbols: | enoyl-CoA hydratase, putative | chr4:9454931-9456309 REVERSEvery weakly similar to (71.2) MFPA_BRANA Glyoxysomal fatty acid beta-oxidation multifunctional protein MFP-a [Includes: Enoyl-CoA hydratase (EC 4.2.1.17); 3-2-trans-enoyl-CoA isomerase (EC 5.3.3.8); 3-hydroxybutyryl-CoA epimerase (EC 5.1.2.3); 3-hydroxyacyl-CoA dehydrogenase (moderately…
BDET_08146	13.2.6.3	amino acid metabolism.degradation.aromatic aa.tryptophan	moderately similar to ( 207) AT4G16800 | Symbols: | enoyl-CoA hydratase, putative | chr4:9454931-9456309 REVERSEvery weakly similar to (71.2) MFPA_BRANA Glyoxysomal fatty acid beta-oxidation multifunctional protein MFP-a [Includes: Enoyl-CoA hydratase (EC 4.2.1.17); 3-2-trans-enoyl-CoA isomerase (EC 5.3.3.8); 3-hydroxybutyryl-CoA epimerase (EC 5.1.2.3); 3-hydroxyacyl-CoA dehydrogenase (moderately…
BDET_00193	35.2	not assigned.unknown	eu_PheOH Biopterin_H eu_TyrOH arom_aa_hydroxylase eu_TrpOH phhA pro_PheOH COG3186 | BDEG_00192 | Batrachochytrium dendrobatidis phenylalanine-4-hydroxylase (228 aa)
BDET_07703	35.2	not assigned.unknown	Cyt_c_Oxidase_IV COX4 | BDEG_07683 | Batrachochytrium dendrobatidis hypothetical protein (160 aa)
BDET_01150	21.6	redox.dismutases and catalases	weakly similar to ( 133) AT3G10920 | Symbols: MSD1 | MSD1 (MANGANESE SUPEROXIDE DISMUTASE 1); metal ion binding / superoxide dismutase | chr3:3418015-3419581 FORWARDweakly similar to ( 171) SODM_CHLRE Superoxide dismutase [Mn], mitochondrial precursor (EC 1.15.1.1) - Chlamydomonas reinhardtiiweakly similar to ( 129) loc_os05g25850 12005.m083692 protein superoxide dismutase, mitochondrial precurso…
BDET_00881	29.5.7	protein.degradation.metalloprotease	moderately similar to ( 283) AT3G19170 | Symbols: ATPREP1, ATZNMP | ATPREP1 (PRESEQUENCE PROTEASE 1); metalloendopeptidase | chr3:6625578-6631874 REVERSEmoderately similar to ( 299) loc_os02g52390 12002.m77746 protein protein hypA, putative, expressed COG1026 M16C_assoc Peptidase_M16_C PqqL | BDEG_00877 | Batrachochytrium dendrobatidis conserved hypothetical protein (954 aa)
BDET_01115	18	Co-factor and vitamine metabolism	very weakly similar to (79.7) AT2G44050 | Symbols: COS1 | COS1 (COI1 SUPPRESSOR1); 6,7-dimethyl-8-ribityllumazine synthase | chr2:18224304-18225917 FORWARDvery weakly similar to (82.4) RISB_SPIOL 6,7-dimethyl-8-ribityllumazine synthase, chloroplast precursor (EC 2.5.1.9) (DMRL synthase) (Lumazine synthase) - Spinacia oleracea (Spinach)very weakly similar to (86.7) loc_os04g42000 12004.m09174 prot…
BDET_01550	29.5	protein.degradation	moderately similar to ( 447) AT4G33090 | Symbols: APM1, ATAPM1 | APM1 (AMINOPEPTIDASE M1); aminopeptidase | chr4:15965915-15970418 REVERSEmoderately similar to ( 474) loc_os02g12650 12002.m33362 protein puromycin-sensitive aminopeptidase, putative, expressed Peptidase_M1 PepN | BDEG_01546 | Batrachochytrium dendrobatidis conserved hypothetical protein (1061 aa)
BDET_03457	35.2	not assigned.unknown	weakly similar to ( 174) AT5G41970 | Symbols: | FUNCTIONS IN: molecular_function unknown; INVOLVED IN: biological_process unknown; LOCATED IN: mitochondrion; EXPRESSED IN: 24 plant structures; EXPRESSED DURING: 13 growth stages; CONTAINS InterPro DOMAIN/s: Metal-dependent protein hydrolase (InterPro:IPR003226); BEST Arabidopsis thaliana protein match is: unknown protein (TAIR:AT3G49320.1); Has 46…
BDET_03271	10.1.21	cell wall.precursor synthesis.phosphomannomutase	moderately similar to ( 267) AT2G45790 | Symbols: ATPMM, PMM | PMM (PHOSPHOMANNOMUTASE); phosphomannomutase | chr2:18855876-18857753 FORWARDmoderately similar to ( 272) loc_os04g58580 12004.m101698 protein phosphomannomutase, putative, expressed PMM Cof Hydrolase_3 | BDEG_03263 | Batrachochytrium dendrobatidis phosphomannomutase (256 aa)
BDET_04404	35.2	not assigned.unknown	Carn_acyltransf | BDEG_04390 | Batrachochytrium dendrobatidis conserved hypothetical protein (467 aa)
BDET_02679	29.5	protein.degradation	moderately similar to ( 372) AT5G19740 | Symbols: | peptidase M28 family protein | chr5:6673986-6676767 FORWARDmoderately similar to ( 395) loc_os01g54010 12001.m11565 protein glutamate carboxypeptidase 2, putative, expressed PA_GCPII_like PA_TfR Peptidase_M28 PA Iap TFR_dimer PA PA_C5a_like | BDEG_02672 | Batrachochytrium dendrobatidis conserved hypothetical protein (757 aa)
BDET_02622	29.2.1.2.2.10	protein.synthesis.ribosomal protein.eukaryotic.60S subunit.L10	moderately similar to ( 295) AT1G66580 | Symbols: | 60S ribosomal protein L10 (RPL10C) | chr1:24839208-24840439 FORWARDmoderately similar to ( 293) RL10_SOLME 60S ribosomal protein L10 (EQM) - Solanum melongena (Eggplant) (Aubergine)moderately similar to ( 291) loc_os11g11390 12011.m05332 protein 60S ribosomal protein L10-1, putative, expressed rpl10e RplP Ribosomal_L16 | BDEG_02615 | Batrachochy…
BDET_07087	35.2	not assigned.unknown	TBCA | BDEG_07068 | Batrachochytrium dendrobatidis predicted protein (112 aa)
BDET_07453	31.1	cell.organisation	very weakly similar to (96.3) AT5G67270 | Symbols: ATEB1C, EB1C, ATEB1H1 | ATEB1C (microtubule end binding protein 1); microtubule binding | chr5:26840248-26841984 REVERSEweakly similar to ( 103) loc_os10g35580 12010.m06382 protein microtubule-associated protein RP/EB family member 3, putative, expressed BIM1 EB1 | BDEG_07433 | Batrachochytrium dendrobatidis conserved hypothetical protein (246 aa)
BDET_01270	25.7	C1-metabolism.GTP cyclohydrolase I	weakly similar to ( 114) AT3G07270 | Symbols: | GTP cyclohydrolase I | chr3:2314005-2317059 FORWARDweakly similar to ( 117) loc_os04g56710 12004.m10558 protein GTP cyclohydrolase I 1, putative, expressed GTP_cyclohydro1 FolE folE PRK12606 GTP_cyclohydroI TFold | BDEG_01266 | Batrachochytrium dendrobatidis GTP cyclohydrolase I (265 aa)
BDET_06710	29.2.2	protein.synthesis.ribosome biogenesis	| BDEG_06692 | Batrachochytrium dendrobatidis hypothetical protein (304 aa)
BDET_03057	6.9	gluconeogenesis / glyoxylate cycle.isocitrate lyase	highly similar to ( 560) AT3G21720 | Symbols: ICL | ICL (ISOCITRATE LYASE); catalytic/ isocitrate lyase | chr3:7652789-7655873 REVERSEhighly similar to ( 569) ACEA2_SOYBN Isocitrate lyase 2 (EC 4.1.3.1) (Isocitrase 2) (Isocitratase 2) (ICL 2) (Fragment) - Glycine max (Soybean)highly similar to ( 546) loc_os07g34520 12007.m29200 protein isocitrate lyase, putative, expressed ICL AceA PRK06498 PrpB …
BDET_04188	35.1.5	not assigned.no ontology.pentatricopeptide (PPR) repeat-containing protein	moderately similar to ( 355) AT3G52140 | Symbols: | tetratricopeptide repeat (TPR)-containing protein | chr3:19333232-19341295 FORWARDmoderately similar to ( 371) loc_os02g48620 12002.m33838 protein expressed protein | BDEG_04176 | Batrachochytrium dendrobatidis conserved hypothetical protein (1155 aa)
BDET_07626	23.5.4	nucleotide metabolism.deoxynucleotide metabolism.ribonucleoside-diphosphate reductase	weakly similar to ( 145) AT3G27060 | Symbols: TSO2 | TSO2 (TSO meaning 'ugly' in Chinese); oxidoreductase/ ribonucleoside-diphosphate reductase/ transition metal ion binding | chr3:9979971-9981057 REVERSEweakly similar to ( 140) RIR2_TOBAC Ribonucleoside-diphosphate reductase small chain (EC 1.17.4.1) (Ribonucleotide reductase small subunit) (Ribonucleoside-diphosphate reductase R2 subunit) - Nic…
BDET_06684	4.1.8	glycolysis.cytosolic branch.glyceraldehyde 3-phosphate dehydrogenase (GAP-DH)	moderately similar to ( 436) AT1G79530 | Symbols: GAPCP-1 | GAPCP-1 (GLYCERALDEHYDE-3-PHOSPHATE DEHYDROGENASE OF PLASTID 1); NAD or NADH binding / binding / catalytic/ glyceraldehyde-3-phosphate dehydrogenase (phosphorylating)/ glyceraldehyde-3-phosphate dehydrogenase | chr1:29916232-29919088 REVERSEmoderately similar to ( 450) G3PC_GINBI Glyceraldehyde-3-phosphate dehydrogenase, cytosolic (EC 1.…
BDET_01317	34.16	transport.ABC transporters and multidrug resistance systems	highly similar to ( 592) AT3G59140 | Symbols: ATMRP14 | ATMRP14; ATPase, coupled to transmembrane movement of substances | chr3:21863519-21868701 REVERSEweakly similar to ( 169) MDR_ORYSA Putative multidrug resistance protein (P-glycoprotein) - Oryza sativa (Rice)highly similar to ( 629) loc_os04g13220 12004.m06562 protein multidrug resistance-associated protein 4, putative, expressed ABCC_MRP_do…
BDET_04880	35.2	not assigned.unknown	| BDEG_04865 | Batrachochytrium dendrobatidis predicted protein (121 aa)
BDET_06387	34.16	transport.ABC transporters and multidrug resistance systems	highly similar to ( 644) AT2G34660 | Symbols: ATMRP2, EST4, MRP2 | ATMRP2 (ARABIDOPSIS THALIANA MULTIDRUG RESISTANCE-ASSOCIATED PROTEIN 2); ATPase, coupled to transmembrane movement of substances | chr2:14603267-14612387 FORWARDvery weakly similar to (86.3) CYSA_MESVI Probable sulfate/thiosulfate import ATP-binding protein cysA (EC 3.6.3.25) (Sulfate-transporting ATPase) - Mesostigma viridehighly…
BDET_02786	23.3.1.1	nucleotide metabolism.salvage.phosphoribosyltransferases.aprt	weakly similar to ( 116) AT4G22570 | Symbols: APT3 | APT3 (ADENINE PHOSPHORIBOSYL TRANSFERASE 3); adenine phosphoribosyltransferase | chr4:11882310-11885250 REVERSEweakly similar to ( 119) APT1_WHEAT Adenine phosphoribosyltransferase 1 (EC 2.4.2.7) (APRT 1) - Triticum aestivum (Wheat)weakly similar to ( 115) loc_os12g39860 12012.m07770 protein adenine phosphoribosyltransferase 1, putative, expres…
BDET_04891	18.3.1	Co-factor and vitamine metabolism.riboflavin.GTP cyclohydrolase II	moderately similar to ( 217) AT5G64300 | Symbols: ATGCH, GCH, ATRIBA1, RFD1 | ATGCH; 3,4-dihydroxy-2-butanone-4-phosphate synthase/ GTP cyclohydrolase II | chr5:25718459-25720790 FORWARDmoderately similar to ( 213) loc_os02g36340 12002.m33397 protein riboflavin biosynthesis protein ribAB, chloroplast precursor, putative, expressed PRK09311 RibB DHBP_synthase PRK09319 PRK09314 ribB PRK12485 ribB r…
BDET_00377	29.2.1.2.2.99	protein.synthesis.ribosomal protein.eukaryotic.60S subunit.unknown	RPP1A | BDEG_00375 | Batrachochytrium dendrobatidis hypothetical protein (111 aa)
BDET_06141	13.1.6.5.5	amino acid metabolism.synthesis.aromatic aa.tryptophan.tryptophan synthase	moderately similar to ( 487) AT5G54810 | Symbols: TSB1, TRPB, TRP2, ATTSB1 | TSB1 (TRYPTOPHAN SYNTHASE BETA-SUBUNIT 1); tryptophan synthase | chr5:22264805-22266738 REVERSEmoderately similar to ( 473) TRPB2_MAIZE Tryptophan synthase beta chain 2, chloroplast precursor (EC 4.2.1.20) (Orange pericarp 2) (Fragment) - Zea mays (Maize)moderately similar to ( 469) loc_os08g04180 12008.m04562 protein tr…
BDET_05542	35.2	not assigned.unknown	CDC_Septin Septin CDC3 | BDEG_05525 | Batrachochytrium dendrobatidis cell division control protein 10 (142 aa)
BDET_00298	29.5	protein.degradation	weakly similar to ( 120) AT4G33090 | Symbols: APM1, ATAPM1 | APM1 (AMINOPEPTIDASE M1); aminopeptidase | chr4:15965915-15970418 REVERSEweakly similar to ( 117) loc_os08g30810 12008.m07081 protein puromycin-sensitive aminopeptidase, putative, expressed PepN Peptidase_M1 | BDEG_00296 | Batrachochytrium dendrobatidis conserved hypothetical protein (922 aa)
BDET_02872	29.1.20	protein.aa activation.phenylalanine-tRNA ligase	moderately similar to ( 497) AT4G39280 | Symbols: | phenylalanyl-tRNA synthetase, putative / phenylalanine--tRNA ligase, putative | chr4:18281641-18284831 REVERSEmoderately similar to ( 492) loc_os10g26130 12010.m21879 protein phenylalanyl-tRNA synthetase alpha chain, putative, expressed pheS PheS tRNA-synt_2d PheRS_alpha_core pheS PRK06253 COG2024 | BDEG_02865 | Batrachochytrium dendrobatidis ph…
BDET_07671	8.3	TCA / org transformation.carbonic anhydrases	weakly similar to ( 159) AT3G01500 | Symbols: CA1 | CA1 (CARBONIC ANHYDRASE 1); carbonate dehydratase/ zinc ion binding | chr3:195173-197873 REVERSEweakly similar to ( 148) CAHC_SPIOL Carbonic anhydrase, chloroplast precursor (EC 4.2.1.1) (Carbonate dehydratase) - Spinacia oleracea (Spinach)weakly similar to ( 146) loc_os01g45274 12001.m150428 protein carbonic anhydrase, chloroplast precursor, pu…
BDET_02312	20.2.99	stress.abiotic.unspecified	very weakly similar to (62.8) AT3G62550 | Symbols: | universal stress protein (USP) family protein | chr3:23136194-23137074 FORWARDvery weakly similar to (70.5) loc_os03g53900 12003.m10355 protein ethylene-responsive protein, putative, expressedUSP_Like Usp UspA | BDEG_02306 | Batrachochytrium dendrobatidis predicted protein (185 aa)
BDET_01698	35.2	not assigned.unknown	Dabb | BDEG_01694 | Batrachochytrium dendrobatidis predicted protein (86 aa)
BDET_00039	29.2.1.2.1.25	protein.synthesis.ribosomal protein.eukaryotic.40S subunit.S25	very weakly similar to (97.4) AT2G16360 | Symbols: | 40S ribosomal protein S25 (RPS25A) | chr2:7076713-7077366 REVERSEvery weakly similar to (91.3) loc_os11g05562 12011.m61755 protein 40S ribosomal protein S25, putative, expressed Ribosomal_S25 COG4901 | BDEG_00039 | Batrachochytrium dendrobatidis conserved hypothetical protein (110 aa)
BDET_06336	35.2	not assigned.unknown	| BDEG_06319 | Batrachochytrium dendrobatidis predicted protein (274 aa)
BDET_04751	29.5.11.20	protein.degradation.ubiquitin.proteasom	moderately similar to ( 379) AT1G29150 | Symbols: ATS9, RPN6 | ATS9 (ARABIDOPSIS NON-ATPASE SUBUNIT 9) | chr1:10181240-10182499 FORWARDmoderately similar to ( 375) loc_os04g36700 12004.m08710 protein 26S proteasome non-ATPase regulatory subunit 11, putative, expressed RPN6 PCI PINT | BDEG_04737 | Batrachochytrium dendrobatidis 26S proteasome non-ATPase regulatory subunit 11 (420 aa)
BDET_05557	19.4	tetrapyrrole synthesis.ALA dehydratase	moderately similar to ( 207) AT1G69740 | Symbols: HEMB1 | HEMB1; catalytic/ metal ion binding / porphobilinogen synthase | chr1:26232197-26234713 FORWARDmoderately similar to ( 204) HEM2_CHLRE Delta-aminolevulinic acid dehydratase, chloroplast precursor (EC 4.2.1.24) (Porphobilinogen synthase) (ALADH) - Chlamydomonas reinhardtiimoderately similar to ( 206) loc_os06g49110 12006.m32176 protein delt…
BDET_04609	1.3.7	PS.calvin cycle.FBPase	moderately similar to ( 348) AT1G43670 | Symbols: | fructose-1,6-bisphosphatase, putative / D-fructose-1,6-bisphosphate 1-phosphohydrolase, putative / FBPase, putative | chr1:16468184-16470347 FORWARDmoderately similar to ( 355) F16P2_ORYSA Fructose-1,6-bisphosphatase, cytosolic (EC 3.1.3.11) (D-fructose-1,6-bisphosphate 1-phosphohydrolase) (FBPase) - Oryza sativa (Rice)moderately similar to ( 35…
BDET_04883	29.2.1.2.2.9	protein.synthesis.ribosomal protein.eukaryotic.60S subunit.L9	weakly similar to ( 179) AT1G33140 | Symbols: PGY2 | PGY2 (PIGGYBACK2); structural constituent of ribosome | chr1:12023360-12024502 FORWARDweakly similar to ( 184) RL9_ORYSA 60S ribosomal protein L9 - Oryza sativa (Rice)weakly similar to ( 186) loc_os02g01332 12002.m77755 protein 60S ribosomal protein L9, putative, expressed rpl6p RplF rplF | BDEG_04868 | Batrachochytrium dendrobatidis 60S riboso…
BDET_06134	29.1.10	protein.aa activation.methionine-tRNA ligase	highly similar to ( 619) AT4G13780 | Symbols: | methionine--tRNA ligase, putative / methionyl-tRNA synthetase, putative / MetRS, putative | chr4:7993366-7998433 REVERSEhighly similar to ( 624) SYM_ORYSA Probable methionyl-tRNA synthetase (EC 6.1.1.10) (Methionine--tRNA ligase) (MetRS) - Oryza sativa (Rice)highly similar to ( 624) loc_os06g31210 12006.m07662 protein methionyl-tRNA synthetase, puta…
BDET_06120	29.5.1	protein.degradation.subtilases	very weakly similar to (56.2) AT5G19660 | Symbols: ATSBT6.1, S1P, ATS1P | S1P (SITE-1 PROTEASE); endopeptidase/ serine-type endopeptidase | chr5:6642118-6646418 REVERSE Peptidase_S8 AprE | BDEG_06103 | Batrachochytrium dendrobatidis conserved hypothetical protein (481 aa)
BDET_07475	35.2	not assigned.unknown	YcaC_related cysteine_hydrolases | BDEG_07455 | Batrachochytrium dendrobatidis conserved hypothetical protein (494 aa)
BDET_04859	35.2	not assigned.unknown	very weakly similar to (57.8) AT2G33470 | Symbols: GLTP1 | GLTP1 (glycolipid transfer protein 1); glycolipid binding / glycolipid transporter | chr2:14176599-14177950 REVERSEvery weakly similar to (62.4) loc_os02g40890 12002.m33778 protein pleckstrin homology domain containing, family A, putative, expressed GLTP | BDEG_04844 | Batrachochytrium dendrobatidis conserved hypothetical protein (145 aa)
BDET_04584	29.2.1.2.2.24	protein.synthesis.ribosomal protein.eukaryotic.60S subunit.L24	weakly similar to ( 101) AT2G36620 | Symbols: RPL24A | RPL24A (ribosomal protein L24); structural constituent of ribosome | chr2:15350548-15351819 REVERSEweakly similar to ( 102) RL24_CICAR 60S ribosomal protein L24 - Cicer arietinum (Chickpea) (Garbanzo)weakly similar to ( 103) loc_os05g40820 12005.m083765 protein 60S ribosomal protein L24, putative, expressed Ribosomal_L24e RPL24A DUF1769 | BDE…
BDET_05283	23.5	nucleotide metabolism.deoxynucleotide metabolism	nearly identical (1122) AT2G21790 | Symbols: R1, RNR1, CLS8, ATRNR1 | RNR1 (RIBONUCLEOTIDE REDUCTASE 1); ATP binding / protein binding / ribonucleoside-diphosphate reductase | chr2:9293529-9297580 FORWARDnearly identical (1123) loc_os06g07210 12006.m31786 protein ribonucleoside-diphosphate reductase large subunit, putative, expressed Ribonuc_red_lgC PRK07207 RNR_1 NrdA PRK12365 PRK06539 PRK08447 …
BDET_01369	35.2	not assigned.unknown	| BDEG_01365 | Batrachochytrium dendrobatidis predicted protein (356 aa)
BDET_08007	26.22	misc.short chain dehydrogenase/reductase (SDR)	weakly similar to ( 110) AT2G29260 | Symbols: | tropinone reductase, putative / tropine dehydrogenase, putative | chr2:12582523-12583954 FORWARDweakly similar to ( 106) FABG4_BRANA 3-oxoacyl-[acyl-carrier-protein] reductase 4 (EC 1.1.1.100) (3-ketoacyl-acyl carrier protein reductase 4) (Fragment) - Brassica napus (Rape)weakly similar to ( 122) loc_os11g25160 12011.m28796 protein tropinone reducta…
BDET_06936	13.1.1.2.1	amino acid metabolism.synthesis.central amino acid metabolism.aspartate.aspartate aminotransferase	moderately similar to ( 423) AT2G30970 | Symbols: ASP1 | ASP1 (ASPARTATE AMINOTRANSFERASE 1); L-aspartate:2-oxoglutarate aminotransferase | chr2:13179012-13181686 FORWARDmoderately similar to ( 424) AAT1_MEDSA Aspartate aminotransferase 1 (EC 2.6.1.1) (Transaminase A) - Medicago sativa (Alfalfa)moderately similar to ( 427) loc_os06g35540 12006.m08091 protein aspartate aminotransferase, mitochondr…
BDET_03616	29.5.5	protein.degradation.serine protease	moderately similar to ( 286) AT5G22980 | Symbols: scpl47 | scpl47 (serine carboxypeptidase-like 47); serine-type carboxypeptidase | chr5:7688084-7690481 FORWARDmoderately similar to ( 300) CBP3_ORYSA Serine carboxypeptidase 3 precursor (EC 3.4.16.5) (Serine carboxypeptidase III) - Oryza sativa (Rice)moderately similar to ( 300) loc_os02g02320 12002.m05581 protein serine carboxypeptidase 3 precurs…
BDET_05771	28.1.3	DNA.synthesis/chromatin structure.histone	weakly similar to ( 138) AT5G59970 | Symbols: | histone H4 | chr5:24146352-24146663 REVERSEweakly similar to ( 137) H4_PEA Histone H4 - Pisum sativum (Garden pea)weakly similar to ( 138) loc_os10g39410 12010.m06709 protein histone H4, putative, expressed H4 H4 HHT1 Histone | BDEG_05754 | Batrachochytrium dendrobatidis histone H4 (107 aa)
BDET_00627	35.2	not assigned.unknown	GST_N_Sigma_like GST_N_Pi Gst GST_N_family GST_N | BDEG_00624 | Batrachochytrium dendrobatidis conserved hypothetical protein (208 aa)
BDET_02099	27.1.1	RNA.processing.splicing	nearly identical (1422) AT1G80070 | Symbols: SUS2, EMB33, EMB177, EMB14 | SUS2 (ABNORMAL SUSPENSOR 2) | chr1:30118052-30127574 FORWARDnearly identical (1429) loc_os05g07050 12005.m05231 protein pre-mRNA-processing-splicing factor 8, putative, expressed PRP8 PROCN PRO8NT PROCT Hom_end_hint JAB_MPN Mov34 | BDEG_02095 | Batrachochytrium dendrobatidis pre-mRNA-processing-splicing factor 8 (3766 aa)
BDET_02871	33.99	development.unspecified	moderately similar to ( 393) AT3G18060 | Symbols: | transducin family protein / WD-40 repeat family protein | chr3:6183880-6186788 FORWARDvery weakly similar to (66.6) GBB1_TOBAC Guanine nucleotide-binding protein subunit beta 1 - Nicotiana tabacum (Common tobacco)moderately similar to ( 394) loc_os01g03510 12001.m06989 protein stress protein, putative, expressed WD40 COG2319 | BDEG_02864 | Batra…
BDET_08061	29.1	protein.aa activation	weakly similar to ( 166) AT4G13780 | Symbols: | methionine--tRNA ligase, putative / methionyl-tRNA synthetase, putative / MetRS, putative | chr4:7993366-7998433 REVERSEweakly similar to ( 151) SYM_ORYSA Probable methionyl-tRNA synthetase (EC 6.1.1.10) (Methionine--tRNA ligase) (MetRS) - Oryza sativa (Rice)weakly similar to ( 151) loc_os06g31210 12006.m07662 protein methionyl-tRNA synthetase, puta…
BDET_03702	29.5	protein.degradation	weakly similar to ( 167) AT4G25110 | Symbols: AtMC2 | AtMC2 (metacaspase 2); cysteine-type endopeptidase | chr4:12887738-12889953 REVERSEweakly similar to ( 165) loc_os03g27210 12003.m08050 protein LOL3, putative, expressed Peptidase_C14 | BDEG_03693 | Batrachochytrium dendrobatidis conserved hypothetical protein (375 aa)
BDET_06977	35.2	not assigned.unknown	| BDEG_06958 | Batrachochytrium dendrobatidis hypothetical protein (221 aa)
BDET_02016	29.5.7	protein.degradation.metalloprotease	Peptidase_M28 Iap | BDEG_02012 | Batrachochytrium dendrobatidis conserved hypothetical protein (669 aa)
BDET_06662	2.2.2.2	major CHO metabolism.degradation.starch.starch phosphorylase	highly similar to ( 734) AT3G46970 | Symbols: ATPHS2, PHS2 | PHS2 (ALPHA-GLUCAN PHOSPHORYLASE 2); phosphorylase/ transferase, transferring glycosyl groups | chr3:17301625-17306111 REVERSEhighly similar to ( 732) PHSH_SOLTU Alpha-glucan phosphorylase, H isozyme (EC 2.4.1.1) (Starch phosphorylase H) - Solanum tuberosum (Potato)highly similar to ( 713) loc_os01g63270 12001.m43279 protein alpha-gluca…
BDET_00944	13.1.3.4.1	amino acid metabolism.synthesis.aspartate family.methionine.cystathionine gamma-synthase	weakly similar to ( 146) AT3G57050 | Symbols: CBL | CBL (cystathionine beta-lyase); cystathionine beta-lyase | chr3:21111939-21114521 REVERSEweakly similar to ( 127) loc_os03g25940 12003.m78868 protein cystathionine beta-lyase, putative, expressed MetC Cys_Met_Meta_PP PRK07811 PRK07671 PRK08064 PRK07582 PRK08045 PRK08249 PRK06176 PRK08861 MET17 PRK05968 PRK08133 PRK08574 PRK08247 PRK06434 PRK0623…
BDET_02514	35.2	not assigned.unknown	| BDEG_02507 | Batrachochytrium dendrobatidis predicted protein (716 aa)
BDET_03202	35.2	not assigned.unknown	| BDEG_03194 | Batrachochytrium dendrobatidis predicted protein (254 aa)
BDET_00873	34.9	transport.metabolite transporters at the mitochondrial membrane	moderately similar to ( 424) AT5G13490 | Symbols: AAC2 | AAC2 (ADP/ATP carrier 2); ATP:ADP antiporter/ binding | chr5:4336034-4337379 FORWARDmoderately similar to ( 431) ADT1_WHEAT ADP,ATP carrier protein 1, mitochondrial precursor (ADP/ATP translocase 1) (Adenine nucleotide translocator 1) (ANT 1) - Triticum aestivum (Wheat)moderately similar to ( 425) loc_os02g48720 12002.m33839 protein ADP,ATP…
BDET_01766	23.4.99	nucleotide metabolism.phosphotransfer and pyrophosphatases.misc	moderately similar to ( 234) AT4G29680 | Symbols: | type I phosphodiesterase/nucleotide pyrophosphatase family protein | chr4:14538067-14539557 REVERSEmoderately similar to ( 254) loc_os01g10020 12001.m07625 protein ectonucleotide pyrophosphatase/phosphodiesterase 1, putative, expressed Phosphodiest COG1524 | BDEG_01762 | Batrachochytrium dendrobatidis conserved hypothetical protein (535 aa)
BDET_08327	23.4.1	nucleotide metabolism.phosphotransfer and pyrophosphatases.adenylate kinase	moderately similar to ( 217) AT5G50370 | Symbols: | adenylate kinase, putative | chr5:20509382-20510631 REVERSEmoderately similar to ( 224) KAD2_ORYSA Adenylate kinase B (EC 2.7.4.3) (ATP-AMP transphosphorylase) - Oryza sativa (Rice)moderately similar to ( 224) loc_os11g20790 12011.m06153 protein adenylate kinase B, putative, expressed adk ADK ADK Adk adk | BDEG_08302 | Batrachochytrium dendrobat…
BDET_05328	29.4	protein.postranslational modification	moderately similar to ( 258) AT2G25070 | Symbols: | protein phosphatase 2C, putative / PP2C, putative | chr2:10663517-10665366 REVERSEmoderately similar to ( 251) loc_os09g38550 12009.m060065 protein protein phosphatase 2C isoform gamma, putative, expressed PP2C PP2Cc PP2Cc PTC1 | BDEG_05312 | Batrachochytrium dendrobatidis hypothetical protein similar to protein phosphatase 2C (333 aa)
BDET_07903	19.3	tetrapyrrole synthesis.GSA	moderately similar to ( 433) AT5G46180 | Symbols: DELTA-OAT | delta-OAT; ornithine-oxo-acid transaminase | chr5:18718766-18721271 REVERSEvery weakly similar to (94.0) GSA_SOYBN Glutamate-1-semialdehyde 2,1-aminomutase, chloroplast precursor (EC 5.4.3.8) (GSA) (Glutamate-1-semialdehyde aminotransferase) (GSA-AT) - Glycine max (Soybean)moderately similar to ( 446) loc_os03g44150 12003.m09454 protei…
BDET_07581	29.2.1.2.2.27	protein.synthesis.ribosomal protein.eukaryotic.60S subunit.L27	weakly similar to ( 143) AT2G32220 | Symbols: | 60S ribosomal protein L27 (RPL27A) | chr2:13678945-13679352 FORWARDweakly similar to ( 145) RL27_PEA 60S ribosomal protein L27 - Pisum sativum (Garden pea)weakly similar to ( 142) loc_os10g41470 12010.m06911 protein 60S ribosomal protein L27, putative, expressed Ribosomal_L27e RPL14A | BDEG_07561 | Batrachochytrium dendrobatidis 60S ribosomal protei…
BDET_03541	35.2	not assigned.unknown	very weakly similar to (58.9) loc_os07g03070 12007.m04778 protein TPR Domain containing protein, expressed | BDEG_03533 | Batrachochytrium dendrobatidis conserved hypothetical protein (321 aa)
BDET_06524	29.5.11.20	protein.degradation.ubiquitin.proteasom	highly similar to ( 640) AT4G29040 | Symbols: RPT2a | RPT2a (regulatory particle AAA-ATPase 2a); ATPase | chr4:14312369-14314386 FORWARDhighly similar to ( 630) PRS4_ORYSA 26S protease regulatory subunit 4 homolog (TAT-binding protein homolog 2) - Oryza sativa (Rice)highly similar to ( 637) loc_os03g18690 12003.m07290 protein 26S protease regulatory subunit 4, putative, expressed RPT1 PRK03992 Sp…
BDET_05404	29.2.1.2.1.10	protein.synthesis.ribosomal protein.eukaryotic.40S subunit.S10	weakly similar to ( 129) AT4G25740 | Symbols: | 40S ribosomal protein S10 (RPS10A) | chr4:13107488-13108751 REVERSEweakly similar to ( 124) RS10_ORYSA 40S ribosomal protein S10 - Oryza sativa (Rice)weakly similar to ( 124) loc_os04g35090 12004.m08600 protein 40S ribosomal protein S10, putative, expressed S10_plectin COG5045 | BDEG_05387 | Batrachochytrium dendrobatidis 40S ribosomal protein S10-A…
BDET_08178	29.1.16	protein.aa activation.cysteine-tRNA ligase	weakly similar to ( 198) AT2G31170 | Symbols: SYCO ARATH | SYCO ARATH; ATP binding / aminoacyl-tRNA ligase/ cysteine-tRNA ligase/ nucleotide binding | chr2:13282559-13284256 REVERSEweakly similar to ( 189) loc_os09g38420 12009.m060064 protein cysteinyl-tRNA synthetase, putative, expressed CysS cysS tRNA-synt_1e PRK12418 CysRS_core MetG PRK12268 | BDEG_08154 | Batrachochytrium dendrobatidis cystei…
BDET_07427	13.1.3.6.1.2	amino acid metabolism.synthesis.aspartate family.misc.homoserine.aspartate semialdehyde dehydrogenase	very weakly similar to (54.3) loc_os03g55280 12003.m10443 protein aspartate-semialdehyde dehydrogenase, putative, expressed PRK08664 Asd Semialdhyde_dhC PRK06598 PRK06728 Semialdhyde_dh ArgC PRK08040 | BDEG_07407 | Batrachochytrium dendrobatidis hypothetical protein similar to aspartate-semialdehyde dehydrogenase (350 aa)
BDET_08516	26.9	misc.glutathione S transferases	very weakly similar to (58.9) AT2G30870 | Symbols: ATGSTF10, ERD13, ATGSTF4, GSTF10 | GSTF10 (HALIANA GLUTATHIONE S-TRANSFERASE PHI 10); copper ion binding / glutathione binding / glutathione transferase | chr2:13141490-13142392 FORWARDvery weakly similar to (57.8) GSTH1_ORYSA Probable glutathione S-transferase GSTF1 (EC 2.5.1.18) (GST-I) - Oryza sativa (Rice)very weakly similar to (57.8) loc_os0…
BDET_00779	8.1.5	TCA / org transformation.TCA.2-oxoglutarate dehydrogenase	highly similar to ( 957) AT5G65750 | Symbols: | 2-oxoglutarate dehydrogenase E1 component, putative / oxoglutarate decarboxylase, putative / alpha-ketoglutaric dehydrogenase, putative | chr5:26304212-26307947 FORWARDhighly similar to ( 954) loc_os07g49520 12007.m09160 protein 2-oxoglutarate dehydrogenase E1 component, mitochondrial precursor, putative, expressed kgd SucA kgd TPP_E1_OGDC_like E1_d…
BDET_02299	29.3.4.99	protein.targeting.secretory pathway.unspecified	weakly similar to ( 130) AT1G60970 | Symbols: | clathrin adaptor complex small chain family protein | chr1:22448008-22449387 REVERSEweakly similar to ( 138) loc_os05g38610 12005.m08040 protein coatomer subunit zeta-1, putative, expressed RET3 Clat_adaptor_s | BDEG_02294 | Batrachochytrium dendrobatidis predicted protein (170 aa)
BDET_06367	35.2	not assigned.unknown	Svf1 | BDEG_06350 | Batrachochytrium dendrobatidis hypothetical protein (360 aa)
BDET_04064	27.2	RNA.transcription	nearly identical (1628) AT4G35800 | Symbols: NRPB1, RPB1, RNA_POL_II_LSRNA_POL_II_LS, RNA_POL_II_LS | NRPB1 (RNA POLYMERASE II LARGE SUBUNIT); DNA binding / DNA-directed RNA polymerase | chr4:16961115-16967892 REVERSEweakly similar to ( 149) RPOC1_MESVI DNA-directed RNA polymerase beta' chain (EC 2.7.7.6) (PEP) (Plastid-encoded RNA polymerase beta' subunit) (RNA polymerase beta' subunit) - Mesost…
BDET_07377	1.1.4.4	PS.lightreaction.ATP synthase.gamma chain	weakly similar to ( 151) AT2G33040 | Symbols: | ATP synthase gamma chain, mitochondrial (ATPC) | chr2:14018978-14021047 REVERSEweakly similar to ( 150) ATPG3_IPOBA ATP synthase gamma chain, mitochondrial precursor (EC 3.6.3.14) - Ipomoea batatas (Sweet potato) (Batate)weakly similar to ( 149) loc_os10g17280 12010.m04815 protein ATP synthase gamma chain, mitochondrial precursor, putative, expresse…
BDET_01521	29.2.1.2.2.14	protein.synthesis.ribosomal protein.eukaryotic.60S subunit.L14	very weakly similar to (91.3) AT4G27090 | Symbols: | 60S ribosomal protein L14 (RPL14B) | chr4:13594104-13595187 REVERSEvery weakly similar to (85.9) RL14_PEA Probable 60 ribosomal protein L14 (Hydroxyproline-rich glycoprotein HRGP1) - Pisum sativum (Garden pea)very weakly similar to (84.3) loc_os04g43540 12004.m09314 protein 60 ribosomal protein L14, putative, expressed Ribosomal_L14e RPL14A PRK…
BDET_04126	23.1.2.9	nucleotide metabolism.synthesis.purine.AICAR transformylase	moderately similar to ( 217) AT2G35040 | Symbols: | AICARFT/IMPCHase bienzyme family protein | chr2:14765347-14768269 REVERSEmoderately similar to ( 218) loc_os08g10570 12008.m26473 protein bifunctional purine biosynthesis protein purH, putative, expressed PurH PRK07106 purH AICARFT_IMPCHas IMPCH MGS MGS-like | BDEG_04115 | Batrachochytrium dendrobatidis bifunctional purine biosynthesis protein A…
BDET_04202	31.1	cell.organisation	very weakly similar to (65.5) AT4G27780 | Symbols: ACBP2 | ACBP2 (ACYL-COA BINDING PROTEIN ACBP 2); acyl-CoA binding / lead ion binding | chr4:13847774-13849629 FORWARDvery weakly similar to (71.2) loc_os11g24750 12011.m06400 protein conserved hypothetical protein ANK SH3 SH3 SH3_1 Arp SH3_2 | BDEG_04190 | Batrachochytrium dendrobatidis osteoclast-stimulating factor 1 (216 aa)
BDET_07824	5.1	fermentation.aldehyde dehydrogenase	moderately similar to ( 307) AT3G24503 | Symbols: ALDH2C4, ALDH1A, REF1 | ALDH2C4; 3-chloroallyl aldehyde dehydrogenase/ aldehyde dehydrogenase (NAD)/ coniferyl-aldehyde dehydrogenase | chr3:8919732-8923029 REVERSEmoderately similar to ( 282) BADH_SPIOL Betaine-aldehyde dehydrogenase, chloroplast precursor (EC 1.2.1.8) (BADH) - Spinacia oleracea (Spinach)moderately similar to ( 310) loc_os01g4087…
BDET_01885	13.1.3.4	amino acid metabolism.synthesis.aspartate family.methionine	highly similar to ( 710) AT5G17920 | Symbols: ATCIMS | ATMS1; 5-methyltetrahydropteroyltriglutamate-homocysteine S-methyltransferase/ methionine synthase | chr5:5935771-5939195 FORWARDhighly similar to ( 711) METE_MESCR 5-methyltetrahydropteroyltriglutamate--homocysteine methyltransferase (EC 2.1.1.14) (Vitamin-B12-independent methionine synthase isozyme) (Cobalamin-independent methionine synthas…
BDET_03533	13.1.7.9	amino acid metabolism.synthesis.histidine.histidinol dehydrogenase	moderately similar to ( 444) AT5G63890 | Symbols: ATHDH | ATHDH (HISTIDINOL DEHYDROGENASE); histidinol dehydrogenase | chr5:25565600-25568104 REVERSEmoderately similar to ( 435) HISX_ORYSA Histidinol dehydrogenase, chloroplast precursor (EC 1.1.1.23) (HDH) - Oryza sativa (Rice)moderately similar to ( 435) loc_os01g13190 12001.m07929 protein histidinol dehydrogenase, chloroplast precursor, putativ…
BDET_04956	21.5	redox.peroxiredoxin	PRX_Typ2cys AhpC | BDEG_04941 | Batrachochytrium dendrobatidis predicted protein (171 aa)
BDET_08209	29.5.11.20	protein.degradation.ubiquitin.proteasom	moderately similar to ( 251) AT3G26340 | Symbols: | 20S proteasome beta subunit E, putative | chr3:9650600-9652572 REVERSEmoderately similar to ( 255) PSB5_SPIOL Proteasome subunit beta type 5 precursor (EC 3.4.25.1) (20S proteasome subunit E) (Proteasome epsilon chain) - Spinacia oleracea (Spinach)moderately similar to ( 246) loc_os06g06030 12006.m31985 protein proteasome subunit beta type 5 pre…
BDET_07344	28.1	DNA.synthesis/chromatin structure	weakly similar to ( 129) AT4G26110 | Symbols: NAP1;1 | NAP1;1 (NUCLEOSOME ASSEMBLY PROTEIN1;1); DNA binding | chr4:13232712-13235060 FORWARDweakly similar to ( 123) loc_os06g05660 12006.m091605 protein expressed protein NAP | BDEG_07324 | Batrachochytrium dendrobatidis conserved hypothetical protein (375 aa)
BDET_04951	9.9	mitochondrial electron transport / ATP synthesis.F1-ATPase	| BDEG_04936 | Batrachochytrium dendrobatidis predicted protein (98 aa)
BDET_00822	12.3.1	N-metabolism.N-degradation.glutamate dehydrogenase	moderately similar to ( 270) AT5G18170 | Symbols: GDH1 | GDH1 (GLUTAMATE DEHYDROGENASE 1); ATP binding / glutamate dehydrogenase [NAD(P)+]/ oxidoreductase | chr5:6006172-6008248 FORWARDmoderately similar to ( 278) DHEA_NICPL Glutamate dehydrogenase A (EC 1.4.1.3) (GDH A) - Nicotiana plumbaginifolia (Leadwort-leaved tobacco)moderately similar to ( 273) loc_os03g58040 12003.m35454 protein glutamate…
BDET_06592	8.1.9	TCA / org transformation.TCA.malate DH	moderately similar to ( 249) AT2G22780 | Symbols: PMDH1 | PMDH1 (PEROXISOMAL NAD-MALATE DEHYDROGENASE 1); L-malate dehydrogenase/ binding / catalytic/ malate dehydrogenase/ oxidoreductase/ oxidoreductase, acting on the CH-OH group of donors, NAD or NADP as acceptor | chr2:9689995-9691923 REVERSEmoderately similar to ( 259) MDHG_ORYSA Malate dehydrogenase, glyoxysomal precursor (EC 1.1.1.37) - Ory…
BDET_06592	6.3	gluconeogenesis / glyoxylate cycle.Malate DH	moderately similar to ( 249) AT2G22780 | Symbols: PMDH1 | PMDH1 (PEROXISOMAL NAD-MALATE DEHYDROGENASE 1); L-malate dehydrogenase/ binding / catalytic/ malate dehydrogenase/ oxidoreductase/ oxidoreductase, acting on the CH-OH group of donors, NAD or NADP as acceptor | chr2:9689995-9691923 REVERSEmoderately similar to ( 259) MDHG_ORYSA Malate dehydrogenase, glyoxysomal precursor (EC 1.1.1.37) - Ory…
BDET_00338	10.1.4	cell wall.precursor synthesis.UGD	moderately similar to ( 392) AT3G29360 | Symbols: | UDP-glucose 6-dehydrogenase, putative | chr3:11267375-11268817 REVERSEmoderately similar to ( 397) UGDH_SOYBN UDP-glucose 6-dehydrogenase (EC 1.1.1.22) (UDP-Glc dehydrogenase) (UDP-GlcDH) (UDPGDH) - Glycine max (Soybean)moderately similar to ( 394) loc_os12g25700 12012.m26903 protein UDP-glucose 6-dehydrogenase, putative, expressed Ugd UDPG_MGDP…
BDET_06014	13.2.2.3	amino acid metabolism.degradation.glutamate family.arginine	very weakly similar to (57.0) AT4G08900 | Symbols: | arginase | chr4:5703499-5705180 FORWARDvery weakly similar to (50.4) ARGI_SOYBN Arginase (EC 3.5.3.1) - Glycine max (Soybean)very weakly similar to (60.1) loc_os04g01590 12004.m05476 protein arginase, putative, expressed Arginase SpeB PRK01722 PRK02190 | BDEG_05997 | Batrachochytrium dendrobatidis arginase (291 aa)
BDET_00473	11.1.8	lipid metabolism.FA synthesis and FA elongation.acyl coa ligase	highly similar to ( 616) AT5G36880 | Symbols: | acetyl-CoA synthetase, putative / acetate-CoA ligase, putative | chr5:14534961-14540296 REVERSEweakly similar to ( 113) 4CL1_TOBAC 4-coumarate--CoA ligase 1 (EC 6.2.1.12) (4CL 1) (4-coumaroyl-CoA synthase 1) - Nicotiana tabacum (Common tobacco)highly similar to ( 612) loc_os02g32490 12002.m08342 protein acetyl-coenzyme A synthetase, putative, expres…
BDET_06694	29.6	protein.folding	highly similar to ( 576) AT3G02530 | Symbols: | chaperonin, putative | chr3:528806-532457 REVERSEweakly similar to ( 162) TCPE2_AVESA T-complex protein 1 subunit epsilon (TCP-1-epsilon) (CCT-epsilon) (TCP-K36) - Avena sativa (Oat)highly similar to ( 568) loc_os05g05470 12005.m05074 protein T-complex protein 1 subunit zeta, putative, expressed TCP1_zeta chaperonin_type_I_II Cpn60_TCP1 cpn60 GroL T…
BDET_06257	23.1.2.30	nucleotide metabolism.synthesis.purine.IMP dehydrogenase	moderately similar to ( 382) AT1G16350 | Symbols: | inosine-5'-monophosphate dehydrogenase, putative | chr1:5590951-5592872 FORWARDmoderately similar to ( 348) loc_os03g56800 12003.m34939 protein inosine-5-monophosphate dehydrogenase 2, putative, expressed IMPDH PRK05567 IMPDH PRK07107 PRK07807 PRK06843 CBS_pair_IMPDH_2 PRK05458 PRK05096 GuaB PRK08649 CBS_pair_IMPDH CBS CBS_pair COG0517 CBS_pair_…
BDET_05827	7.1.1	OPP.oxidative PP.G6PD	moderately similar to ( 431) AT5G40760 | Symbols: G6PD6 | G6PD6 (GLUCOSE-6-PHOSPHATE DEHYDROGENASE 6); glucose-6-phosphate dehydrogenase | chr5:16311284-16314556 FORWARDmoderately similar to ( 429) G6PD_MEDSA Glucose-6-phosphate 1-dehydrogenase, cytoplasmic isoform (EC 1.1.1.49) (G6PD) - Medicago sativa (Alfalfa)moderately similar to ( 422) loc_os02g38840 12002.m77828 protein glucose-6-phosphate …
BDET_02571	23.1.2.9	nucleotide metabolism.synthesis.purine.AICAR transformylase	moderately similar to ( 218) AT2G35040 | Symbols: | AICARFT/IMPCHase bienzyme family protein | chr2:14765347-14768269 REVERSEmoderately similar to ( 219) loc_os08g10570 12008.m26473 protein bifunctional purine biosynthesis protein purH, putative, expressed PurH PRK07106 purH AICARFT_IMPCHas IMPCH MGS MGS-like | BDEG_02564 | Batrachochytrium dendrobatidis bifunctional purine biosynthesis protein A…
BDET_06882	13.2.1.2	amino acid metabolism.degradation.central amino acid metabolism.aspartate	very weakly similar to (73.2) AT5G66760 | Symbols: SDH1-1 | SDH1-1; ATP binding / succinate dehydrogenase | chr5:26653776-26657224 FORWARDvery weakly similar to (72.4) DHSA_ORYSA Succinate dehydrogenase [ubiquinone] flavoprotein subunit, mitochondrial precursor (EC 1.3.5.1) (FP) (Flavoprotein subunit of complex II) - Oryza sativa (Rice)very weakly similar to (72.4) loc_os07g04240 12007.m04893 pro…
BDET_02015	35.2	not assigned.unknown	DadA DAO | BDEG_02011 | Batrachochytrium dendrobatidis conserved hypothetical protein (472 aa)
BDET_07811	29.3.1	protein.targeting.nucleus	weakly similar to ( 121) AT1G27310 | Symbols: NTF2A | NTF2A (NUCLEAR TRANSPORT FACTOR 2A); Ran GTPase binding / protein transporter | chr1:9484615-9485790 REVERSEweakly similar to ( 127) NTF2_ORYSA Nuclear transport factor 2 (NTF-2) - Oryza sativa (Rice)weakly similar to ( 127) loc_os08g42000 12008.m08178 protein nuclear transport factor 2, putative, expressed NTF2 NTF2 NTF2_like | BDEG_07790 | B…
BDET_06829	13.2.4.1	amino acid metabolism.degradation.branched chain group.shared	moderately similar to ( 369) AT2G33150 | Symbols: PKT3, PED1, KAT2 | PKT3 (PEROXISOMAL 3-KETOACYL-COA THIOLASE 3); acetyl-CoA C-acyltransferase | chr2:14047814-14050983 REVERSEmoderately similar to ( 358) loc_os10g31950 12010.m06045 protein 3-ketoacyl-CoA thiolase 2, peroxisomal precursor, putative, expressed thiolase PRK09052 PRK09051 PRK06205 PRK09050 PRK05790 PRK07851 PRK07661 PRK06445 PRK0684…
BDET_08247	29.2.1.2.1.53	protein.synthesis.ribosomal protein.eukaryotic.40S subunit.S3A	moderately similar to ( 289) AT4G34670 | Symbols: | 40S ribosomal protein S3A (RPS3aB) | chr4:16548724-16550222 FORWARDmoderately similar to ( 287) RS3A_ORYSJ 40S ribosomal protein S3a OS=Oryza sativa subsp. japonica GN=RPS3A PE=2 SV=2moderately similar to ( 288) loc_os02g18550 12002.m07098 protein 40S ribosomal protein S3a, putative, expressed Ribosomal_S3Ae RPS1A PRK04057 | BDEG_08222 | Batrach…
BDET_06304	29.2.1.2.1.4	protein.synthesis.ribosomal protein.eukaryotic.40S subunit.S4	moderately similar to ( 375) AT5G58420 | Symbols: | 40S ribosomal protein S4 (RPS4D) | chr5:23619599-23620896 FORWARDmoderately similar to ( 375) RS4_ORYSA 40S ribosomal protein S4 (SCAR protein SS620) - Oryza sativa (Rice)moderately similar to ( 377) loc_os01g25610 12001.m09024 protein 40S ribosomal protein S4, putative, expressed RPS4A PRK04313 Ribosomal_S4e RS4NT | BDEG_06287 | Batrachochytriu…
BDET_06034	35.1	not assigned.no ontology	highly similar to ( 652) AT3G24090 | Symbols: | glutamine-fructose-6-phosphate transaminase (isomerizing)/ sugar binding / transaminase | chr3:8697838-8700971 REVERSEvery weakly similar to (51.2) PUR1_SOYBN Amidophosphoribosyltransferase, chloroplast precursor (EC 2.4.2.14) (Glutamine phosphoribosylpyrophosphate amidotransferase) (ATASE) (GPAT) - Glycine max (Soybean)highly similar to ( 635) loc_…
BDET_04405	29.2.1.2.2.18	protein.synthesis.ribosomal protein.eukaryotic.60S subunit.L18	moderately similar to ( 230) AT3G05590 | Symbols: RPL18 | RPL18 (RIBOSOMAL PROTEIN L18); structural constituent of ribosome | chr3:1621511-1622775 FORWARDmoderately similar to ( 217) RL18_CICAR 60S ribosomal protein L18 (Fragment) - Cicer arietinum (Chickpea) (Garbanzo)moderately similar to ( 231) loc_os03g22180 12003.m07621 protein 60S ribosomal protein L18, putative, expressed Ribosomal_L18e RP…
BDET_06834	13.1.1.3.1	amino acid metabolism.synthesis.central amino acid metabolism.alanine.alanine aminotransferase	moderately similar to ( 499) AT1G72330 | Symbols: ALAAT2 | ALAAT2 (ALANINE AMINOTRANSFERASE 2); ATP binding / L-alanine:2-oxoglutarate aminotransferase | chr1:27233637-27236191 FORWARDhighly similar to ( 502) ALA2_HORVU Alanine aminotransferase 2 (EC 2.6.1.2) (GPT) (Glutamic--pyruvic transaminase 2) (Glutamic--alanine transaminase 2) (ALAAT-2) - Hordeum vulgare (Barley)moderately similar to ( 500…
BDET_05272	23.4.99	nucleotide metabolism.phosphotransfer and pyrophosphatases.misc	moderately similar to ( 213) AT5G09650 | Symbols: AtPPa6 | AtPPa6 (Arabidopsis thaliana pyrophosphorylase 6); inorganic diphosphatase/ pyrophosphatase | chr5:2991331-2993117 REVERSEweakly similar to ( 190) IPYR1_CHLRE Soluble inorganic pyrophosphatase 1, chloroplast precursor (EC 3.6.1.1) (Pyrophosphate phospho-hydrolase 1) (PPase 1) - Chlamydomonas reinhardtiimoderately similar to ( 219) loc_os0…
BDET_00592	33.99	development.unspecified	moderately similar to ( 302) AT2G46290 | Symbols: | eukaryotic translation initiation factor 3 subunit 2, putative / eIF-3 beta, putative / eIF3i, putative | chr2:19005910-19007797 REVERSEvery weakly similar to (59.7) GBLP_CHLRE Guanine nucleotide-binding protein subunit beta-like protein - Chlamydomonas reinhardtiimoderately similar to ( 313) loc_os05g16660 12005.m083664 protein eukaryotic trans…
BDET_01624	29.6	protein.folding	highly similar to ( 506) AT3G03960 | Symbols: | chaperonin, putative | chr3:1024432-1027604 FORWARDmoderately similar to ( 202) TCPE2_AVESA T-complex protein 1 subunit epsilon (TCP-1-epsilon) (CCT-epsilon) (TCP-K36) - Avena sativa (Oat)highly similar to ( 525) loc_os03g59020 12003.m10803 protein T-complex protein 1 subunit theta, putative, expressed TCP1_theta chaperonin_type_I_II Cpn60_TCP1 cpn6…
BDET_02693	6.2	gluconeogenesis / glyoxylate cycle.malate synthase	highly similar to ( 509) AT5G03860 | Symbols: MLS | MLS (MALATE SYNTHASE); malate synthase | chr5:1032276-1034527 REVERSEhighly similar to ( 516) MASY_GOSHI Malate synthase, glyoxysomal (EC 2.3.3.9) - Gossypium hirsutum (Upland cotton)moderately similar to ( 493) loc_os04g40990 12004.m09079 protein malate synthase, glyoxysomal, putative, expressed malate_synt_A PRK09255 Malate_synthase malate_syn…
BDET_03382	23.3.1.3	nucleotide metabolism.salvage.phosphoribosyltransferases.upp	weakly similar to ( 132) AT3G53900 | Symbols: | uracil phosphoribosyltransferase, putative / UMP pyrophosphorylase, putative / UPRTase, putative | chr3:19956914-19959006 REVERSEweakly similar to ( 118) UPP_TOBAC Uracil phosphoribosyltransferase (EC 2.4.2.9) (UMP pyrophosphorylase) (UPRTase) - Nicotiana tabacum (Common tobacco)weakly similar to ( 126) loc_os05g38170 12005.m07996 protein uracil pho…
BDET_05736	1.3.5	PS.calvin cycle.TPI	moderately similar to ( 231) AT2G21170 | Symbols: TIM | TIM (TRIOSEPHOSPHATE ISOMERASE); catalytic/ triose-phosphate isomerase | chr2:9071047-9073106 REVERSEmoderately similar to ( 232) TPIC_SECCE Triosephosphate isomerase, chloroplast precursor (EC 5.3.1.1) (TIM) (Triose-phosphate isomerase) - Secale cereale (Rye)moderately similar to ( 229) loc_os09g36450 12009.m060049 protein triosephosphate i…
BDET_08142	13.1.2.2	amino acid metabolism.synthesis.glutamate family.proline	weakly similar to ( 110) AT3G55610 | Symbols: P5CS2 | P5CS2 (DELTA 1-PYRROLINE-5-CARBOXYLATE SYNTHASE 2); catalytic/ glutamate 5-kinase/ oxidoreductase | chr3:20625005-20628989 REVERSEweakly similar to ( 137) P5CS_ORYSA Delta 1-pyrroline-5-carboxylate synthetase (P5CS) [Includes: Glutamate 5-kinase (EC 2.7.2.11) (Gamma-glutamyl kinase) (GK); Gamma-glutamyl phosphate reductase (GPR) (EC 1.2.1.41) …
BDET_02895	20.2.1	stress.abiotic.heat	highly similar to ( 713) AT5G09590 | Symbols: MTHSC70-2, HSC70-5 | MTHSC70-2 (MITOCHONDRIAL HSP70 2); ATP binding | chr5:2975721-2978508 FORWARDhighly similar to ( 720) HSP7M_PHAVU Heat shock 70 kDa protein, mitochondrial precursor - Phaseolus vulgaris (Kidney bean) (French bean)highly similar to ( 723) loc_os03g02260 12003.m05768 protein heat shock 70 kDa protein, mitochondrial precursor, putati…
BDET_07568	35.2	not assigned.unknown	moderately similar to ( 289) AT2G41530 | Symbols: ATSFGH, SFGH | SFGH (S-FORMYLGLUTATHIONE HYDROLASE); S-formylglutathione hydrolase/ hydrolase, acting on ester bonds | chr2:17323656-17325430 REVERSEmoderately similar to ( 284) loc_os01g71300 12001.m43439 protein esterase D, putative, expressed COG0627 Esterase | BDEG_07548 | Batrachochytrium dendrobatidis S-formylglutathione hydrolase (286 aa)
BDET_06796	35.2	not assigned.unknown	weakly similar to ( 108) AT2G01350 | Symbols: QPT | QPT (QUINOLINATE PHOSHORIBOSYLTRANSFERASE); nicotinate-nucleotide diphosphorylase (carboxylating) | chr2:165332-167058 REVERSEweakly similar to ( 120) loc_os09g38060 12009.m060061 protein nicotinate-nucleotide pyrophosphorylase, putative, expressed QPRTase QPRTase_NadC NadC QRPTase_C PRTase_typeII PRK08072 PRK07428 PRK08385 PRK06559 PRK09016 PRK…
BDET_05064	29.1.21	protein.aa activation.histidine-tRNA ligase	moderately similar to ( 410) AT3G02760 | Symbols: | ATP binding / aminoacyl-tRNA ligase/ histidine-tRNA ligase/ nucleotide binding | chr3:597588-600650 REVERSEmoderately similar to ( 429) SYH_ORYSA Histidyl-tRNA synthetase (EC 6.1.1.21) (Histidine--tRNA ligase) (HisRS) - Oryza sativa (Rice)moderately similar to ( 431) loc_os05g05840 12005.m05111 protein histidyl-tRNA synthetase, putative, express…
BDET_05479	29.6	protein.folding	weakly similar to ( 107) AT4G26780 | Symbols: AR192 | AR192; adenyl-nucleotide exchange factor/ chaperone binding / protein binding / protein homodimerization | chr4:13485066-13486560 REVERSEweakly similar to ( 117) loc_os09g11250 12009.m04388 protein grpE protein homolog, mitochondrial precursor, putative, expressed GrpE GrpE GrpE PRK10325 | BDEG_05462 | Batrachochytrium dendrobatidis hypothetic…
BDET_01975	35.2	not assigned.unknown	| BDEG_01971 | Batrachochytrium dendrobatidis predicted protein (222 aa)
BDET_00194	35.2	not assigned.unknown	eu_PheOH Biopterin_H eu_TrpOH eu_TyrOH ACT_CM-PDT ACT_AAAH-PDT-like PheA PRK11898 | BDEG_00193 | Batrachochytrium dendrobatidis conserved hypothetical protein (229 aa)
BDET_05734	1.3.3	PS.calvin cycle.phosphoglycerate kinase	moderately similar to ( 242) AT1G79550 | Symbols: PGK | PGK (PHOSPHOGLYCERATE KINASE); phosphoglycerate kinase | chr1:29924347-29926295 REVERSEmoderately similar to ( 243) PGKY_TOBAC Phosphoglycerate kinase, cytosolic (EC 2.7.2.3) - Nicotiana tabacum (Common tobacco)moderately similar to ( 238) loc_os06g45710 12006.m09099 protein phosphoglycerate kinase, cytosolic, putative, expressed PGK Phospho…
BDET_06645	31.1	cell.organisation	moderately similar to ( 437) AT5G43900 | Symbols: MYA2, ATMYA2, XI-2, XI-6 | MYA2 (ARABIDOPSIS MYOSIN 2); GTP-dependent protein binding / Rab GTPase binding / motor | chr5:17657241-17666653 REVERSEmoderately similar to ( 420) loc_os02g34080 12002.m08499 protein XIB, putative, expressed MYSc_type_I MYSc Myosin_head COG5022 MYSc MYSc_type_XI MYSc_type_II MYSc_type_VII MYSc_type_V MYSc_type_VIII MYS…
BDET_07869	35.2	not assigned.unknown	| BDEG_07848 | Batrachochytrium dendrobatidis predicted protein (291 aa)
BDET_00731	13.1.3.4	amino acid metabolism.synthesis.aspartate family.methionine	moderately similar to ( 457) AT2G36880 | Symbols: MAT3 | MAT3 (methionine adenosyltransferase 3); methionine adenosyltransferase | chr2:15479721-15480893 REVERSEmoderately similar to ( 469) METK_ORYSA S-adenosylmethionine synthetase 1 (EC 2.5.1.6) (Methionine adenosyltransferase 1) (AdoMet synthetase 1) - Oryza sativa (Rice)moderately similar to ( 469) loc_os01g18860 12001.m150558 protein S-adeno…
BDET_07118	35.2	not assigned.unknown	| BDEG_07099 | Batrachochytrium dendrobatidis conserved hypothetical protein (333 aa)
BDET_04270	18	Co-factor and vitamine metabolism	moderately similar to ( 391) AT5G01410 | Symbols: PDX1, ATPDX1.3, RSR4, PDX1.3, ATPDX1 | RSR4 (REDUCED SUGAR RESPONSE 4); protein heterodimerization/ protein homodimerization | chr5:172576-173505 REVERSEmoderately similar to ( 399) PDX1_GINBI Pyridoxin biosynthesis protein PDX1 (Sor-like protein) - Ginkgo biloba (Ginkgo)moderately similar to ( 392) loc_os07g01020 12007.m04583 protein pyridoxin bi…
BDET_02593	35.2	not assigned.unknown	| BDEG_02586 | Batrachochytrium dendrobatidis hypothetical protein (764 aa)
BDET_08154	35.2	not assigned.unknown	| BDEG_08130 | Batrachochytrium dendrobatidis predicted protein (431 aa)
BDET_08414	13.2.4.4	amino acid metabolism.degradation.branched chain group.leucine	highly similar to ( 589) AT1G03090 | Symbols: MCCA | MCCA; methylcrotonoyl-CoA carboxylase | chr1:739715-743819 FORWARDhighly similar to ( 548) MCCA_SOYBN Methylcrotonoyl-CoA carboxylase subunit alpha, mitochondrial precursor (EC 6.4.1.4) (3-methylcrotonyl-CoA carboxylase 1) (MCCase subunit alpha) (3-methylcrotonyl-CoA:carbon dioxide ligase subunit alpha) - Glycine max (Soybean)highly similar to …
BDET_04803	35.2	not assigned.unknown	3-HAO | BDEG_04789 | Batrachochytrium dendrobatidis 3-hydroxyanthranilate 3,4-dioxygenase (177 aa)
BDET_05630	9.9	mitochondrial electron transport / ATP synthesis.F1-ATPase	highly similar to ( 600) AT5G08690 | Symbols: | ATP synthase beta chain 2, mitochondrial | chr5:2825739-2828352 FORWARDhighly similar to ( 604) ATPBM_CHLRE ATP synthase subunit beta, mitochondrial precursor (EC 3.6.3.14) - Chlamydomonas reinhardtiihighly similar to ( 599) loc_os01g49190 12001.m11106 protein ATP synthase beta chain, mitochondrial precursor, putative, expressed PRK09280 AtpD atpB P…
BDET_01899	35.2	not assigned.unknown	| BDEG_01895 | Batrachochytrium dendrobatidis predicted protein (353 aa)
BDET_02804	35.2	not assigned.unknown	very weakly similar to (58.5) AT4G02260 | Symbols: RSH1, AT-RSH1, ATRSH1 | RSH1 (RELA-SPOT HOMOLOG 1); catalytic | chr4:985451-991178 FORWARDvery weakly similar to (54.7) loc_os03g22160 12003.m07619 protein relA-SpoT like protein RSH1, putative, expressed SpoT PRK11092 | BDEG_02797 | Batrachochytrium dendrobatidis hypothetical protein (188 aa)
BDET_06734	35.1	not assigned.no ontology	moderately similar to ( 283) AT4G27585 | Symbols: | band 7 family protein | chr4:13766984-13769832 REVERSEmoderately similar to ( 255) loc_os08g06200 12008.m04759 protein stomatin-like protein 2, putative, expressed Band_7_stomatin_like HflC PHB Band_7 Band_7 Band_7_HflK Band_7_HflC Band_7_4 PRK10930 | BDEG_06716 | Batrachochytrium dendrobatidis conserved hypothetical protein (639 aa)
BDET_02076	21.2.2	redox.ascorbate and glutathione.glutathione	weakly similar to ( 159) AT4G31870 | Symbols: ATGPX7 | ATGPX7 (glutathione peroxidase 7); glutathione peroxidase | chr4:15410205-15411617 FORWARDweakly similar to ( 170) GPX4_MESCR Probable phospholipid hydroperoxide glutathione peroxidase (EC 1.11.1.12) (PHGPx) - Mesembryanthemum crystallinum (Common ice plant)weakly similar to ( 162) loc_os11g18170 12011.m05893 protein glutathione peroxidase 3,…
BDET_06915	26.7	misc.oxidases - copper, flavone etc	weakly similar to ( 138) AT3G45770 | Symbols: | oxidoreductase, zinc-binding dehydrogenase family protein | chr3:16805753-16807774 REVERSEvery weakly similar to (59.3) QORH_SPIOL Chloroplastic quinone-oxidoreductase homolog (EC 1.-.-.-) (ceQORH) - Spinacia oleracea (Spinach)weakly similar to ( 122) loc_os11g01154 12011.m61736 protein trans-2-enoyl-CoA reductase, mitochondrial precursor, putative,…
BDET_00988	11.1.30	lipid metabolism.FA synthesis and FA elongation.pyruvate kinase	moderately similar to ( 288) AT3G25960 | Symbols: | pyruvate kinase, putative | chr3:9498439-9499932 FORWARDmoderately similar to ( 292) KPYC_TOBAC Pyruvate kinase, cytosolic isozyme (EC 2.7.1.40) (PK) - Nicotiana tabacum (Common tobacco)moderately similar to ( 287) loc_os01g16960 12001.m08292 protein pyruvate kinase, cytosolic isozyme, putative, expressed PykF Pyruvate_Kinase PRK05826 PRK06354 P…
BDET_00988	4.2.14	glycolysis.plastid branch.pyruvate kinase (PK)	moderately similar to ( 288) AT3G25960 | Symbols: | pyruvate kinase, putative | chr3:9498439-9499932 FORWARDmoderately similar to ( 292) KPYC_TOBAC Pyruvate kinase, cytosolic isozyme (EC 2.7.1.40) (PK) - Nicotiana tabacum (Common tobacco)moderately similar to ( 287) loc_os01g16960 12001.m08292 protein pyruvate kinase, cytosolic isozyme, putative, expressed PykF Pyruvate_Kinase PRK05826 PRK06354 P…
BDET_01170	29.2.1.2.1.26	protein.synthesis.ribosomal protein.eukaryotic.40S subunit.S26	very weakly similar to (83.2) AT2G40590 | Symbols: | 40S ribosomal protein S26 (RPS26B) | chr2:16945215-16946345 REVERSEvery weakly similar to (69.3) RS26_ORYSA 40S ribosomal protein S26 (S31) - Oryza sativa (Rice)very weakly similar to (70.1) loc_os05g39960 12005.m27888 protein 40S ribosomal protein S26, putative, expressed Ribosomal_S26e RPS26B PRK09335 | BDEG_01166 | Batrachochytrium dendrobat…
BDET_02384	35.2	not assigned.unknown	weakly similar to ( 104) AT3G16640 | Symbols: TCTP | TCTP (TRANSLATIONALLY CONTROLLED TUMOR PROTEIN) | chr3:5669709-5670729 REVERSEweakly similar to ( 109) TCTP_MAIZE Translationally-controlled tumor protein homolog (TCTP) - Zea mays (Maize)very weakly similar to (99.0) loc_os11g43900 12011.m08225 protein translationally-controlled tumor protein, putative, expressed TCTP | BDEG_02377 | Batrachoch…
BDET_01313	27.4	RNA.RNA binding	very weakly similar to (50.1) AT5G46190 | Symbols: | KH domain-containing protein | chr5:18723435-18725834 REVERSEvery weakly similar to (60.5) loc_os08g10030 12008.m05137 protein nucleic acid binding protein, putative, expressed PCBP_like_KH KH-I KH_1 KH | BDEG_01309 | Batrachochytrium dendrobatidis hypothetical protein (451 aa)
BDET_07996	29.5.11.20	protein.degradation.ubiquitin.proteasom	highly similar to ( 545) AT4G04910 | Symbols: NSF | NSF (N-ethylmaleimide sensitive factor); ATP binding / binding / nucleoside-triphosphatase/ nucleotide binding | chr4:2489696-2495666 REVERSEweakly similar to ( 163) CDC48_SOYBN Cell division cycle protein 48 homolog (Valosin-containing protein homolog) (VCP) - Glycine max (Soybean)highly similar to ( 524) loc_os05g44310 12005.m08557 protein ves…
BDET_07996	29.5.9	protein.degradation.AAA type	highly similar to ( 545) AT4G04910 | Symbols: NSF | NSF (N-ethylmaleimide sensitive factor); ATP binding / binding / nucleoside-triphosphatase/ nucleotide binding | chr4:2489696-2495666 REVERSEweakly similar to ( 163) CDC48_SOYBN Cell division cycle protein 48 homolog (Valosin-containing protein homolog) (VCP) - Glycine max (Soybean)highly similar to ( 524) loc_os05g44310 12005.m08557 protein ves…
BDET_02306	20.2.99	stress.abiotic.unspecified	very weakly similar to (84.3) AT3G53990 | Symbols: | universal stress protein (USP) family protein | chr3:19989658-19991019 REVERSEvery weakly similar to (84.7) loc_os02g52314 12002.m10262 protein ER6 protein, putative, expressedUSP_Like Usp UspA | BDEG_02300 | Batrachochytrium dendrobatidis conserved hypothetical protein (201 aa)
BDET_04007	26.1	misc.misc2	weakly similar to ( 164) AT2G32520 | Symbols: | dienelactone hydrolase family protein | chr2:13805823-13807442 REVERSEweakly similar to ( 164) loc_os01g34700 12001.m150872 protein protein usf, putative, expressed COG0412 DLH | BDEG_03997 | Batrachochytrium dendrobatidis hypothetical protein similar to hydrolase (222 aa)
BDET_05655	29.2	protein.synthesis	nearly identical (1003) AT1G64790 | Symbols: | binding | chr1:24065232-24081908 REVERSEhighly similar to ( 810) loc_os03g51140 12003.m10094 protein GCN1-like protein 1, putative, expressed | BDEG_05638 | Batrachochytrium dendrobatidis conserved hypothetical protein (2871 aa)
BDET_03111	35.2	not assigned.unknown	Udp PNP_UDP_1 DeoD PRK11178 deoD | BDEG_03103 | Batrachochytrium dendrobatidis conserved hypothetical protein (297 aa)
BDET_00376	29.2.1.2.2.31	protein.synthesis.ribosomal protein.eukaryotic.60S subunit.L31	very weakly similar to (97.8) AT5G56710 | Symbols: | 60S ribosomal protein L31 (RPL31C) | chr5:22944003-22944767 REVERSEvery weakly similar to (89.4) RL31_CHLRE 60S ribosomal protein L31 - Chlamydomonas reinhardtiivery weakly similar to (87.0) loc_os06g21480 12006.m06805 protein 60S ribosomal protein L31, putative, expressed Ribosomal_L31e RPL31A PRK01192 | BDEG_00374 | Batrachochytrium dendrobat…
BDET_06620	11.1.8	lipid metabolism.FA synthesis and FA elongation.acyl coa ligase	very weakly similar to (55.1) AT5G36880 | Symbols: | acetyl-CoA synthetase, putative / acetate-CoA ligase, putative | chr5:14534961-14540296 REVERSEvery weakly similar to (57.4) loc_os04g33190 12004.m08414 protein acetyl-coenzyme A synthetase 2, putative, expressed PRK03584 Acs PRK00851 PRK03429 PRK03914 PRK03582 acsA PRK02239 PRK04664 PRK03613 PRK02530 CaiC PRK01291 PRK04319 PRK10524 PRK02167 AM…
BDET_00041	29.2.1.2.2.510	protein.synthesis.ribosomal protein.eukaryotic.60S subunit.L10A	moderately similar to ( 246) AT5G22440 | Symbols: | 60S ribosomal protein L10A (RPL10aC) | chr5:7435328-7436486 REVERSEmoderately similar to ( 230) RL10A_CHLRE 60S ribosomal protein L10a - Chlamydomonas reinhardtiimoderately similar to ( 252) loc_os08g44450 12008.m26791 protein 60S ribosomal protein L10a-1, putative, expressed RplA Ribosomal_L1 rpl1P rplA | BDEG_00041 | Batrachochytrium dendrobat…
BDET_04935	35.1	not assigned.no ontology	weakly similar to ( 122) AT1G12350 | Symbols: ATCOAB | ATCOAB (4-phospho-panto-thenoylcysteine synthetase); catalytic/ phosphopantothenate--cysteine ligase | chr1:4198870-4200633 FORWARDweakly similar to ( 139) loc_os02g36550 12002.m08742 protein phosphopantothenate--cysteine ligase, putative, expressed DFP | BDEG_04920 | Batrachochytrium dendrobatidis hypothetical protein similar to phosphopanto…
BDET_00294	35.2	not assigned.unknown	moderately similar to ( 238) AT5G24840 | Symbols: | tRNA (guanine-N7-)-methyltransferase | chr5:8533897-8534652 REVERSEmoderately similar to ( 229) loc_os06g12990 12006.m06015 protein tRNA (guanine-N(1)-)-methyltransferase, putative, expressed Methyltransf_4 COG0220 trmB | BDEG_00292 | Batrachochytrium dendrobatidis conserved hypothetical protein (288 aa)
BDET_05668	16.1.2.1	secondary metabolism.isoprenoids.mevalonate pathway.acetyl-CoA C-acyltransferase	moderately similar to ( 223) AT2G33150 | Symbols: PKT3, PED1, KAT2 | PKT3 (PEROXISOMAL 3-KETOACYL-COA THIOLASE 3); acetyl-CoA C-acyltransferase | chr2:14047814-14050983 REVERSEmoderately similar to ( 226) loc_os10g31950 12010.m06045 protein 3-ketoacyl-CoA thiolase 2, peroxisomal precursor, putative, expressed thiolase PRK06845 PRK09051 PRK05790 PRK06205 PRK09050 PRK07491 PRK08234 PRK07025 PRK0813…
BDET_05668	13.2.4.1	amino acid metabolism.degradation.branched chain group.shared	moderately similar to ( 223) AT2G33150 | Symbols: PKT3, PED1, KAT2 | PKT3 (PEROXISOMAL 3-KETOACYL-COA THIOLASE 3); acetyl-CoA C-acyltransferase | chr2:14047814-14050983 REVERSEmoderately similar to ( 226) loc_os10g31950 12010.m06045 protein 3-ketoacyl-CoA thiolase 2, peroxisomal precursor, putative, expressed thiolase PRK06845 PRK09051 PRK05790 PRK06205 PRK09050 PRK07491 PRK08234 PRK07025 PRK0813…
BDET_01569	17.3.1.2.1	hormone metabolism.brassinosteroid.synthesis-degradation.sterols.SMT1	moderately similar to ( 283) AT5G13710 | Symbols: SMT1, CPH | SMT1 (STEROL METHYLTRANSFERASE 1); sterol 24-C-methyltransferase | chr5:4424048-4426866 REVERSEmoderately similar to ( 288) SMT1_ORYSA Cycloartenol-C-24-methyltransferase 1 (EC 2.1.1.41) (24-sterol C-methyltransferase 1) (Sterol C-methyltransferase 1) - Oryza sativa (Rice)moderately similar to ( 288) loc_os07g10600 12007.m28956 protein…
BDET_04357	29.2.1.2.2.57	protein.synthesis.ribosomal protein.eukaryotic.60S subunit.L7A	moderately similar to ( 261) AT2G47610 | Symbols: | 60S ribosomal protein L7A (RPL7aA) | chr2:19529854-19531401 FORWARDmoderately similar to ( 260) RL7A_ORYSA 60S ribosomal protein L7a - Oryza sativa (Rice)moderately similar to ( 260) loc_os09g32976 12009.m22160 protein 60S ribosomal protein L7a, putative, expressed Ribosomal_L7Ae RPL8A rpl7ae | BDEG_04343 | Batrachochytrium dendrobatidis 60S rib…
BDET_04558	29.5.7	protein.degradation.metalloprotease	highly similar to ( 556) AT2G26140 | Symbols: ftsh4 | ftsh4 (FtsH protease 4); ATP-dependent peptidase/ ATPase/ metallopeptidase | chr2:11131939-11135126 REVERSEmoderately similar to ( 402) FTSH_TOBAC Cell division protease ftsH homolog, chloroplast precursor (EC 3.4.24.-) (DS9) - Nicotiana tabacum (Common tobacco)highly similar to ( 570) loc_os01g39260 12001.m10204 protein OsFtsH5 - Oryza sativa…
BDET_04098	35.2	not assigned.unknown	DM9 | BDEG_04088 | Batrachochytrium dendrobatidis hypothetical protein (379 aa)
BDET_06691	26.6	misc.O-methyl transferases	moderately similar to ( 350) AT4G29510 | Symbols: ATPRMT11, PRMT11, ATPRMT1B, PRMT1B | PRMT11 (ARGININE METHYLTRANSFERASE 11); protein-arginine N-methyltransferase | chr4:14491739-14493752 FORWARDmoderately similar to ( 350) loc_os09g19560 12009.m05164 protein protein arginine N-methyltransferase 1, putative, expressed prmA PrmA PrmA | BDEG_06673 | Batrachochytrium dendrobatidis protein arginine …
BDET_03110	35.2	not assigned.unknown	Mt_ATP-synt_B | BDEG_03102 | Batrachochytrium dendrobatidis conserved hypothetical protein (254 aa)
BDET_03674	11.1.13	lipid metabolism.FA synthesis and FA elongation.acyl-CoA binding protein	very weakly similar to (64.7) AT1G31812 | Symbols: ACBP6, ACBP | ACBP6 (acyl-CoA-binding protein 6); acyl-CoA binding / phosphatidylcholine binding | chr1:11411132-11412099 REVERSEvery weakly similar to (70.1) ACBP_BRANA Acyl-CoA-binding protein (ACBP) - Brassica napus (Rape)very weakly similar to (73.9) loc_os03g37960 12003.m08899 protein acyl-CoA-binding protein, putative ACBP ACBP ACB | BDEG_0…
BDET_02700	35.2	not assigned.unknown	| BDEG_02693 | Batrachochytrium dendrobatidis hypothetical protein (461 aa)
BDET_05367	29.5	protein.degradation	moderately similar to ( 391) AT2G14260 | Symbols: PIP | PIP; aminopeptidase | chr2:6041441-6043475 REVERSEmoderately similar to ( 388) loc_os05g43830 12005.m27624 protein proline iminopeptidase, putative, expressed Abhydrolase_1 MhpC | BDEG_05351 | Batrachochytrium dendrobatidis proline iminopeptidase (315 aa)
BDET_06449	2.1.2.1	major CHO metabolism.synthesis.starch.AGPase	moderately similar to ( 297) AT1G74910 | Symbols: | ADP-glucose pyrophosphorylase family protein | chr1:28135770-28138456 REVERSEmoderately similar to ( 292) loc_os03g11050 12003.m35086 protein mannose-1-phosphate guanyltransferase, putative, expressed GCD1 NTP_transferase GlgC RfbA GalU glgC GlmU glgC LpxD lpxD PRK10122 glgC PRK05289 LpxA PRK12461 | BDEG_06431 | Batrachochytrium dendrobatidis co…
BDET_01121	31.1	cell.organisation	moderately similar to ( 323) AT4G24520 | Symbols: ATR1, AR1 | ATR1 (ARABIDOPSIS P450 REDUCTASE 1); NADPH-hemoprotein reductase | chr4:12663065-12667066 REVERSEmoderately similar to ( 316) NCPR_CATRO NADPH--cytochrome P450 reductase (EC 1.6.2.4) (CPR) (P450R) - Catharanthus roseus (Rosy periwinkle) (Madagascar periwinkle)moderately similar to ( 335) loc_os09g38620 12009.m06803 protein NADPH--cytoc…
BDET_01121	16.2	secondary metabolism.phenylpropanoids	moderately similar to ( 323) AT4G24520 | Symbols: ATR1, AR1 | ATR1 (ARABIDOPSIS P450 REDUCTASE 1); NADPH-hemoprotein reductase | chr4:12663065-12667066 REVERSEmoderately similar to ( 316) NCPR_CATRO NADPH--cytochrome P450 reductase (EC 1.6.2.4) (CPR) (P450R) - Catharanthus roseus (Rosy periwinkle) (Madagascar periwinkle)moderately similar to ( 335) loc_os09g38620 12009.m06803 protein NADPH--cytoc…
BDET_01497	35.2	not assigned.unknown	moderately similar to ( 212) AT2G01490 | Symbols: | phytanoyl-CoA dioxygenase (PhyH) family protein | chr2:221316-223187 FORWARDmoderately similar to ( 209) loc_os03g50040 12003.m101126 protein phytanoyl-CoA dioxygenase, putative, expressed PhyH COG5285 | BDEG_01493 | Batrachochytrium dendrobatidis conserved hypothetical protein (296 aa)
BDET_03451	3.4.3	minor CHO metabolism.myo-inositol.InsP Synthases	highly similar to ( 614) AT5G10170 | Symbols: ATMIPS3, MIPS3 | MIPS3 (MYO-INOSITOL-1-PHOSTPATE SYNTHASE 3); binding / catalytic/ inositol-3-phosphate synthase | chr5:3187538-3190161 REVERSEhighly similar to ( 619) INO1_WHEAT Inositol-3-phosphate synthase (EC 5.5.1.4) (Myo-inositol-1-phosphate synthase) (MI-1-P synthase) (IPS) - Triticum aestivum (Wheat)highly similar to ( 613) loc_os03g09250 1200…
BDET_06402	29.5.5	protein.degradation.serine protease	Peptidase_S41 PRK11186 TSPc | BDEG_06384 | Batrachochytrium dendrobatidis hypothetical protein (901 aa)
BDET_04177	23.1.2.6	nucleotide metabolism.synthesis.purine.AIR carboxylase	moderately similar to ( 486) AT2G37690 | Symbols: | phosphoribosylaminoimidazole carboxylase, putative / AIR carboxylase, putative | chr2:15806111-15810240 FORWARDmoderately similar to ( 480) loc_os01g10280 12001.m150504 protein phosphoribosylaminoimidazole carboxylase, chloroplast precursor, putative, expressed PurK PRK06019 PurE AIRC ATP-grasp purT PurT COG1691 PRK08591 PRK12999 AccC | BDEG_041…
BDET_08136	29.6	protein.folding	highly similar to ( 684) AT3G20050 | Symbols: ATTCP-1 | ATTCP-1; ATP binding / protein binding / unfolded protein binding | chr3:6998544-7002266 REVERSEmoderately similar to ( 235) TCPE2_AVESA T-complex protein 1 subunit epsilon (TCP-1-epsilon) (CCT-epsilon) (TCP-K36) - Avena sativa (Oat)highly similar to ( 695) loc_os04g46620 12004.m09610 protein T-complex protein 1 subunit alpha, putative, expr…
BDET_03257	31.4	cell.vesicle transport	weakly similar to ( 152) AT4G32150 | Symbols: VAMP711, ATVAMP711 | ATVAMP711 (ARABIDOPSIS THALIANA VESICLE-ASSOCIATED MEMBRANE PROTEIN 711) | chr4:15526407-15527651 REVERSEweakly similar to ( 156) loc_os06g07780 12006.m31993 protein vesicle-associated membrane protein 712, putative, expressed Synaptobrevin SNC1 | BDEG_03249 | Batrachochytrium dendrobatidis conserved hypothetical protein (305 aa)
BDET_03376	34.1	transport.p- and v-ATPases	moderately similar to ( 307) AT1G07670 | Symbols: ATECA4, ECA4 | calcium-transporting ATPase | chr1:2370305-2374196 REVERSEmoderately similar to ( 261) ACA6_ORYSA Probable calcium-transporting ATPase 6, plasma membrane-type (EC 3.6.3.8) (Ca(2+)-ATPase isoform 6) - Oryza sativa (Rice)moderately similar to ( 287) loc_os03g17310 12003.m07160 protein calcium-transporting ATPase 2, endoplasmic reticul…
BDET_07554	21.4	redox.glutaredoxins	weakly similar to ( 118) AT4G04950 | Symbols: | thioredoxin family protein | chr4:2517882-2519924 REVERSEvery weakly similar to (50.8) GLRX_RICCO Glutaredoxin - Ricinus communis (Castor bean)weakly similar to ( 112) loc_os10g35720 12010.m22006 protein OsGrx_S17 - glutaredoxin subgroup II, expressed COG0278 GRX_PICOT_like PRK10824 GRX_family Glutaredoxin GRX_GRXh_1_2_like GRX_GRX_like GrxC | BDEG_…
BDET_08566	29.5.1	protein.degradation.subtilases	highly similar to ( 647) AT4G20850 | Symbols: TPP2 | TPP2 (TRIPEPTIDYL PEPTIDASE II); tripeptidyl-peptidase | chr4:11160935-11169889 REVERSEhighly similar to ( 645) loc_os02g44520 12002.m09492 protein tripeptidyl-peptidase 2, putative, expressed Peptidase_S8 AprE | BDEG_08541 | Batrachochytrium dendrobatidis conserved hypothetical protein (1302 aa)
BDET_04811	29.2.1.2.1.17	protein.synthesis.ribosomal protein.eukaryotic.40S subunit.S17	weakly similar to ( 158) AT5G04800 | Symbols: | 40S ribosomal protein S17 (RPS17D) | chr5:1389217-1389642 FORWARDweakly similar to ( 155) loc_os03g01900 12003.m05734 protein 40S ribosomal protein S17, putative, expressed Ribosomal_S17e RPS17A rps17E | BDEG_04797 | Batrachochytrium dendrobatidis 40S ribosomal protein S17-B (145 aa)
BDET_03418	29.2.1.2.2.34	protein.synthesis.ribosomal protein.eukaryotic.60S subunit.L34	very weakly similar to (92.0) AT1G69620 | Symbols: RPL34 | RPL34 (RIBOSOMAL PROTEIN L34); structural constituent of ribosome | chr1:26189900-26191081 FORWARDvery weakly similar to (95.1) RL34_PEA 60S ribosomal protein L34 - Pisum sativum (Garden pea)very weakly similar to (94.7) loc_os09g24690 12009.m05623 protein 60S ribosomal protein L34, putative, expressed Ribosomal_L34e RPL34A | BDEG_03410 |…
BDET_04737	33.99	development.unspecified	moderately similar to ( 419) AT3G18130 | Symbols: RACK1C_AT | RACK1C_AT (RECEPTOR FOR ACTIVATED C KINASE 1 C); nucleotide binding | chr3:6211109-6212371 REVERSEmoderately similar to ( 446) GBLP_CHLRE Guanine nucleotide-binding protein subunit beta-like protein - Chlamydomonas reinhardtiimoderately similar to ( 389) loc_os05g47890 12005.m08861 protein guanine nucleotide-binding protein beta subuni…
BDET_00152	29.4	protein.postranslational modification	moderately similar to ( 350) AT4G01370 | Symbols: ATMPK4, MPK4 | ATMPK4 (ARABIDOPSIS THALIANA MAP KINASE 4); MAP kinase/ kinase | chr4:567219-568889 FORWARDmoderately similar to ( 359) NTF6_TOBAC Mitogen-activated protein kinase homolog NTF6 (EC 2.7.11.24) (P43) - Nicotiana tabacum (Common tobacco)moderately similar to ( 356) loc_os06g06090 12006.m05335 protein OsMPK6 - putative MAPK based on ami…
BDET_08252	22.1.6	polyamine metabolism.synthesis.spermidine synthase	moderately similar to ( 265) AT1G23820 | Symbols: SPDS1 | SPDS1 (spermidine synthase 1); spermidine synthase | chr1:8420278-8422724 FORWARDmoderately similar to ( 268) SPD2_PEA Spermidine synthase 2 (EC 2.5.1.16) (Putrescine aminopropyltransferase 2) (SPDSY 2) - Pisum sativum (Garden pea)moderately similar to ( 262) loc_os07g22600 12007.m29134 protein spermidine synthase 1, putative, expressed Sp…
BDET_03192	35.2	not assigned.unknown	very weakly similar to (66.2) AT2G44525 | Symbols: | unknown protein | chr2:18382130-18383320 FORWARDvery weakly similar to (68.9) loc_os10g42090 12010.m06966 protein expressed protein DUF498 COG3737 Mth938 | BDEG_03184 | Batrachochytrium dendrobatidis predicted protein (170 aa)
BDET_06968	29.2.1.2.1.14	protein.synthesis.ribosomal protein.eukaryotic.40S subunit.S14	weakly similar to ( 183) AT2G36160 | Symbols: | 40S ribosomal protein S14 (RPS14A) | chr2:15169925-15171159 FORWARDweakly similar to ( 187) RS14_LUPLU 40S ribosomal protein S14 - Lupinus luteus (European yellow lupin)weakly similar to ( 185) loc_os04g33750 12004.m08470 protein 40S ribosomal protein S14, putative, expressed rps11p RpsK Ribosomal_S11 PRK05309 rps11 | BDEG_06949 | Batrachochytrium d…
BDET_01034	29.3.2	protein.targeting.mitochondria	weakly similar to ( 107) AT3G16480 | Symbols: MPPalpha | MPPalpha (mitochondrial processing peptidase alpha subunit); catalytic/ metal ion binding / metalloendopeptidase/ zinc ion binding | chr3:5599906-5602716 FORWARDweakly similar to ( 105) MPPA_SOLTU Mitochondrial-processing peptidase alpha subunit, mitochondrial precursor (EC 3.4.24.64) (Alpha-MPP) (Ubiquinol-cytochrome-c reductase subunit II…
BDET_04588	35.1	not assigned.no ontology	very weakly similar to (82.8) AT4G01040 | Symbols: | glycosyl hydrolase family 18 protein | chr4:453383-455407 FORWARD COG1956 | BDEG_04574 | Batrachochytrium dendrobatidis conserved hypothetical protein (264 aa)
BDET_00369	13.2.3.5	amino acid metabolism.degradation.aspartate family.lysine	moderately similar to ( 290) AT4G33150 | Symbols: | lysine-ketoglutarate reductase/saccharopine dehydrogenase bifunctional enzyme | chr4:15985479-15988055 REVERSEmoderately similar to ( 283) loc_os02g54254 12002.m34034 protein alpha-aminoadipic semialdehyde synthase, putative, expressed Saccharop_dh LYS9 PRK06349 | BDEG_00367 | Batrachochytrium dendrobatidis saccharopine dehydrogenase (468 aa)
BDET_05299	9.9	mitochondrial electron transport / ATP synthesis.F1-ATPase	highly similar to ( 738) AT1G76030 | Symbols: | vacuolar ATP synthase subunit B / V-ATPase B subunit / vacuolar proton pump B subunit / V-ATPase 57 kDa subunit | chr1:28534134-28536916 FORWARDhighly similar to ( 738) VATB1_HORVU Vacuolar ATP synthase subunit B isoform 1 (EC 3.6.3.14) (V-ATPase B subunit 1) (Vacuolar proton pump B subunit 1) - Hordeum vulgare (Barley)highly similar to ( 738) loc_o…
BDET_05219	23.1.1.3	nucleotide metabolism.synthesis.pyrimidine.dihydroorotase	weakly similar to ( 191) AT4G22930 | Symbols: PYR4, DHOASE | PYR4 (PYRIMIDIN 4); dihydroorotase/ hydrolase/ hydrolase, acting on carbon-nitrogen (but not peptide) bonds, in cyclic amides | chr4:12019315-12021200 FORWARDweakly similar to ( 174) loc_os01g54370 12001.m11601 protein dihydroorotase, mitochondrial precursor, putative, expressed DHOase PyrC PRK05451 DHOase_IIb PyrC pyrC pyrC Cyclic_amid…
BDET_05369	35.2	not assigned.unknown	GST_N_Sigma_like GST_N_Pi GST_C_Sigma_like Gst GST_N_family | BDEG_05353 | Batrachochytrium dendrobatidis conserved hypothetical protein (213 aa)
BDET_05953	34.1	transport.p- and v-ATPases	moderately similar to ( 307) AT1G07810 | Symbols: ECA1, ATECA1, ACA3 | ECA1 (ER-TYPE CA2+-ATPASE 1); calcium-transporting ATPase | chr1:2416681-2420572 FORWARDmoderately similar to ( 259) ACA6_ORYSA Probable calcium-transporting ATPase 6, plasma membrane-type (EC 3.6.3.8) (Ca(2+)-ATPase isoform 6) - Oryza sativa (Rice)moderately similar to ( 288) loc_os03g17310 12003.m07160 protein calcium-transp…
BDET_06663	29.2.3	protein.synthesis.initiation	moderately similar to ( 372) AT3G55620 | Symbols: emb1624 | emb1624 (embryo defective 1624); ribosome binding / translation initiation factor | chr3:20634581-20636312 FORWARDmoderately similar to ( 291) IF6_BETVU Eukaryotic translation initiation factor 6 (eIF-6) (Fragment) - Beta vulgaris (Sugar beet)moderately similar to ( 370) loc_os07g44620 12007.m29287 protein eukaryotic translation initiati…
BDET_01646	18	Co-factor and vitamine metabolism	weakly similar to ( 164) AT2G25710 | Symbols: HCS1 | HCS1 (HOLOCARBOXYLASE SYNTHASE); biotin-[acetyl-CoA-carboxylase] ligase/ catalytic | chr2:10952719-10955061 FORWARDweakly similar to ( 154) loc_os02g07040 12002.m100459 protein biotin--protein ligase, putative, expressed COG4285 BirA GATase1_ScBLP_like PRK11886 PRK06955 PRK08330 PRK08477 BPL_LipA_LipB | BDEG_01642 | Batrachochytrium dendrobatid…
BDET_02503	29.1.20	protein.aa activation.phenylalanine-tRNA ligase	highly similar to ( 567) AT1G72550 | Symbols: | tRNA synthetase beta subunit family protein | chr1:27319999-27323908 REVERSEhighly similar to ( 540) loc_os05g48510 12005.m27969 protein phenylalanyl-tRNA synthetase beta chain, putative, expressed pheT PheT PheRS_beta_core pheT B5 B3_4 | BDEG_02496 | Batrachochytrium dendrobatidis phenylalanyl-tRNA synthetase beta chain (593 aa)
BDET_00814	12.2.99	N-metabolism.ammonia metabolism.unspecified	weakly similar to ( 189) AT4G25840 | Symbols: GPP1 | GPP1 (glycerol-3-phosphatase 1); catalytic/ hydrolase | chr4:13139026-13140719 FORWARDmoderately similar to ( 206) loc_os08g14580 12008.m05582 protein haloacid dehalogenase-like hydrolase domain-containing protein 1A, putative, expressed COG0637 PRK10725 Hydrolase PRK10826 Gph PRK11587 COG1011 | BDEG_00810 | Batrachochytrium dendrobatidis conse…
BDET_08328	27.1	RNA.processing	weakly similar to ( 153) AT1G09760 | Symbols: U2A' | U2A' (U2 small nuclear ribonucleoprotein A); protein binding | chr1:3159476-3161603 REVERSEweakly similar to ( 155) loc_os02g13990 12002.m33623 protein U2 small nuclear ribonucleoprotein A, putative, expressed | BDEG_08303 | Batrachochytrium dendrobatidis conserved hypothetical protein (259 aa)
BDET_06487	29.5.11.4.1	protein.degradation.ubiquitin.E3.HECT	moderately similar to ( 475) AT1G55860 | Symbols: UPL1 | UPL1 (UBIQUITIN-PROTEIN LIGASE 1); ubiquitin-protein ligase | chr1:20879900-20895393 REVERSEmoderately similar to ( 468) loc_os12g24080 12012.m06242 protein UPL2, putative, expressed HUL4 HECTc HECTc HECT DUF913 DUF908 UBA tolA UBA TolA MDN1 UBA | BDEG_06469 | Batrachochytrium dendrobatidis conserved hypothetical protein (3874 aa)
BDET_07391	23.3.1.2	nucleotide metabolism.salvage.phosphoribosyltransferases.hgprt	very weakly similar to (75.9) AT1G71750 | Symbols: | phosphoribosyltransferase family protein | chr1:26987954-26989144 REVERSEvery weakly similar to (85.5) loc_os05g08950 12005.m05409 protein bifunctional protein tilS/hprT, putative, expressed Hpt PRK09162 COG2236 Pribosyltran | BDEG_07371 | Batrachochytrium dendrobatidis hypoxanthine-guanine phosphoribosyltransferase (216 aa)
BDET_05316	29.5.11.1	protein.degradation.ubiquitin.ubiquitin	moderately similar to ( 392) AT5G03240 | Symbols: UBQ3 | UBQ3 (POLYUBIQUITIN 3); protein binding | chr5:771976-772896 REVERSEweakly similar to ( 133) UBIQ_WHEAT Ubiquitin - Triticum aestivum (Wheat)moderately similar to ( 395) loc_os04g53620 12004.m101663 protein polyubiquitin OUB2, putative, expressed Ubiquitin UBQ Nedd8 ubiquitin UBL AN1_N Scythe_N RAD23_N parkin_N Fubi GDX_N UBQ SF3a120_C ISG1…
BDET_02674	35.2	not assigned.unknown	| BDEG_02667 | Batrachochytrium dendrobatidis hypothetical protein (741 aa)
BDET_02110	29.2.1.2.2.13	protein.synthesis.ribosomal protein.eukaryotic.60S subunit.L13	weakly similar to ( 159) AT3G49010 | Symbols: ATBBC1, BBC1, RSU2 | ATBBC1 (ARABIDOPSIS THALIANA BREAST BASIC CONSERVED 1); structural constituent of ribosome | chr3:18166971-18168047 REVERSEweakly similar to ( 162) RL131_BRANA 60S ribosomal protein L13-1 (Cold-induced protein C24A) - Brassica napus (Rape)weakly similar to ( 161) loc_os06g02510 12006.m091580 protein 60S ribosomal protein L13-2, pu…
BDET_02020	11.1.9	lipid metabolism.FA synthesis and FA elongation.long chain fatty acid CoA ligase	moderately similar to ( 464) AT5G27600 | Symbols: LACS7, ATLACS7 | LACS7 (LONG-CHAIN ACYL-COA SYNTHETASE 7); long-chain-fatty-acid-CoA ligase/ protein binding | chr5:9742616-9746795 FORWARDweakly similar to ( 102) 4CL1_TOBAC 4-coumarate--CoA ligase 1 (EC 6.2.1.12) (4CL 1) (4-coumaroyl-CoA synthase 1) - Nicotiana tabacum (Common tobacco)moderately similar to ( 464) loc_os11g04980 12011.m04696 prot…
BDET_02020	16.2.1.3	secondary metabolism.phenylpropanoids.lignin biosynthesis.4CL	moderately similar to ( 464) AT5G27600 | Symbols: LACS7, ATLACS7 | LACS7 (LONG-CHAIN ACYL-COA SYNTHETASE 7); long-chain-fatty-acid-CoA ligase/ protein binding | chr5:9742616-9746795 FORWARDweakly similar to ( 102) 4CL1_TOBAC 4-coumarate--CoA ligase 1 (EC 6.2.1.12) (4CL 1) (4-coumaroyl-CoA synthase 1) - Nicotiana tabacum (Common tobacco)moderately similar to ( 464) loc_os11g04980 12011.m04696 prot…
BDET_06933	35.2	not assigned.unknown	| BDEG_06914 | Batrachochytrium dendrobatidis predicted protein (198 aa)
BDET_04858	35.2	not assigned.unknown	very weakly similar to (57.8) AT2G33470 | Symbols: GLTP1 | GLTP1 (glycolipid transfer protein 1); glycolipid binding / glycolipid transporter | chr2:14176599-14177950 REVERSEvery weakly similar to (62.4) loc_os02g40890 12002.m33778 protein pleckstrin homology domain containing, family A, putative, expressed GLTP | BDEG_04844 | Batrachochytrium dendrobatidis conserved hypothetical protein (145 aa)
BDET_04679	10.1.1.1	cell wall.precursor synthesis.NDP sugar pyrophosphorylase.GDP mannose	moderately similar to ( 434) AT2G39770 | Symbols: CYT1, VTC1, SOZ1, EMB101, GMP1 | CYT1 (CYTOKINESIS DEFECTIVE 1); mannose-1-phosphate guanylyltransferase/ nucleotidyltransferase | chr2:16589401-16590741 FORWARDmoderately similar to ( 439) loc_os03g16150 12003.m07052 protein mannose-1-phosphate guanyltransferase, putative, expressed GCD1 NTP_transferase RfbA GlmU GlgC glgC GalU glmU glgC LicC glg…
BDET_01202	27.1	RNA.processing	weakly similar to ( 139) AT5G27720 | Symbols: emb1644 | emb1644 (embryo defective 1644) | chr5:9815904-9817304 FORWARDweakly similar to ( 142) LSM4_ORYSA Probable U6 snRNA-associated Sm-like protein LSm4 - Oryza sativa (Rice)weakly similar to ( 142) loc_os01g15310 12001.m08129 protein U6 snRNA-associated Sm-like protein LSm4, putative, expressed LSm4 Sm_D3 Sm LSM1 LSM Sm_like Sm_D1 | BDEG_01198 |…
BDET_06707	35.2	not assigned.unknown	very weakly similar to (51.2) loc_os02g04330 12002.m100032 protein expressed protein AMPKbeta_GBD_like | BDEG_06689 | Batrachochytrium dendrobatidis hypothetical protein (705 aa)
BDET_02943	33.99	development.unspecified	moderately similar to ( 346) AT3G63460 | Symbols: | WD-40 repeat family protein | chr3:23431009-23437241 REVERSEvery weakly similar to (56.6) COP1_PEA E3 ubiquitin ligase protein COP1 (EC 6.3.2.-) (Constitutive photomorphogenesis protein 1) - Pisum sativum (Garden pea)moderately similar to ( 340) loc_os07g46370 12007.m08854 protein EMB2221, putative, expressed WD40 COG2319 Atrophin-1 | BDEG_02935…
BDET_04409	8.1.1.3	TCA / org transformation.TCA.pyruvate DH.E3	moderately similar to ( 495) AT1G48030 | Symbols: mtLPD1 | mtLPD1 (mitochondrial lipoamide dehydrogenase 1); ATP binding / dihydrolipoyl dehydrogenase | chr1:17717432-17719141 REVERSEmoderately similar to ( 488) DLDH_PEA Dihydrolipoyl dehydrogenase, mitochondrial precursor (EC 1.8.1.4) (Dihydrolipoamide dehydrogenase) (Pyruvate dehydrogenase complex E3 subunit) (PDC-E3) (E3) (Glycine cleavage sys…
BDET_06321	8.1.1.2	TCA / org transformation.TCA.pyruvate DH.E2	moderately similar to ( 338) AT1G54220 | Symbols: | dihydrolipoamide S-acetyltransferase, putative | chr1:20246460-20250208 REVERSEmoderately similar to ( 353) loc_os06g01630 12006.m091571 protein dihydrolipoyllysine-residue acetyltransferase component of pyruvatedehydrogenase complex, putative, expressed PRK11856 AceF PRK11855 2-oxoacid_dh aceF PRK05704 PRK11857 PRK11892 kgd Biotin_lipoyl E3_bin…
BDET_06572	31.1	cell.organisation	highly similar to ( 667) AT1G54560 | Symbols: XIE, ATXIE | XIE; motor/ protein binding | chr1:20371649-20379745 REVERSEhighly similar to ( 680) loc_os03g48140 12003.m09824 protein myosin XI, putative, expressed COG5022 MYSc_type_V MYSc Myosin_head MYSc MYSc_type_XI MYSc_type_II MYSc_type_I MYSc_type_VII MYSc_type_VIII MYSc_type_XV MYSc_type_IX MYSc_type_VI MYSc_type_III MYSc_type_XVIII DIL | BDEG…
BDET_03365	30.5	signalling.G-proteins	moderately similar to ( 473) AT1G30580 | Symbols: | GTP binding | chr1:10831953-10835454 REVERSEmoderately similar to ( 470) loc_os08g09940 12008.m05128 protein GTP-binding protein PTD004, putative, expressed YchF COG0012 PRK09601 TGS_YchF_C Obg_like DUF933 PRK09602 Ygr210 Obg obgE obgE Obg MMR_HSR1 obgE obgE DRG DRG Era_like | BDEG_03357 | Batrachochytrium dendrobatidis hypothetical protein simi…
BDET_07691	26.17	misc.dynamin	moderately similar to ( 455) AT4G33650 | Symbols: ADL2, DRP3A | DRP3A (DYNAMIN-RELATED PROTEIN 3A); GTP binding / GTPase/ phosphoinositide binding | chr4:16161073-16166587 FORWARDmoderately similar to ( 436) loc_os01g69130 12001.m150447 protein dynamin-related protein 3A, putative, expressed DYNc COG0699 Dynamin_M Dynamin_N GED GED | BDEG_07671 | Batrachochytrium dendrobatidis vacuolar protein so…
BDET_06411	30.1	signalling.in sugar and nutrient physiology	very weakly similar to (97.4) AT2G17230 | Symbols: EXL5 | EXL5 (EXORDIUM LIKE 5) | chr2:7494892-7495983 REVERSEvery weakly similar to (89.7) loc_os06g04250 12006.m05154 protein phi-1-like phosphate-induced protein, putative, expressedPhi_1 | BDEG_06393 | Batrachochytrium dendrobatidis conserved hypothetical protein (356 aa)
BDET_00893	29.5.5	protein.degradation.serine protease	highly similar to ( 745) AT5G26860 | Symbols: LON_ARA_ARA, LON1 | LON1 (LON PROTEASE 1); ATP binding / ATP-dependent peptidase/ serine-type peptidase | chr5:9451048-9456631 FORWARDhighly similar to ( 742) LONH2_MAIZE Lon protease homolog 2, mitochondrial precursor (EC 3.4.21.-) - Zea mays (Maize)highly similar to ( 753) loc_os07g48960 12007.m09105 protein lon protease homolog 2, mitochondrial pre…
BDET_01306	26.9	misc.glutathione S transferases	weakly similar to ( 148) AT2G02390 | Symbols: ATGSTZ1, GST18 | ATGSTZ1 (ARABIDOPSIS THALIANA GLUTATHIONE S-TRANSFERASE ZETA 1); catalytic/ glutathione transferase | chr2:629015-630955 FORWARDweakly similar to ( 127) GSTZ1_DIACA Glutathione S-transferase 1 (EC 2.5.1.18) (SR8) (GST class-zeta) - Dianthus caryophyllus (Carnation) (Clove pink)weakly similar to ( 145) loc_os02g35590 12002.m33722 prote…
BDET_00561	35.2	not assigned.unknown	weakly similar to ( 175) AT2G25950 | Symbols: | unknown protein | chr2:11068735-11070524 FORWARDweakly similar to ( 181) loc_os01g37832 12001.m150630 protein thioredoxin family Trp26, putative, expressed DUF1000 | BDEG_00558 | Batrachochytrium dendrobatidis conserved hypothetical protein (477 aa)
BDET_08508	35.2	not assigned.unknown	| BDEG_08483 | Batrachochytrium dendrobatidis hypothetical protein (194 aa)
BDET_01772	35.2	not assigned.unknown	very weakly similar to (51.2) loc_os06g13050 12006.m06020 protein peroxidase family protein, expressed Tropomodulin LRR_RI | BDEG_01768 | Batrachochytrium dendrobatidis hypothetical protein (556 aa)
BDET_02250	26.9	misc.glutathione S transferases	very weakly similar to (50.8) GSTZ1_DIACA Glutathione S-transferase 1 (EC 2.5.1.18) (SR8) (GST class-zeta) - Dianthus caryophyllus (Carnation) (Clove pink) GST_N_Sigma_like GST_N_Pi Gst GST_N_family GST_C_Sigma_like GST_N GST_N_Alpha | BDEG_02245 | Batrachochytrium dendrobatidis conserved hypothetical protein (242 aa)
BDET_08233	33.99	development.unspecified	moderately similar to ( 494) AT5G58230 | Symbols: MSI1, MEE70, ATMSI1 | MSI1 (MULTICOPY SUPRESSOR OF IRA1); protein binding | chr5:23556112-23557994 FORWARDvery weakly similar to (72.4) COP1_PEA E3 ubiquitin ligase protein COP1 (EC 6.3.2.-) (Constitutive photomorphogenesis protein 1) - Pisum sativum (Garden pea)moderately similar to ( 488) loc_os03g43890 12003.m09430 protein WD-40 repeat protein …
BDET_00721	13.1.3.4.13	amino acid metabolism.synthesis.aspartate family.methionine.methionine S-methyltransferase	weakly similar to ( 124) AT2G43940 | Symbols: | thiol methyltransferase, putative | chr2:18196091-18197664 REVERSEweakly similar to ( 121) loc_os06g06040 12006.m091609 protein S-adenosylmethionine-dependent methyltransferase/ methyltransferase/ thiopurine S-methyltransferase, putative, expressedTPMT | BDEG_00717 | Batrachochytrium dendrobatidis predicted protein (202 aa)
BDET_02737	31.1	cell.organisation	weakly similar to ( 197) AT2G41740 | Symbols: VLN2, ATVLN2 | VLN2 (VILLIN 2); actin binding | chr2:17410962-17416878 REVERSEweakly similar to ( 193) loc_os03g24220 12003.m34866 protein villin-3, putative, expressed GEL Gelsolin | BDEG_02730 | Batrachochytrium dendrobatidis conserved hypothetical protein (371 aa)
BDET_03967	21.5.1	redox.peroxiredoxin.BAS1	weakly similar to ( 193) AT5G06290 | Symbols: 2-Cys Prx B | 2-Cys Prx B (2-Cysteine peroxiredoxin B); antioxidant/ peroxiredoxin | chr5:1919380-1921211 FORWARDweakly similar to ( 191) BAS1_HORVU 2-cys peroxiredoxin BAS1, chloroplast precursor (EC 1.11.1.15) (Thiol-specific antioxidant protein) (Fragment) - Hordeum vulgare (Barley)weakly similar to ( 183) loc_os02g33450 12002.m100226 protein 2-cys…
BDET_07030	16.1.2.9	secondary metabolism.isoprenoids.mevalonate pathway.farnesyl pyrophosphate synthetase	moderately similar to ( 315) AT5G47770 | Symbols: FPS1 | FPS1 (FARNESYL DIPHOSPHATE SYNTHASE 1); dimethylallyltranstransferase/ geranyltranstransferase | chr5:19345297-19347415 FORWARDmoderately similar to ( 309) FPPS_HELAN Farnesyl pyrophosphate synthetase (FPP synthetase) (FPS) (Farnesyl diphosphate synthetase) [Includes: Dimethylallyltranstransferase (EC 2.5.1.1); Geranyltranstransferase (EC 2…
BDET_02414	31.1	cell.organisation	highly similar to ( 505) AT3G60740 | Symbols: TTN1, EMB133, TFC D, CHO | TTN1 (TITAN 1); tubulin binding | chr3:22447385-22453325 REVERSEmoderately similar to ( 338) loc_os10g36490 12010.m06458 protein tubulin folding cofactor D, putative, expressed CIN1 | BDEG_02407 | Batrachochytrium dendrobatidis conserved hypothetical protein (1187 aa)
BDET_00734	13.1.6.2.1	amino acid metabolism.synthesis.aromatic aa.phenylalanine and tyrosine.chorismate mutase	moderately similar to ( 215) AT3G29200 | Symbols: CM1, ATCM1 | CM1 (CHORISMATE MUTASE 1); L-ascorbate peroxidase/ chorismate mutase | chr3:11164582-11166258 REVERSEweakly similar to ( 191) loc_os01g55870 12001.m11743 protein chorismate mutase, chloroplast precursor, putative, expressed | BDEG_00730 | Batrachochytrium dendrobatidis conserved hypothetical protein (253 aa)
BDET_05635	31.1	cell.organisation	highly similar to ( 739) AT5G62700 | Symbols: TUB3 | TUB3; GTP binding / GTPase/ structural molecule | chr5:25184501-25186426 FORWARDhighly similar to ( 767) TBB_CHLRE Tubulin beta-1/beta-2 chain - Chlamydomonas reinhardtiihighly similar to ( 746) loc_os03g56810 12003.m35436 protein tubulin beta-7 chain, putative, expressed beta_tubulin COG5023 Tubulin_FtsZ alpha_tubulin gamma_tubulin epsilon_tub…
BDET_07392	27.3.11	RNA.regulation of transcription.C2H2 zinc finger family	moderately similar to ( 349) AT5G22480 | Symbols: | zinc finger (ZPR1-type) family protein | chr5:7451643-7456168 REVERSEmoderately similar to ( 347) loc_os08g36774 12008.m07665 protein protein binding protein, putative, expressed Zpr1 zf-ZPR1 COG1779 | BDEG_07372 | Batrachochytrium dendrobatidis conserved hypothetical protein (597 aa)
BDET_08201	35.2	not assigned.unknown	AlaDh_PNT_N AlaDh_PNT_C | BDEG_08177 | Batrachochytrium dendrobatidis saccharopine dehydrogenase (377 aa)
BDET_02126	30.5	signalling.G-proteins	moderately similar to ( 297) AT3G16100 | Symbols: ATRABG3C, ATRAB7D | ATRABG3C (ARABIDOPSIS RAB GTPASE HOMOLOG G3C); GTP binding | chr3:5459270-5460556 FORWARDmoderately similar to ( 311) RAB7_PEA Ras-related protein Rab7 - Pisum sativum (Garden pea)moderately similar to ( 296) loc_os01g12730 12001.m42931 protein ras-related protein Rab7, putative, expressed Rab7 RAB Rab Rab9 Ras Rab5_related Rab…
BDET_05814	27.1	RNA.processing	weakly similar to ( 111) AT1G76860 | Symbols: | small nuclear ribonucleoprotein, putative / snRNP, putative / Sm protein, putative | chr1:28854594-28855637 REVERSEweakly similar to ( 108) loc_os01g64690 12001.m12583 protein U6 snRNA-associated Sm-like protein LSm3, putative, expressed LSm3 archeal_Sm1 PRK00737 LSM1 Sm LSM Sm_D2 | BDEG_05797 | Batrachochytrium dendrobatidis hypothetical protein si…
BDET_03178	5.1	fermentation.aldehyde dehydrogenase	weakly similar to ( 124) AT1G23800 | Symbols: ALDH2B7, ALDH2B | ALDH2B7; 3-chloroallyl aldehyde dehydrogenase/ aldehyde dehydrogenase (NAD) | chr1:8412238-8414804 REVERSEweakly similar to ( 119) BADH_SPIOL Betaine-aldehyde dehydrogenase, chloroplast precursor (EC 1.2.1.8) (BADH) - Spinacia oleracea (Spinach)weakly similar to ( 121) loc_os06g15990 12006.m71425 protein aldehyde dehydrogenase, mitoc…
BDET_01789	35.2	not assigned.unknown	GDE_C GDB1 | BDEG_01785 | Batrachochytrium dendrobatidis conserved hypothetical protein (1548 aa)
BDET_02464	35.2	not assigned.unknown	very weakly similar to (52.0) AT5G56670 | Symbols: | 40S ribosomal protein S30 (RPS30C) | chr5:22935413-22935981 REVERSEvery weakly similar to (52.4) loc_os06g07580 12006.m05481 protein expressed protein Ribosomal_S30 | BDEG_02457 | Batrachochytrium dendrobatidis hypothetical protein (87 aa)
BDET_01427	26.11	misc.alcohol dehydrogenases	moderately similar to ( 484) AT5G43940 | Symbols: HOT5, ADH2, GSNOR | HOT5 (sensitive to hot temperatures 5); S-(hydroxymethyl)glutathione dehydrogenase/ S-nitrosoglutathione reductase | chr5:17684265-17686379 FORWARDmoderately similar to ( 481) ADHX_ORYSA Alcohol dehydrogenase class 3 (EC 1.1.1.1) (Alcohol dehydrogenase class III) (S-(hydroxymethyl)glutathione dehydrogenase) (EC 1.1.1.284) (Glut…
BDET_06582	29.5.11.4.3.3	protein.degradation.ubiquitin.E3.SCF.cullin	weakly similar to ( 188) AT1G69670 | Symbols: CUL3B, ATCUL3B | CUL3B (CULLIN 3B); protein binding / ubiquitin-protein ligase | chr1:26202169-26204442 REVERSEweakly similar to ( 200) loc_os02g51180 12002.m10152 protein cullin-4B, putative, expressed COG5647 Cullin CULLIN | BDEG_06564 | Batrachochytrium dendrobatidis cullin-1 (328 aa)
BDET_06846	31.4	cell.vesicle transport	highly similar to ( 779) AT4G34450 | Symbols: | coatomer gamma-2 subunit, putative / gamma-2 coat protein, putative / gamma-2 COP, putative | chr4:16471956-16476795 FORWARDhighly similar to ( 762) loc_os07g10150 12007.m05470 protein coatomer subunit gamma, putative, expressed SEC21 Adaptin_N Gamma-COP COG5096 | BDEG_06827 | Batrachochytrium dendrobatidis hypothetical protein similar to coatomer p…
BDET_00017	29.2.5	protein.synthesis.release	highly similar to ( 655) AT3G26618 | Symbols: ERF1-3 | ERF1-3 (eukaryotic release factor 1-3); translation release factor | chr3:9788854-9790161 FORWARDhighly similar to ( 662) loc_os07g39870 12007.m079730 protein eukaryotic peptide chain release factor subunit 1-1, putative, expressed eRF1 PRK04011 eRF1_1 eRF1_2 eRF1_3 PelA | BDEG_00017 | Batrachochytrium dendrobatidis conserved hypothetical pro…
BDET_03638	13.2.5.3	amino acid metabolism.degradation.serine-glycine-cysteine group.cysteine	weakly similar to ( 179) AT1G79230 | Symbols: ST1, ATMST1, MST1, ATRDH1 | MST1 (MERCAPTOPYRUVATE SULFURTRANSFERASE 1); 3-mercaptopyruvate sulfurtransferase/ sulfurtransferase/ thiosulfate sulfurtransferase | chr1:29801358-29803679 FORWARDweakly similar to ( 186) loc_os12g41500 12012.m07931 protein thiosulfate sulfurtransferase, putative, expressed SseA sseA TST_Repeat_2 TST_Repeat_1 PRK09629 RHOD…
BDET_03381	18.3.1	Co-factor and vitamine metabolism.riboflavin.GTP cyclohydrolase II	very weakly similar to (52.0) AT5G64300 | Symbols: ATGCH, GCH, ATRIBA1, RFD1 | ATGCH; 3,4-dihydroxy-2-butanone-4-phosphate synthase/ GTP cyclohydrolase II | chr5:25718459-25720790 FORWARDvery weakly similar to (57.8) loc_os02g36340 12002.m33397 protein riboflavin biosynthesis protein ribAB, chloroplast precursor, putative, expressed PRK07198 GTP_cyclohydro2 RibA GTP_cyclohydro2 PRK09319 ribA PRK0…
BDET_07310	17.1.3	hormone metabolism.abscisic acid.induced-regulated-responsive-activated	very weakly similar to (87.8) AT4G36720 | Symbols: HVA22K | HVA22K (HVA22-LIKE PROTEIN K) | chr4:17307769-17309668 FORWARDvery weakly similar to (84.7) HVA22_HORVU Protein HVA22 - Hordeum vulgare (Barley)very weakly similar to (87.4) loc_os11g38920 12011.m07740 protein HVA22-like protein c, putative, expressed TB2_DP1_HVA22 YOP1 | BDEG_07291 | Batrachochytrium dendrobatidis hypothetical protein (…
BDET_07197	13.1.1.2.1	amino acid metabolism.synthesis.central amino acid metabolism.aspartate.aspartate aminotransferase	very weakly similar to (56.2) AT4G23600 | Symbols: CORI3, JR2 | CORI3 (CORONATINE INDUCED 1); cystathionine beta-lyase/ transaminase | chr4:12310657-12312733 FORWARDvery weakly similar to (53.5) loc_os11g35040 12011.m07358 protein tyrosine aminotransferase, putative, expressed ARO8 COG0436 Aminotran_1_2 PRK07309 avtA PRK06108 PRK09276 PRK07681 PRK07337 PRK07212 PRK08361 PRK07568 HisC PRK07682 PRK…
BDET_07601	29.1.11	protein.aa activation.serine-tRNA ligase	moderately similar to ( 453) AT5G27470 | Symbols: | seryl-tRNA synthetase / serine--tRNA ligase | chr5:9695087-9697154 FORWARDmoderately similar to ( 483) SYS_HELAN Seryl-tRNA synthetase (EC 6.1.1.11) (Serine--tRNA ligase) (SerRS) - Helianthus annuus (Common sunflower)moderately similar to ( 461) loc_os01g37837 12001.m43478 protein seryl-tRNA synthetase, putative, expressed SerS SerRS_core PRK054…
BDET_08364	20.2.99	stress.abiotic.unspecified	very weakly similar to (57.0) AT2G47710 | Symbols: | universal stress protein (USP) family protein | chr2:19555045-19555956 REVERSEvery weakly similar to (61.2) loc_os01g07590 12001.m07386 protein universal stress protein family protein, expressedUSP_Like Usp UspA | BDEG_08339 | Batrachochytrium dendrobatidis hypothetical protein (176 aa)
BDET_01613	30.5	signalling.G-proteins	moderately similar to ( 272) AT4G18430 | Symbols: AtRABA1e | AtRABA1e (Arabidopsis Rab GTPase homolog A1e); GTP binding | chr4:10183903-10185223 REVERSEmoderately similar to ( 278) YPTC6_CHLRE Ras-related protein YPTC6 - Chlamydomonas reinhardtiimoderately similar to ( 273) loc_os06g35814 12006.m08118 protein ras-related protein RIC2, putative, expressed Rab11_like RAB Rab Ras Rab4 Rab5_related R…
BDET_08052	35.1	not assigned.no ontology	weakly similar to ( 200) AT4G17270 | Symbols: | Mo25 family protein | chr4:9676406-9678568 FORWARDmoderately similar to ( 211) loc_os07g39630 12007.m08205 protein calcium-binding protein 39, putative, expressed Mo25 | BDEG_08030 | Batrachochytrium dendrobatidis calcium-binding protein 39 (242 aa)
BDET_08032	10.1.1.1	cell wall.precursor synthesis.NDP sugar pyrophosphorylase.GDP mannose	moderately similar to ( 431) AT2G39770 | Symbols: CYT1, VTC1, SOZ1, EMB101, GMP1 | CYT1 (CYTOKINESIS DEFECTIVE 1); mannose-1-phosphate guanylyltransferase/ nucleotidyltransferase | chr2:16589401-16590741 FORWARDmoderately similar to ( 429) loc_os03g16150 12003.m07052 protein mannose-1-phosphate guanyltransferase, putative, expressed GCD1 NTP_transferase NIF CPDc RfbA FCP1 GlmU GlgC glgC GalU glgC…
BDET_01201	8.1.7	TCA / org transformation.TCA.succinate dehydrogenase	moderately similar to ( 348) AT5G40650 | Symbols: SDH2-2 | SDH2-2; electron carrier/ succinate dehydrogenase | chr5:16281462-16283296 FORWARDmoderately similar to ( 327) loc_os08g02640 12008.m26820 protein succinate dehydrogenase iron-sulfur protein,mitochondrial precursor, putative, expressed sdhB FrdB PRK12575 PRK12577 PRK12385 PRK12576 PRK06259 sdhB Glycos_transf_4 PRK12386 Rfe PRK07570 | BDEG…
BDET_02908	31.3.1	cell.cycle.peptidylprolyl isomerase	moderately similar to ( 240) AT4G38740 | Symbols: ROC1 | ROC1 (ROTAMASE CYP 1); peptidyl-prolyl cis-trans isomerase | chr4:18083620-18084138 REVERSEmoderately similar to ( 241) CYPH_CATRO Peptidyl-prolyl cis-trans isomerase (EC 5.2.1.8) (PPIase) (Rotamase) (Cyclophilin) (Cyclosporin A-binding protein) - Catharanthus roseus (Rosy periwinkle) (Madagascar periwinkle)moderately similar to ( 237) loc_…
BDET_06795	35.2	not assigned.unknown	weakly similar to ( 121) AT2G01350 | Symbols: QPT | QPT (QUINOLINATE PHOSHORIBOSYLTRANSFERASE); nicotinate-nucleotide diphosphorylase (carboxylating) | chr2:165332-167058 REVERSEweakly similar to ( 133) loc_os09g38060 12009.m060061 protein nicotinate-nucleotide pyrophosphorylase, putative, expressed QPRTase QPRTase_NadC NadC QRPTase_C PRTase_typeII PRK08072 PRK07428 PRK08385 PRK06559 PRK09016 PRK…
BDET_02010	35.2	not assigned.unknown	| BDEG_02006 | Batrachochytrium dendrobatidis hypothetical protein (142 aa)
BDET_07779	34.1.1	transport.p- and v-ATPases.H+-transporting two-sector ATPase	highly similar to ( 770) AT1G78900 | Symbols: VHA-A | VHA-A (VACUOLAR ATP SYNTHASE SUBUNIT A); ATP binding / hydrogen ion transporting ATP synthase, rotational mechanism / hydrolase, acting on acid anhydrides, catalyzing transmembrane movement of substances / proton-transporting ATPase, rotational mechanism | chr1:29660463-29664575 FORWARDhighly similar to ( 762) VATA_BRANA Vacuolar ATP synthase …
BDET_06692	35.2	not assigned.unknown	NIF3 COG0327 | BDEG_06674 | Batrachochytrium dendrobatidis conserved hypothetical protein (290 aa)
BDET_02305	29.2.1.2.1.6	protein.synthesis.ribosomal protein.eukaryotic.40S subunit.S6	weakly similar to ( 191) AT5G10360 | Symbols: EMB3010 | EMB3010 (embryo defective 3010); structural constituent of ribosome | chr5:3258734-3260142 REVERSEweakly similar to ( 197) RS6_ASPOF 40S ribosomal protein S6 - Asparagus officinalis (Garden asparagus)weakly similar to ( 187) loc_os07g42950 12007.m08524 protein 40S ribosomal protein S6, putative, expressed Ribosomal_S6e RPS6A PRK04290 | BDEG_…
BDET_04697	23.2	nucleotide metabolism.degradation	very weakly similar to ( 100) AT2G26230 | Symbols: | uricase / urate oxidase / nodulin 35, putative | chr2:11164956-11166968 FORWARDweakly similar to ( 108) URIC_PHAVU Uricase-2 (EC 1.7.3.3) (Uricase II) (Urate oxidase) (Nodule-specific uricase) - Phaseolus vulgaris (Kidney bean) (French bean)weakly similar to ( 109) loc_os01g64520 12001.m97562 protein uricase, putative, expressed Uricase COG3648…
BDET_07448	31.2	cell.division	weakly similar to ( 164) AT1G19880 | Symbols: | regulator of chromosome condensation (RCC1) family protein | chr1:6900648-6903818 REVERSEweakly similar to ( 182) loc_os04g56720 12004.m10559 protein protein RCC2, putative, expressed ATS1 | BDEG_07428 | Batrachochytrium dendrobatidis conserved hypothetical protein (446 aa)
BDET_02950	35.2	not assigned.unknown	| BDEG_02942 | Batrachochytrium dendrobatidis hypothetical protein (830 aa)
BDET_08261	23.1.2.5	nucleotide metabolism.synthesis.purine.AIR synthase	moderately similar to ( 314) AT1G09830 | Symbols: | phosphoribosylamine--glycine ligase (PUR2) | chr1:3192783-3194936 REVERSEmoderately similar to ( 311) PUR5_VIGUN Phosphoribosylformylglycinamidine cyclo-ligase, chloroplast/mitochondrial precursor (EC 6.3.3.1) (AIRS) (Phosphoribosyl-aminoimidazole synthetase) (AIR synthase) (VUpur5) - Vigna unguiculata (Cowpea)moderately similar to ( 304) loc_os…
BDET_08261	23.1.2.2	nucleotide metabolism.synthesis.purine.GAR Synthetase	moderately similar to ( 314) AT1G09830 | Symbols: | phosphoribosylamine--glycine ligase (PUR2) | chr1:3192783-3194936 REVERSEmoderately similar to ( 311) PUR5_VIGUN Phosphoribosylformylglycinamidine cyclo-ligase, chloroplast/mitochondrial precursor (EC 6.3.3.1) (AIRS) (Phosphoribosyl-aminoimidazole synthetase) (AIR synthase) (VUpur5) - Vigna unguiculata (Cowpea)moderately similar to ( 304) loc_os…
BDET_02709	13.1.5.3.1	amino acid metabolism.synthesis.serine-glycine-cysteine group.cysteine.OASTL	weakly similar to ( 155) AT4G14880 | Symbols: OASA1, CYTACS1, ATCYS-3A | OASA1 (O-ACETYLSERINE (THIOL) LYASE (OAS-TL) ISOFORM A1); cysteine synthase | chr4:8518209-8520050 REVERSEweakly similar to ( 165) CYSK_WHEAT Cysteine synthase (EC 2.5.1.47) (O-acetylserine sulfhydrylase) (O-acetylserine (Thiol)-lyase) (CSase A) (OAS-TL A) - Triticum aestivum (Wheat)weakly similar to ( 166) loc_os03g53650 12…
BDET_01508	29.5.11.3	protein.degradation.ubiquitin.E2	weakly similar to ( 156) AT2G36060 | Symbols: MMZ3, UEV1C | ubiquitin-conjugating enzyme family protein | chr2:15143012-15143998 REVERSEweakly similar to ( 158) loc_os12g41220 12012.m07904 protein ubiquitin-conjugating enzyme spm2, putative, expressed COG5078 UBCc UBCc UQ_con | BDEG_01504 | Batrachochytrium dendrobatidis conserved hypothetical protein (140 aa)
BDET_05279	20.2.5	stress.abiotic.light	highly similar to ( 738) AT4G21100 | Symbols: DDB1B | DDB1B (Damaged DNA Binding Protein 1 B); damaged DNA binding / protein binding | chr4:11258916-11265309 REVERSEvery weakly similar to (70.1) CPSF1_ORYSA Probable cleavage and polyadenylation specificity factor 160 kDa subunit (CPSF 160 kDa subunit) - Oryza sativa (Rice)highly similar to ( 731) loc_os05g51480 12005.m083835 protein DNA damage bi…
BDET_06622	31.3.1	cell.cycle.peptidylprolyl isomerase	weakly similar to ( 180) AT2G38730 | Symbols: | peptidyl-prolyl cis-trans isomerase, putative / cyclophilin, putative / rotamase, putative | chr2:16192579-16194038 REVERSEweakly similar to ( 134) CYPH_CATRO Peptidyl-prolyl cis-trans isomerase (EC 5.2.1.8) (PPIase) (Rotamase) (Cyclophilin) (Cyclosporin A-binding protein) - Catharanthus roseus (Rosy periwinkle) (Madagascar periwinkle)weakly similar…
BDET_01981	35.2	not assigned.unknown	very weakly similar to (71.2) loc_os05g46030 12005.m08728 protein myosin head family protein, expressed Smc SbcC PRK03918 HOOK | BDEG_01977 | Batrachochytrium dendrobatidis conserved hypothetical protein (1518 aa)
BDET_03403	5.1	fermentation.aldehyde dehydrogenase	moderately similar to ( 313) AT2G14170 | Symbols: ALDH6B2 | ALDH6B2; 3-chloroallyl aldehyde dehydrogenase/ methylmalonate-semialdehyde dehydrogenase (acylating)/ oxidoreductase | chr2:5977851-5981899 REVERSEweakly similar to ( 178) BADH_SPIOL Betaine-aldehyde dehydrogenase, chloroplast precursor (EC 1.2.1.8) (BADH) - Spinacia oleracea (Spinach)moderately similar to ( 320) loc_os07g09060 12007.m29…
BDET_06546	13.1.3.4	amino acid metabolism.synthesis.aspartate family.methionine	highly similar to ( 698) AT5G20980 | Symbols: ATMS3 | ATMS3 (methionine synthase 3); 5-methyltetrahydropteroyltriglutamate-homocysteine S-methyltransferase/ methionine synthase | chr5:7124397-7128353 REVERSEhighly similar to ( 700) METE_MESCR 5-methyltetrahydropteroyltriglutamate--homocysteine methyltransferase (EC 2.1.1.14) (Vitamin-B12-independent methionine synthase isozyme) (Cobalamin-indepen…
BDET_05423	29.2.1.2.2.15	protein.synthesis.ribosomal protein.eukaryotic.60S subunit.L15	moderately similar to ( 207) AT4G16720 | Symbols: | 60S ribosomal protein L15 (RPL15A) | chr4:9400156-9401315 REVERSEmoderately similar to ( 208) RL15_PETHY 60S ribosomal protein L15 - Petunia hybrida (Petunia)weakly similar to ( 194) loc_os05g19370 12005.m06340 protein 60S ribosomal protein L15, putative, expressed Ribosomal_L15e RPL15A PRK04243 | BDEG_05406 | Batrachochytrium dendrobatidis 60S …
BDET_04490	35.2	not assigned.unknown	| BDEG_04476 | Batrachochytrium dendrobatidis predicted protein (159 aa)
BDET_06015	30.3	signalling.calcium	highly similar to ( 655) AT3G57330 | Symbols: ACA11 | ACA11 (autoinhibited Ca2+-ATPase 11); calcium-transporting ATPase/ calmodulin binding | chr3:21211655-21216375 REVERSEhighly similar to ( 629) ACA1_ORYSA Calcium-transporting ATPase 1, plasma membrane-type (EC 3.6.3.8) (Ca(2+)-ATPase isoform 1) (Plastid envelope ATPase 1) - Oryza sativa (Rice)highly similar to ( 629) loc_os12g39660 12012.m0775…
BDET_02388	29.5.5	protein.degradation.serine protease	moderately similar to ( 322) AT3G03380 | Symbols: DegP7 | DegP7 (DegP protease 7); catalytic/ protein binding / serine-type endopeptidase/ serine-type peptidase | chr3:799720-808319 FORWARDmoderately similar to ( 207) loc_os02g48180 12002.m09852 protein expressed protein DegQ | BDEG_02381 | Batrachochytrium dendrobatidis conserved hypothetical protein (908 aa)
BDET_03521	29.2.1.2.2.80	protein.synthesis.ribosomal protein.eukaryotic.60S subunit.P0	moderately similar to ( 272) AT2G40010 | Symbols: | 60S acidic ribosomal protein P0 (RPP0A) | chr2:16708578-16710448 REVERSEmoderately similar to ( 280) RLA0_SOYBN 60S acidic ribosomal protein P0 - Glycine max (Soybean)moderately similar to ( 267) loc_os08g03640 12008.m04508 protein 60S acidic ribosomal protein P0, putative, expressed rplP0 Ribosomal_L10 RplJ Ribosomal_60s | BDEG_03513 | Batracho…
BDET_00986	29.4	protein.postranslational modification	highly similar to ( 536) AT2G39840 | Symbols: TOPP4 | TOPP4; protein serine/threonine phosphatase | chr2:16627430-16628789 FORWARDhighly similar to ( 573) PP11_ACECL Serine/threonine-protein phosphatase PP1 isozyme 1 (EC 3.1.3.16) - Acetabularia cliftonii (Green alga)highly similar to ( 551) loc_os03g16110 12003.m34828 protein serine/threonine-protein phosphatase PP1, putative, expressed PP2Ac PP…
BDET_06375	35.2	not assigned.unknown	very weakly similar to (60.8) GLB1_CHLEU Globin LI637 - Chlamydomonas eugametosTrunc_globin Bac_globin COG2346 | BDEG_06358 | Batrachochytrium dendrobatidis conserved hypothetical protein (123 aa)
BDET_05728	8.1.9	TCA / org transformation.TCA.malate DH	moderately similar to ( 306) AT3G15020 | Symbols: | malate dehydrogenase (NAD), mitochondrial, putative | chr3:5056139-5057865 FORWARDmoderately similar to ( 312) MDHG_SOYBN Malate dehydrogenase, glyoxysomal precursor (EC 1.1.1.37) - Glycine max (Soybean)moderately similar to ( 307) loc_os12g43630 12012.m26992 protein malate dehydrogenase, glyoxysomal precursor, putative, expressed MDH_glycosomal…
BDET_05728	6.3	gluconeogenesis / glyoxylate cycle.Malate DH	moderately similar to ( 306) AT3G15020 | Symbols: | malate dehydrogenase (NAD), mitochondrial, putative | chr3:5056139-5057865 FORWARDmoderately similar to ( 312) MDHG_SOYBN Malate dehydrogenase, glyoxysomal precursor (EC 1.1.1.37) - Glycine max (Soybean)moderately similar to ( 307) loc_os12g43630 12012.m26992 protein malate dehydrogenase, glyoxysomal precursor, putative, expressed MDH_glycosomal…
BDET_08798	35.2	not assigned.unknown	| BDEG_08773 | Batrachochytrium dendrobatidis predicted protein (511 aa)
BDET_02947	28.1	DNA.synthesis/chromatin structure	highly similar to ( 611) AT5G46280 | Symbols: MCM3 | DNA replication licensing factor, putative | chr5:18769902-18773606 REVERSEhighly similar to ( 521) MCM3_MAIZE DNA replication licensing factor MCM3 homolog (Replication origin activator) (ROA protein) (Fragment) - Zea mays (Maize)highly similar to ( 650) loc_os05g39850 12005.m08162 protein DNA replication licensing factor MCM3, putative, expre…
BDET_04294	31.4	cell.vesicle transport	moderately similar to ( 425) AT1G60070 | Symbols: | binding / clathrin binding / protein binding / protein transporter | chr1:22142944-22149296 REVERSEmoderately similar to ( 412) loc_os06g07090 12006.m091619 protein AP-1 complex subunit gamma-1, expressed Adaptin_N Alpha_adaptinC2 | BDEG_04280 | Batrachochytrium dendrobatidis AP-1 complex subunit gamma-1 (770 aa)
BDET_04349	25.8	C1-metabolism.tetrahydrofolate synthase	moderately similar to ( 265) AT3G55630 | Symbols: ATDFD | ATDFD (A. THALIANA DHFS-FPGS HOMOLOG D); tetrahydrofolylpolyglutamate synthase | chr3:20636785-20639395 FORWARDmoderately similar to ( 278) loc_os03g02030 12003.m101150 protein folylpolyglutamate synthase, mitochondrial precursor, putative, expressed FolC PRK10846 | BDEG_04335 | Batrachochytrium dendrobatidis conserved hypothetical protein…
BDET_02071	35.2	not assigned.unknown	| BDEG_02067 | Batrachochytrium dendrobatidis hypothetical protein (306 aa)
BDET_07952	35.2	not assigned.unknown	moderately similar to ( 457) AT2G02560 | Symbols: CAND1, ATCAND1, ETA2, TIP120, HVE | CAND1 (CULLIN-ASSOCIATED AND NEDDYLATION DISSOCIATED); binding | chr2:690345-697342 FORWARDmoderately similar to ( 477) loc_os02g07120 12002.m06059 protein cullin-associated NEDD8-dissociated protein 1, putative, expressed TIP120 | BDEG_07930 | Batrachochytrium dendrobatidis conserved hypothetical protein (1232 …
BDET_05710	34.16	transport.ABC transporters and multidrug resistance systems	weakly similar to ( 174) AT5G60790 | Symbols: ATGCN1, GCN1 | ATGCN1; transporter | chr5:24453760-24455767 REVERSEvery weakly similar to (68.6) CYSA_MESVI Probable sulfate/thiosulfate import ATP-binding protein cysA (EC 3.6.3.25) (Sulfate-transporting ATPase) - Mesostigma viridemoderately similar to ( 206) loc_os04g56330 12004.m10523 protein ATP-binding cassette sub-family F member 1, putative Uup…
BDET_05083	27.1.1	RNA.processing.splicing	nearly identical (1244) AT3G55200 | Symbols: | splicing factor, putative | chr3:20460533-20464361 FORWARDhighly similar to ( 774) loc_os02g04480 12002.m05797 protein splicing factor 3B subunit 3, putative, expressed CPSF_A | BDEG_05068 | Batrachochytrium dendrobatidis splicing factor 3B subunit 3 (1225 aa)
BDET_02201	31.3.1	cell.cycle.peptidylprolyl isomerase	weakly similar to ( 110) AT2G18040 | Symbols: PIN1AT | PIN1AT (PEPTIDYLPROLYL CIS/TRANS ISOMERASE, NIMA-INTERACTING 1); peptidyl-prolyl cis-trans isomerase | chr2:7842346-7843537 FORWARDweakly similar to ( 113) PIN1_MALDO Peptidyl-prolyl cis-trans isomerase 1 (EC 5.2.1.8) (Rotamase Pin1) (PPIase Pin1) (MdPin1) - Malus domestica (Apple) (Malus sylvestris)weakly similar to ( 106) loc_os04g56800 120…
BDET_04934	29.2.1.2.2.44	protein.synthesis.ribosomal protein.eukaryotic.60S subunit.L44	weakly similar to ( 143) AT4G14320 | Symbols: | 60S ribosomal protein L36a/L44 (RPL36aB) | chr4:8242684-8243805 REVERSEweakly similar to ( 143) RL44_GOSHI 60S ribosomal protein L44 - Gossypium hirsutum (Upland cotton)weakly similar to ( 146) loc_os07g33860 12007.m07644 protein 60S ribosomal protein L44, putative, expressed Ribosomal_L44 RPL42A CDA1 rpl44e Polysacc_deac_1 | BDEG_04919 | Batrachoch…
BDET_03784	35.2	not assigned.unknown	CBS_pair_29 CBS CBS_pair COG2905 CBS_pair_CAP-ED_DUF294_PBI_assoc2 CBS_pair_14 CBS_pair_PAS_GGDEF_DUF1_assoc | BDEG_03775 | Batrachochytrium dendrobatidis hypothetical protein (394 aa)
BDET_01858	27.1.1	RNA.processing.splicing	very weakly similar to (63.9) AT4G25500 | Symbols: ATRSP35, ATRSP40, AT-SRP40 | ATRSP35; RNA binding / nucleic acid binding / nucleotide binding | chr4:13025850-13027243 FORWARDvery weakly similar to (68.6) loc_os01g06290 12001.m07259 protein splicing factor, arginine/serine-rich 4, putative, expressed RRM_1 RRM | BDEG_01854 | Batrachochytrium dendrobatidis hypothetical protein (180 aa)
BDET_01898	35.2	not assigned.unknown	| BDEG_01894 | Batrachochytrium dendrobatidis predicted protein (354 aa)
BDET_03084	35.2	not assigned.unknown	| BDEG_03076 | Batrachochytrium dendrobatidis hypothetical protein (400 aa)
BDET_00952	8.1.1.2	TCA / org transformation.TCA.pyruvate DH.E2	moderately similar to ( 283) AT5G55070 | Symbols: | 2-oxoacid dehydrogenase family protein | chr5:22347637-22350409 FORWARDmoderately similar to ( 298) loc_os02g31040 12002.m08247 protein dihydrolipoyllysine-residue succinyltransferase component of 2-oxoglutarate dehydrogenase complex, mitochondrial precursor, putative, expressed PRK05704 AceF PRK11856 2-oxoacid_dh PRK11855 aceF PRK11857 kgd PRK1…
BDET_07660	29.5.11.20	protein.degradation.ubiquitin.proteasom	highly similar to ( 624) AT1G53750 | Symbols: RPT1A | RPT1A (REGULATORY PARTICLE TRIPLE-A 1A); ATPase | chr1:20065921-20068324 REVERSEhighly similar to ( 632) PRS7_SPIOL 26S protease regulatory subunit 7 (26S proteasome subunit 7) (26S proteasome AAA-ATPase subunit RPT1) (Regulatory particle triple-A ATPase subunit 1) - Spinacia oleracea (Spinach)highly similar to ( 628) loc_os06g09290 12006.m056…
BDET_05757	13.2.6.2	amino acid metabolism.degradation.aromatic aa.tyrosine	moderately similar to ( 224) AT5G53970 | Symbols: | aminotransferase, putative | chr5:21910676-21912594 FORWARDvery weakly similar to (75.1) ALA2_HORVU Alanine aminotransferase 2 (EC 2.6.1.2) (GPT) (Glutamic--pyruvic transaminase 2) (Glutamic--alanine transaminase 2) (ALAAT-2) - Hordeum vulgare (Barley)moderately similar to ( 239) loc_os02g19970 12002.m33655 protein tyrosine aminotransferase, put…
BDET_00556	29.5.11.20	protein.degradation.ubiquitin.proteasom	moderately similar to ( 226) AT2G27020 | Symbols: PAG1 | PAG1; endopeptidase/ peptidase/ threonine-type endopeptidase | chr2:11528515-11530858 REVERSEmoderately similar to ( 242) PSA3_SPIOL Proteasome subunit alpha type 3 (EC 3.4.25.1) (20S proteasome alpha subunit G) (20S proteasome subunit alpha-7) (Proteasome component C8) - Spinacia oleracea (Spinach)moderately similar to ( 233) loc_os05g4118…
BDET_03884	35.2	not assigned.unknown	| BDEG_03874 | Batrachochytrium dendrobatidis predicted protein (109 aa)
BDET_00718	19.7	tetrapyrrole synthesis.uroporphyrinogen decarboxylase	moderately similar to ( 228) AT2G40490 | Symbols: HEME2 | HEME2; uroporphyrinogen decarboxylase | chr2:16912961-16914988 FORWARDmoderately similar to ( 231) DCUP_TOBAC Uroporphyrinogen decarboxylase, chloroplast precursor (EC 4.1.1.37) (URO-D) (UPD) - Nicotiana tabacum (Common tobacco)moderately similar to ( 214) loc_os03g21900 12003.m07594 protein uroporphyrinogen decarboxylase, putative, expres…
BDET_05313	29.2.1.2.2.81	protein.synthesis.ribosomal protein.eukaryotic.60S subunit.P1	very weakly similar to (73.9) AT5G24510 | Symbols: | 60s acidic ribosomal protein P1, putative | chr5:8369295-8369866 REVERSEvery weakly similar to (72.8) RLA1_CHLRE 60S acidic ribosomal protein P1 - Chlamydomonas reinhardtiivery weakly similar to (62.8) loc_os08g02340 12008.m080029 protein 60S acidic ribosomal protein P1, putative, expressed RPP1A Ribosomal_60s rpl12p | BDEG_05297 | Batrachochyt…
BDET_02883	4.1.1	glycolysis.cytosolic branch.UGPase	moderately similar to ( 442) AT5G17310 | Symbols: | UTP--glucose-1-phosphate uridylyltransferase, putative / UDP-glucose pyrophosphorylase, putative / UGPase, putative | chr5:5696955-5700845 REVERSEmoderately similar to ( 459) UGPA_HORVU UTP--glucose-1-phosphate uridylyltransferase (EC 2.7.7.9) (UDP-glucose pyrophosphorylase) (UDPGP) (UGPase) - Hordeum vulgare (Barley)moderately similar to ( 452)…
BDET_03946	13.2.4.4	amino acid metabolism.degradation.branched chain group.leucine	weakly similar to ( 192) AT3G45300 | Symbols: IVD, ATIVD | IVD (ISOVALERYL-COA-DEHYDROGENASE); ATP binding / isovaleryl-CoA dehydrogenase | chr3:16621659-16624848 REVERSEmoderately similar to ( 201) IVD1_SOLTU Isovaleryl-CoA dehydrogenase 1, mitochondrial precursor (EC 1.3.99.10) (IVD 1) - Solanum tuberosum (Potato)moderately similar to ( 204) loc_os05g03480 12005.m083606 protein isovaleryl-CoA d…
BDET_07382	8.1.8	TCA / org transformation.TCA.fumarase	highly similar to ( 569) AT2G47510 | Symbols: FUM1 | FUM1 (FUMARASE 1); catalytic/ fumarate hydratase | chr2:19498614-19502020 FORWARDvery weakly similar to (51.6) ARLY_CHLRE Argininosuccinate lyase (EC 4.3.2.1) (Arginosuccinase) (ASAL) - Chlamydomonas reinhardtiihighly similar to ( 546) loc_os03g21950 12003.m07599 protein fumarate hydratase 1, mitochondrial precursor, putative, expressed fumC Fu…
BDET_01545	29.6	protein.folding	weakly similar to ( 107) AT3G25230 | Symbols: ROF1, ATFKBP62, FKBP62 | ROF1 (ROTAMASE FKBP 1); FK506 binding / calmodulin binding / peptidyl-prolyl cis-trans isomerase | chr3:9188257-9191175 FORWARDvery weakly similar to (99.0) FKB70_WHEAT 70 kDa peptidyl-prolyl isomerase (EC 5.2.1.8) (Peptidyl-prolyl cis-trans isomerase) (PPIase) (Rotamase) - Triticum aestivum (Wheat)weakly similar to ( 114) loc…
BDET_06317	9.1.2	mitochondrial electron transport / ATP synthesis.NADH-DH.localisation not clear	highly similar to ( 751) AT5G37510 | Symbols: EMB1467 | EMB1467 (embryo defective 1467); NADH dehydrogenase (ubiquinone)/ NADH dehydrogenase/ electron carrier/ iron-sulfur cluster binding / oxidoreductase/ oxidoreductase, acting on NADH or NADPH | chr5:14897490-14900447 FORWARDhighly similar to ( 763) NDUS1_SOLTU NADH-ubiquinone oxidoreductase 75 kDa subunit, mitochondrial precursor (EC 1.6.5.3) …
BDET_03236	29.5.11.20	protein.degradation.ubiquitin.proteasom	highly similar to ( 716) AT4G28470 | Symbols: RPN1B, ATRPN1B | RPN1B (26S PROTEASOME REGULATORY SUBUNIT S2 1B); binding / enzyme regulator | chr4:14067082-14072357 REVERSEhighly similar to ( 721) loc_os06g48640 12006.m32169 protein 26S proteasome non-ATPase regulatory subunit 2, putative, expressed RPN1 LSm5 RPN2 Sm LSM1 LSM Sm_like | BDEG_03228 | Batrachochytrium dendrobatidis hypothetical prote…
BDET_02501	29.5.5	protein.degradation.serine protease	| BDEG_02494 | Batrachochytrium dendrobatidis hypothetical protein (899 aa)
BDET_06475	4.1.6	glycolysis.cytosolic branch.fructose-2,6-bisphosphatase (Fru2,6BisPase)	moderately similar to ( 229) AT1G07110 | Symbols: F2KP, ATF2KP, FKFBP | F2KP (FRUCTOSE-2,6-BISPHOSPHATASE); fructose-2,6-bisphosphate 2-phosphatase | chr1:2178363-2183980 REVERSEmoderately similar to ( 233) loc_os05g07130 12005.m05239 protein fructose-6-phosphate-2-kinase/fructose-2, 6-bisphosphatase, putative, expressed 6PF2K phoE PGAM | BDEG_06457 | Batrachochytrium dendrobatidis conserved hypo…
BDET_06068	35.2	not assigned.unknown	| BDEG_06051 | Batrachochytrium dendrobatidis predicted protein (394 aa)
BDET_02345	13.2.6.3	amino acid metabolism.degradation.aromatic aa.tryptophan	weakly similar to ( 129) AT4G16800 | Symbols: | enoyl-CoA hydratase, putative | chr4:9454931-9456309 REVERSEweakly similar to ( 101) MFPA_CUCSA Glyoxysomal fatty acid beta-oxidation multifunctional protein MFP-a [Includes: Enoyl-CoA hydratase (EC 4.2.1.17); 3-2-trans-enoyl-CoA isomerase (EC 5.3.3.8); 3-hydroxybutyryl-CoA epimerase (EC 5.1.2.3); 3-hydroxyacyl-CoA dehydrogenase (weakly similar to (…
BDET_00782	26.22	misc.short chain dehydrogenase/reductase (SDR)	weakly similar to ( 189) AT4G23420 | Symbols: | short-chain dehydrogenase/reductase (SDR) family protein | chr4:12226288-12228562 FORWARDvery weakly similar to (69.3) POR_PEA Protochlorophyllide reductase, chloroplast precursor (EC 1.3.1.33) (PCR) (NADPH-protochlorophyllide oxidoreductase) (POR) - Pisum sativum (Garden pea)weakly similar to ( 179) loc_os01g05840 12001.m42866 protein retinol dehyd…
BDET_08526	31.1	cell.organisation	very weakly similar to (97.1) AT3G46010 | Symbols: ADF1, atadf, ATADF1 | ADF1 (ACTIN DEPOLYMERIZING FACTOR 1); actin binding | chr3:16909679-16910678 REVERSEvery weakly similar to (99.0) ADF1_PETHY Actin-depolymerizing factor 1 (ADF 1) - Petunia hybrida (Petunia)very weakly similar to (97.4) loc_os03g56790 12003.m10595 protein actin-depolymerizing factor 6, putative, expressed Cofilin_ADF ADF ADF…
BDET_07998	35.2	not assigned.unknown	ISN1 | BDEG_07976 | Batrachochytrium dendrobatidis conserved hypothetical protein (484 aa)
BDET_00091	29.2.4	protein.synthesis.elongation	weakly similar to ( 123) AT1G30230 | Symbols: | elongation factor 1-beta / EF-1-beta | chr1:10639286-10640601 FORWARDweakly similar to ( 122) EF1D2_ORYSA Elongation factor 1-delta 2 (EF-1-delta 2) (Elongation factor 1B-beta 2) (eEF-1B beta 2) - Oryza sativa (Rice)weakly similar to ( 122) loc_os03g29260 12003.m101369 protein elongation factor 1-delta 2, putative, expressed EF1B EF1_GNE EFB1 | BDEG…
BDET_04846	29.3.1	protein.targeting.nucleus	highly similar to ( 563) AT3G06720 | Symbols: AT-IMP, ATKAP ALPHA, AIMP ALPHA | IMPA-1 (IMPORTIN ALPHA ISOFORM 1); binding / protein transporter | chr3:2120559-2123555 FORWARDhighly similar to ( 545) IMA1B_ORYSA Importin alpha-1b subunit - Oryza sativa (Rice)highly similar to ( 545) loc_os05g06350 12005.m05162 protein importin alpha-1b subunit, putative, expressed SRP1 ARM IBB Arm ARM | BDEG_0483…
BDET_04412	31.4	cell.vesicle transport	highly similar to ( 816) AT4G31490 | Symbols: | coatomer beta subunit, putative / beta-coat protein, putative / beta-COP, putative | chr4:15269460-15272693 FORWARDhighly similar to ( 799) loc_os01g17430 12001.m08334 protein coatomer subunit beta, putative, expressed Coatamer_beta_C COG5096 Adaptin_N | BDEG_04398 | Batrachochytrium dendrobatidis coatomer subunit beta (962 aa)
BDET_06018	27.3.53	RNA.regulation of transcription.High mobility group (HMG) family	very weakly similar to (65.5) AT3G28730 | Symbols: ATHMG, SSRP1, NFD | ATHMG (ARABIDOPSIS THALIANA HIGH MOBILITY GROUP); transcription factor | chr3:10784954-10788498 FORWARDvery weakly similar to (63.2) SSRP1_VICFA FACT complex subunit SSRP1 (Facilitates chromatin transcription complex subunit SSRP1) (Recombination signal sequence recognition protein 1) - Vicia faba (Broad bean)very weakly simil…
BDET_08421	29.6	protein.folding	very weakly similar to (94.4) AT1G14980 | Symbols: CPN10 | CPN10 (CHAPERONIN 10); chaperone binding | chr1:5165930-5166654 REVERSEvery weakly similar to (92.0) CH10_BRANA 10 kDa chaperonin (Protein CPN10) (Protein groES) - Brassica napus (Rape)very weakly similar to (83.6) loc_os03g25050 12003.m07848 protein chaperonin, putative, expressed cpn10 GroS Cpn10 groES | BDEG_08396 | Batrachochytrium de…
BDET_03499	29.5.11.3	protein.degradation.ubiquitin.E2	weakly similar to ( 198) AT4G36800 | Symbols: RCE1 | RCE1 (RUB1 CONJUGATING ENZYME 1); NEDD8 ligase/ small conjugating protein ligase | chr4:17341237-17342148 REVERSEvery weakly similar to (90.5) UBC2_WHEAT Ubiquitin-conjugating enzyme E2-17 kDa (EC 6.3.2.19) (Ubiquitin-protein ligase) (Ubiquitin carrier protein) - Triticum aestivum (Wheat)weakly similar to ( 197) loc_os10g11260 12010.m22016 prot…
BDET_07566	30.5	signalling.G-proteins	moderately similar to ( 289) AT5G47200 | Symbols: ATRABD2B, ATRAB1A | ATRAB1A; GTP binding | chr5:19167029-19168718 FORWARDmoderately similar to ( 302) YPTV1_VOLCA GTP-binding protein yptV1 - Volvox carterimoderately similar to ( 291) loc_os02g43690 12002.m34025 protein GTP-binding protein YPTM2, putative, expressed Rab1_Ypt1 Rab8_Rab10_Rab13_like RAB Ras Rab RabA_like Rab35 Rab11_like Rab18 Rab1…
BDET_01124	20.2.1	stress.abiotic.heat	highly similar to ( 862) AT3G12580 | Symbols: HSP70 | HSP70 (heat shock protein 70); ATP binding | chr3:3991487-3993689 REVERSEhighly similar to ( 859) HSP7C_PETHY Heat shock cognate 70 kDa protein - Petunia hybrida (Petunia)highly similar to ( 863) loc_os11g47760 12011.m080070 protein heat shock cognate 70 kDa protein 2, putative, expressed HSP70 dnaK DnaK dnaK hscA hscA PRK11678 MreB_Mbl | BDEG…
BDET_02473	29.5.11.3	protein.degradation.ubiquitin.E2	moderately similar to ( 207) AT1G78870 | Symbols: UBC35, UBC13A | UBC35 (UBIQUITIN-CONJUGATING ENZYME 35); protein binding / ubiquitin-protein ligase | chr1:29650589-29651858 FORWARDweakly similar to ( 102) UBC2_WHEAT Ubiquitin-conjugating enzyme E2-17 kDa (EC 6.3.2.19) (Ubiquitin-protein ligase) (Ubiquitin carrier protein) - Triticum aestivum (Wheat)moderately similar to ( 206) loc_os01g48280 12…
BDET_05258	35.2	not assigned.unknown	DOPA_dioxygen DodA | BDEG_05243 | Batrachochytrium dendrobatidis conserved hypothetical protein (173 aa)
BDET_01010	31.4	cell.vesicle transport	nearly identical (1322) AT1G62020 | Symbols: | coatomer protein complex, subunit alpha, putative | chr1:22919814-22923728 FORWARDweakly similar to ( 103) PF20_CHLRE Flagellar WD repeat protein PF20 - Chlamydomonas reinhardtiinearly identical (1302) loc_os09g04110 12009.m22040 protein coatomer subunit alpha, putative, expressed Coatomer_WDAD COPI_C WD40 COG2319 WD40 | BDEG_01006 | Batrachochytrium…
BDET_01222	29.4	protein.postranslational modification	weakly similar to ( 188) AT2G39840 | Symbols: TOPP4 | TOPP4; protein serine/threonine phosphatase | chr2:16627430-16628789 FORWARDweakly similar to ( 188) PP12_ACECL Serine/threonine-protein phosphatase PP1 isozyme 2 (EC 3.1.3.16) - Acetabularia cliftonii (Green alga)weakly similar to ( 191) loc_os02g57450 12002.m33479 protein serine/threonine-protein phosphatase PP1, putative, expressed PP2Ac PP…
BDET_05640	31.2	cell.division	CDC3 CDC_Septin Septin | BDEG_05623 | Batrachochytrium dendrobatidis hypothetical protein similar to septin (488 aa)
BDET_02584	34.16	transport.ABC transporters and multidrug resistance systems	highly similar to ( 921) AT4G19210 | Symbols: ATRLI2, RLI2 | ATRLI2; transporter | chr4:10501906-10504776 FORWARDvery weakly similar to (62.8) CYSA_CHLVU Probable sulfate/thiosulfate import ATP-binding protein cysA (EC 3.6.3.25) (Sulfate-transporting ATPase) - Chlorella vulgaris (Green alga)highly similar to ( 908) loc_os11g34350 12011.m07293 protein ATP-binding cassette sub-family E member 1, pu…
BDET_06464	29.5	protein.degradation	highly similar to ( 504) AT4G33090 | Symbols: APM1, ATAPM1 | APM1 (AMINOPEPTIDASE M1); aminopeptidase | chr4:15965915-15970418 REVERSEmoderately similar to ( 499) loc_os02g12650 12002.m33362 protein puromycin-sensitive aminopeptidase, putative, expressed PepN Peptidase_M1 | BDEG_06446 | Batrachochytrium dendrobatidis conserved hypothetical protein (898 aa)
BDET_01861	29.2.1.2.2.19	protein.synthesis.ribosomal protein.eukaryotic.60S subunit.L19	weakly similar to ( 126) AT3G16780 | Symbols: | 60S ribosomal protein L19 (RPL19B) | chr3:5708982-5710249 FORWARDweakly similar to ( 118) loc_os03g38260 12003.m08925 protein 60S ribosomal protein L19-3, putative, expressed Ribosomal_L19e_E Ribosomal_L19e Ribosomal_L19e RPL19A rpl19e Ribosomal_L19e_A | BDEG_01857 | Batrachochytrium dendrobatidis 60S ribosomal protein L19 (174 aa)
BDET_04815	1.3.6	PS.calvin cycle.aldolase	moderately similar to ( 408) AT4G26530 | Symbols: | fructose-bisphosphate aldolase, putative | chr4:13391566-13392937 FORWARDmoderately similar to ( 409) ALF2_PEA Fructose-bisphosphate aldolase, cytoplasmic isozyme 2 (EC 4.1.2.13) - Pisum sativum (Garden pea)moderately similar to ( 411) loc_os01g67860 12001.m12890 protein fructose-bisphosphate aldolase cytoplasmic isozyme, putative, expressed Gly…
BDET_05669	20.2.1	stress.abiotic.heat	moderately similar to ( 298) AT4G16660 | Symbols: | heat shock protein 70, putative / HSP70, putative | chr4:9377225-9381232 FORWARDweakly similar to ( 162) BIP5_TOBAC Luminal-binding protein 5 precursor (BiP 5) (78 kDa glucose-regulated protein homolog 5) (GRP 78-5) - Nicotiana tabacum (Common tobacco)moderately similar to ( 282) loc_os02g48110 12002.m09845 protein oxygen-regulated protein precu…
BDET_03408	35.2	not assigned.unknown	PHK_AB | BDEG_03400 | Batrachochytrium dendrobatidis conserved hypothetical protein (1655 aa)
BDET_03350	35.2	not assigned.unknown	osmC OsmC | BDEG_03342 | Batrachochytrium dendrobatidis organic hydroperoxide resistance protein (168 aa)
BDET_02223	30.5	signalling.G-proteins	weakly similar to ( 142) AT5G45970 | Symbols: ARAC2, ROP7, ATRAC2, ATROP7 | ARAC2 (ARABIDOPSIS RAC-LIKE 2); GTP binding | chr5:18643761-18645758 FORWARDweakly similar to ( 139) RAC13_GOSHI Rac-like GTP-binding protein RAC13 - Gossypium hirsutum (Upland cotton)weakly similar to ( 138) loc_os02g20850 12002.m07327 protein rac-like GTP-binding protein 7, putative, expressed RhoA_like RHO Rho Rho4_lik…
BDET_04238	30.1	signalling.in sugar and nutrient physiology	very weakly similar to (93.2) AT2G17230 | Symbols: EXL5 | EXL5 (EXORDIUM LIKE 5) | chr2:7494892-7495983 REVERSEvery weakly similar to (85.5) loc_os06g04250 12006.m05154 protein phi-1-like phosphate-induced protein, putative, expressedPhi_1 | BDEG_04225 | Batrachochytrium dendrobatidis conserved hypothetical protein (367 aa)
BDET_08695	29.4	protein.postranslational modification	very weakly similar to (92.0) AT4G08320 | Symbols: | tetratricopeptide repeat (TPR)-containing protein | chr4:5252853-5254990 FORWARDvery weakly similar to (79.7) STIP_SOYBN Heat shock protein STI (Stress-inducible protein) (GmSTI) - Glycine max (Soybean)very weakly similar to (90.1) loc_os04g59394 12004.m101759 protein TPR Domain containing protein, expressed TPR | BDEG_08670 | Batrachochytrium …
BDET_01514	27.3.99	RNA.regulation of transcription.unclassified	weakly similar to ( 141) AT2G28450 | Symbols: | zinc finger (CCCH-type) family protein | chr2:12162180-12165761 REVERSEvery weakly similar to (99.0) loc_os04g01480 12004.m05465 protein nucleic acid binding protein, putative, expressed TrmA HemK tRNA_U5-meth_tr PRK05031 | BDEG_01510 | Batrachochytrium dendrobatidis conserved hypothetical protein (842 aa)
BDET_04692	35.2	not assigned.unknown	Wzb LMWPc LMWPc LMWPc | BDEG_04678 | Batrachochytrium dendrobatidis hypothetical protein similar to protein tyrosine phosphatase (143 aa)
BDET_00517	29.3.1	protein.targeting.nucleus	moderately similar to ( 238) AT5G62600 | Symbols: | transportin-SR-related | chr5:25123337-25132473 REVERSEweakly similar to ( 168) loc_os10g33770 12010.m06205 protein importin-beta N-terminal domain containing protein Xpo1 | BDEG_00515 | Batrachochytrium dendrobatidis conserved hypothetical protein (948 aa)
BDET_04376	16.1.2.1	secondary metabolism.isoprenoids.mevalonate pathway.acetyl-CoA C-acyltransferase	moderately similar to ( 352) AT5G47720 | Symbols: | acetyl-CoA C-acyltransferase, putative / 3-ketoacyl-CoA thiolase, putative | chr5:19331866-19334009 FORWARDmoderately similar to ( 353) loc_os01g02020 12001.m150463 protein acetyl-CoA acetyltransferase, cytosolic 2, putative, expressed thiolase PRK08235 PRK05790 PRK06954 PRK07800 PRK07025 PRK07491 PRK06845 PRK05656 PRK09051 PRK07124 PRK08041 PRK…
BDET_00568	11.5.2	lipid metabolism.glyceral metabolism.Glycerol-3-phosphate dehydrogenase (NAD+)	moderately similar to ( 332) AT5G40610 | Symbols: | glycerol-3-phosphate dehydrogenase (NAD+) / GPDH | chr5:16265071-16267258 REVERSEmoderately similar to ( 319) loc_os01g74000 12001.m13427 protein glycerol-3-phosphate dehydrogenase, putative, expressed GpsA gpsA NAD_Gly3P_dh_C NAD_Gly3P_dh_N PRK12439 | BDEG_00565 | Batrachochytrium dendrobatidis glycerol-3-phosphate dehydrogenase 1 (306 aa)
BDET_00153	29.4	protein.postranslational modification	moderately similar to ( 287) AT3G45640 | Symbols: ATMPK3, MPK3 | ATMPK3 (ARABIDOPSIS THALIANA MITOGEN-ACTIVATED PROTEIN KINASE 3); MAP kinase/ kinase/ protein binding / protein kinase | chr3:16756918-16758476 FORWARDmoderately similar to ( 298) NTF6_TOBAC Mitogen-activated protein kinase homolog NTF6 (EC 2.7.11.24) (P43) - Nicotiana tabacum (Common tobacco)moderately similar to ( 296) loc_os06g06…
BDET_00480	35.2	not assigned.unknown	Mgm101p | BDEG_00478 | Batrachochytrium dendrobatidis mitochondrial genome maintenance protein MGM101 (287 aa)
BDET_03133	29.1.12	protein.aa activation.aspartate-tRNA ligase	moderately similar to ( 457) AT4G31180 | Symbols: | aspartyl-tRNA synthetase, putative / aspartate--tRNA ligase, putative | chr4:15156696-15159362 FORWARDweakly similar to ( 104) SYK_ORYSA Lysyl-tRNA synthetase (EC 6.1.1.6) (Lysine--tRNA ligase) (LysRS) - Oryza sativa (Rice)moderately similar to ( 497) loc_os02g46130 12002.m09650 protein aspartyl-tRNA synthetase, putative, expressed AsxRS_core As…
BDET_02603	35.2	not assigned.unknown	Fasciclin FAS1 COG2335 | BDEG_02596 | Batrachochytrium dendrobatidis hypothetical protein (349 aa)
BDET_06809	29.5.7	protein.degradation.metalloprotease	moderately similar to ( 216) AT3G51800 | Symbols: ATG2 | ATG2; aminopeptidase/ metalloexopeptidase | chr3:19211261-19213568 REVERSEmoderately similar to ( 216) loc_os05g28280 12005.m07114 protein proliferation-associated protein 2G4, putative, expressed PA2G4-like Peptidase_M24 PRK08671 Map MetAP2 PRK05716 MetAP1 PRK12896 APP_MetAP PRK12318 | BDEG_06790 | Batrachochytrium dendrobatidis conserved …
BDET_00606	9.3	mitochondrial electron transport / ATP synthesis.electron transfer flavoprotein	moderately similar to ( 271) AT1G50940 | Symbols: ETFALPHA | ETFALPHA (electron transfer flavoprotein alpha); FAD binding / electron carrier | chr1:18878038-18879939 REVERSEmoderately similar to ( 262) loc_os03g61920 12003.m11071 protein electron transfer flavoprotein alpha-subunit, mitochondrial precursor, putative, expressed FixB ETF_alpha ETF_alpha PRK11916 ETF ETF fixB | BDEG_00603 | Batracho…
BDET_04091	29.4	protein.postranslational modification	moderately similar to ( 469) AT2G42810 | Symbols: PP5, PP5.2 | PP5.2 (PROTEIN PHOSPHATASE 5.2); phosphoprotein phosphatase/ protein binding / protein serine/threonine phosphatase | chr2:17812336-17815896 REVERSEmoderately similar to ( 218) PP2A_ACECL Serine/threonine-protein phosphatase PP2A-1 catalytic subunit (EC 3.1.3.16) - Acetabularia cliftonii (Green alga)moderately similar to ( 476) loc_os…
BDET_07570	19.5	tetrapyrrole synthesis.porphobilinogen deaminase	weakly similar to ( 179) AT5G08280 | Symbols: HEMC | HEMC (HYDROXYMETHYLBILANE SYNTHASE); hydroxymethylbilane synthase | chr5:2663763-2665596 REVERSEweakly similar to ( 176) HEM3_PEA Porphobilinogen deaminase, chloroplast precursor (EC 2.5.1.61) (PBG) (Hydroxymethylbilane synthase) (HMBS) (Pre-uroporphyrinogen synthase) - Pisum sativum (Garden pea)weakly similar to ( 172) loc_os02g07230 12002.m33…
BDET_07031	35.2	not assigned.unknown	moderately similar to ( 236) AT4G13400 | Symbols: | unknown protein | chr4:7787907-7791149 REVERSEmoderately similar to ( 223) loc_os05g48230 12005.m08894 protein expressed protein PcbC | BDEG_07012 | Batrachochytrium dendrobatidis conserved hypothetical protein (348 aa)
BDET_01443	13.2.3.5	amino acid metabolism.degradation.aspartate family.lysine	moderately similar to ( 271) AT4G33150 | Symbols: | lysine-ketoglutarate reductase/saccharopine dehydrogenase bifunctional enzyme | chr4:15985479-15988055 REVERSEmoderately similar to ( 272) loc_os02g54254 12002.m34034 protein alpha-aminoadipic semialdehyde synthase, putative, expressed Saccharop_dh LYS9 AlaDh_PNT_C | BDEG_01439 | Batrachochytrium dendrobatidis conserved hypothetical protein (764…
BDET_00761	27.4	RNA.RNA binding	moderately similar to ( 234) AT5G51140 | Symbols: | pseudouridine synthase family protein | chr5:20784277-20786793 REVERSEvery weakly similar to (89.0) GRP2_SINAL Glycine-rich RNA-binding protein GRP2A - Sinapis alba (White mustard) (Brassica hirta)moderately similar to ( 226) loc_os02g30840 12002.m100216 protein DRAP deaminase, putative, expressed PseudoU_synth_ScRIB2 RluA PseudoU_synth_RluCD_li…
BDET_00228	29.1.5	protein.aa activation.isoleucine-tRNA ligase	nearly identical (1134) AT4G10320 | Symbols: | isoleucyl-tRNA synthetase, putative / isoleucine--tRNA ligase, putative | chr4:6397526-6404509 REVERSEnearly identical (1055) loc_os06g43760 12006.m08906 protein ATP binding protein, putative, expressed ileS IleS tRNA-synt_1 ileS ValS valS IleRS_core Ile_Leu_Val_MetRS_core ValRS_core leuS LeuS Anticodon_1 leuS LeuRS_core MetG class_I_aaRS_core PRK118…
BDET_01155	35.2	not assigned.unknown	| BDEG_01151 | Batrachochytrium dendrobatidis hypothetical protein (217 aa)
BDET_08238	29.5.11.4.2	protein.degradation.ubiquitin.E3.RING	weakly similar to ( 196) AT1G43860 | Symbols: | transcription factor | chr1:16622244-16624385 REVERSEmoderately similar to ( 201) loc_os08g01620 12008.m26551 protein shwachman-Bodian-Diamond syndrome protein, putative, expressed COG1500 SBDS_C SBDS | BDEG_08213 | Batrachochytrium dendrobatidis shwachman-Bodian-Diamond syndrome protein (252 aa)
BDET_05805	31.4	cell.vesicle transport	weakly similar to ( 157) AT5G05010 | Symbols: | clathrin adaptor complexes medium subunit-related | chr5:1477137-1479872 FORWARDweakly similar to ( 173) COPD_ORYSA Coatomer subunit delta (Delta-coat protein) (Delta-COP) (Archain) - Oryza sativa (Rice)weakly similar to ( 181) loc_os05g24601 12005.m83866 protein coatomer subunit delta, putative, expressed Adap_comp_sub | BDEG_05788 | Batrachochytri…
BDET_05019	31.2	cell.division	highly similar to ( 564) AT2G27170 | Symbols: TTN7, SMC3 | TTN7 (TITAN7); ATP binding / protein binding | chr2:11609319-11617064 REVERSEmoderately similar to ( 344) loc_os02g04050 12002.m05754 protein chromosome segregation protein sudA, putative, expressed Smc ABC_SMC3_euk SMC_N SMC_hinge ABC_SMC_barmotin ABC_SMC_head ABC_SMC2_euk ABC_SMC1_euk ABC_Class2 ABC_SMC4_euk | BDEG_05004 | Batrachochytr…
BDET_03384	35.2	not assigned.unknown	mscL MscL MscL | BDEG_03376 | Batrachochytrium dendrobatidis conserved hypothetical protein (204 aa)
BDET_02200	29.6	protein.folding	weakly similar to ( 124) AT3G25230 | Symbols: ROF1, ATFKBP62, FKBP62 | ROF1 (ROTAMASE FKBP 1); FK506 binding / calmodulin binding / peptidyl-prolyl cis-trans isomerase | chr3:9188257-9191175 FORWARDweakly similar to ( 125) FKB70_WHEAT 70 kDa peptidyl-prolyl isomerase (EC 5.2.1.8) (Peptidyl-prolyl cis-trans isomerase) (PPIase) (Rotamase) - Triticum aestivum (Wheat)weakly similar to ( 125) loc_os08…
BDET_04023	30.5	signalling.G-proteins	very weakly similar to (94.7) AT5G59840 | Symbols: | Ras-related GTP-binding family protein | chr5:24107450-24109049 REVERSEvery weakly similar to (98.2) YPTV2_VOLCA GTP-binding protein yptV2 - Volvox carterivery weakly similar to (97.1) loc_os05g01490 12005.m83918 protein GTP-binding protein YPTM1, putative, expressed Rap_like Rap1 RAS RSR1 Ras Rap2 H_N_K_Ras_like M_R_Ras_like Ras2 Ras RalA_RalB…
BDET_08030	4.1.3	glycolysis.cytosolic branch.glucose-6-phosphate isomerase	moderately similar to ( 428) AT5G42740 | Symbols: | glucose-6-phosphate isomerase, cytosolic (PGIC) | chr5:17136080-17140622 FORWARDmoderately similar to ( 412) G6PI_MAIZE Glucose-6-phosphate isomerase, cytosolic (EC 5.3.1.9) (GPI) (Phosphoglucose isomerase) (PGI) (Phosphohexose isomerase) (PHI) - Zea mays (Maize)moderately similar to ( 410) loc_os06g14510 12006.m091669 protein glucose-6-phosphat…
BDET_01276	35.2	not assigned.unknown	Glycogen_syn | BDEG_01272 | Batrachochytrium dendrobatidis glycogen synthase (735 aa)
BDET_02411	11.3.1	lipid metabolism.Phospholipid synthesis.1-acylglycerol-3-phosphate O-acyltransferase	moderately similar to ( 417) AT2G20420 | Symbols: | succinyl-CoA ligase (GDP-forming) beta-chain, mitochondrial, putative / succinyl-CoA synthetase, beta chain, putative / SCS-beta, putative | chr2:8805574-8807858 FORWARDmoderately similar to ( 423) SUCB_ORYSA Succinyl-CoA ligase [GDP-forming] beta-chain, mitochondrial precursor (EC 6.2.1.4) (Succinyl-CoA synthetase, beta chain) (SCS-beta) - Oryz…
BDET_00640	3.5	minor CHO metabolism.others	moderately similar to ( 383) AT1G04690 | Symbols: KAB1, KV-BETA1 | KAB1 (POTASSIUM CHANNEL BETA SUBUNIT); oxidoreductase/ potassium channel | chr1:1313662-1315420 FORWARDmoderately similar to ( 381) KCAB_ORYSA Probable voltage-gated potassium channel subunit beta (K(+) channel subunit beta) - Oryza sativa (Rice)moderately similar to ( 381) loc_os02g57240 12002.m10746 protein voltage-gated potassi…
BDET_01132	5.1	fermentation.aldehyde dehydrogenase	highly similar to ( 555) AT1G54100 | Symbols: ALDH7B4 | ALDH7B4 (Aldehyde Dehydrogenase 7B4); 3-chloroallyl aldehyde dehydrogenase/ oxidoreductase | chr1:20195435-20198853 REVERSEhighly similar to ( 579) AL7A1_PEA Aldehyde dehydrogenase family 7 member A1 (EC 1.2.1.3) (Turgor-responsive protein 26G) (Antiquitin-1) - Pisum sativum (Garden pea)highly similar to ( 577) loc_os09g26880 12009.m22098 pr…
BDET_05524	35.2	not assigned.unknown	| BDEG_05507 | Batrachochytrium dendrobatidis conserved hypothetical protein (389 aa)
BDET_07630	29.2.1.2.1.31	protein.synthesis.ribosomal protein.eukaryotic.40S subunit.SA	moderately similar to ( 278) AT1G72370 | Symbols: P40, AP40, RP40, RPSAA | P40; structural constituent of ribosome | chr1:27243148-27244842 REVERSEmoderately similar to ( 281) RSSA_DAUCA 40S ribosomal protein SA (p40) - Daucus carota (Carrot)moderately similar to ( 276) loc_os07g42450 12007.m08478 protein 40S ribosomal protein SA, putative, expressed Ribosomal_S2 rps2P RpsB rpsB rps2 | BDEG_07610…
BDET_05811	29.5.11.20	protein.degradation.ubiquitin.proteasom	highly similar to ( 633) AT5G58290 | Symbols: RPT3 | RPT3 (REGULATORY PARTICLE TRIPLE-A ATPASE 3); ATPase | chr5:23569155-23571116 FORWARDhighly similar to ( 620) PRS6B_SOLTU 26S protease regulatory subunit 6B homolog - Solanum tuberosum (Potato)highly similar to ( 631) loc_os02g21970 12002.m07435 protein 26S protease regulatory subunit 6B, putative, expressed RPT1 PRK03992 SpoVK AAA HflB hflB CO…
BDET_05811	29.5.9	protein.degradation.AAA type	highly similar to ( 633) AT5G58290 | Symbols: RPT3 | RPT3 (REGULATORY PARTICLE TRIPLE-A ATPASE 3); ATPase | chr5:23569155-23571116 FORWARDhighly similar to ( 620) PRS6B_SOLTU 26S protease regulatory subunit 6B homolog - Solanum tuberosum (Potato)highly similar to ( 631) loc_os02g21970 12002.m07435 protein 26S protease regulatory subunit 6B, putative, expressed RPT1 PRK03992 SpoVK AAA HflB hflB CO…
BDET_00534	29.2.1.2.2.3	protein.synthesis.ribosomal protein.eukaryotic.60S subunit.L3	moderately similar to ( 434) AT1G61580 | Symbols: RPL3B, ARP2 | RPL3B (R-PROTEIN L3 B); structural constituent of ribosome | chr1:22720833-22722402 REVERSEmoderately similar to ( 437) RL3_ORYSJ 60S ribosomal protein L3 OS=Oryza sativa subsp. japonica GN=RPL3 PE=2 SV=2moderately similar to ( 437) loc_os12g07010 12012.m04691 protein 60S ribosomal protein L3, putative, expressed rpl3p Ribosomal_L3 R…
BDET_03524	13.1.3.4.1	amino acid metabolism.synthesis.aspartate family.methionine.cystathionine gamma-synthase	moderately similar to ( 259) AT3G57050 | Symbols: CBL | CBL (cystathionine beta-lyase); cystathionine beta-lyase | chr3:21111939-21114521 REVERSEmoderately similar to ( 243) loc_os06g07960 12006.m05518 protein cystathionine gamma-synthase, putative, expressed Cys_Met_Meta_PP MetC PRK07811 PRK06176 PRK07671 PRK08064 PRK08247 PRK07503 PRK06234 MET17 PRK06767 PRK08045 PRK08861 PRK08776 PRK06434 PRK0…
BDET_03823	35.2	not assigned.unknown	| BDEG_03814 | Batrachochytrium dendrobatidis hypothetical protein (164 aa)
BDET_02324	13.1.7	amino acid metabolism.synthesis.histidine	weakly similar to ( 113) AT4G14910 | Symbols: | imidazoleglycerol-phosphate dehydratase, putative | chr4:8528507-8530105 REVERSEweakly similar to ( 119) HIS7_WHEAT Imidazoleglycerol-phosphate dehydratase (EC 4.2.1.19) (IGPD) (Fragment) - Triticum aestivum (Wheat)weakly similar to ( 122) loc_os04g52710 12004.m35460 protein imidazoleglycerol-phosphate dehydratase, putative, expressed HisB hisF IGPD…
BDET_06380	29.3.4.2	protein.targeting.secretory pathway.golgi	moderately similar to ( 479) AT3G44340 | Symbols: CEF | CEF (clone eighty-four); protein binding / transporter/ zinc ion binding | chr3:16012084-16019873 REVERSEhighly similar to ( 502) loc_os11g29200 12011.m06831 protein protein transport protein Sec24-like CEF, putative, expressed COG5028 Sec24-like Sec23_trunk trunk_domain Sec23_BS Sec23_helical SEC23 zf-Sec23_Sec24 PRK10263 Glutenin_hmw Atrop…
BDET_04325	29.2.1.2.2.22	protein.synthesis.ribosomal protein.eukaryotic.60S subunit.L22	very weakly similar to (78.6) AT3G05560 | Symbols: | 60S ribosomal protein L22-2 (RPL22B) | chr3:1614641-1615204 FORWARDvery weakly similar to (68.6) loc_os07g47710 12007.m08986 protein 60S ribosomal protein L22-2, putative, expressed Ribosomal_L22e | BDEG_04311 | Batrachochytrium dendrobatidis conserved hypothetical protein (125 aa)
BDET_07786	28.1	DNA.synthesis/chromatin structure	highly similar to ( 605) AT2G07690 | Symbols: MCM5 | minichromosome maintenance family protein / MCM family protein | chr2:3523379-3527388 REVERSEmoderately similar to ( 292) MCM3_MAIZE DNA replication licensing factor MCM3 homolog (Replication origin activator) (ROA protein) (Fragment) - Zea mays (Maize)highly similar to ( 632) loc_os02g55410 12002.m33915 protein DNA replication licensing factor…
BDET_08173	16.2.1.3	secondary metabolism.phenylpropanoids.lignin biosynthesis.4CL	moderately similar to ( 365) AT3G21240 | Symbols: 4CL2, AT4CL2 | 4CL2 (4-COUMARATE:COA LIGASE 2); 4-coumarate-CoA ligase | chr3:7454497-7457314 REVERSEmoderately similar to ( 370) 4CL1_TOBAC 4-coumarate--CoA ligase 1 (EC 6.2.1.12) (4CL 1) (4-coumaroyl-CoA synthase 1) - Nicotiana tabacum (Common tobacco)moderately similar to ( 360) loc_os02g08100 12002.m06156 protein 4-coumarate--CoA ligase 1, put…
BDET_01937	13.1.4.1.4	amino acid metabolism.synthesis.branched chain group.common.branched-chain amino acid aminotransferase	weakly similar to ( 192) AT3G49680 | Symbols: ATBCAT-3, BCAT3 | BCAT3 (BRANCHED-CHAIN AMINOTRANSFERASE 3); branched-chain-amino-acid transaminase/ catalytic | chr3:18422768-18425473 FORWARDweakly similar to ( 200) loc_os03g01600 12003.m05706 protein branched-chain-amino-acid aminotransferase, putative, expressed BCAT_beta_family PRK06606 Aminotran_4 PLPDE_IV IlvE PRK07544 D-AAT_like | BDEG_01933 …
BDET_02707	21.1	redox.thioredoxin	moderately similar to ( 238) AT3G54960 | Symbols: ATPDIL1-3 | ATPDIL1-3 (PDI-LIKE 1-3); protein disulfide isomerase | chr3:20363895-20366822 REVERSEmoderately similar to ( 245) PDI_WHEAT Protein disulfide-isomerase precursor (EC 5.3.4.1) (PDI) - Triticum aestivum (Wheat)moderately similar to ( 254) loc_os11g09280 12011.m28750 protein OsPDIL1-1 - Oryza sativa protein disulfide isomerase, expressed…
BDET_00097	20.2.1	stress.abiotic.heat	highly similar to ( 719) AT5G15450 | Symbols: APG6, CLPB3, CLPB-P | CLPB3 (CASEIN LYTIC PROTEINASE B3); ATP binding / ATPase/ nucleoside-triphosphatase/ nucleotide binding / protein binding | chr5:5014399-5018255 REVERSEhighly similar to ( 654) HS101_ORYSA Heat shock protein 101 - Oryza sativa (Rice)highly similar to ( 738) loc_os03g31300 12003.m34888 protein chaperone clpB 1, putative, expressed…
BDET_07083	28.1	DNA.synthesis/chromatin structure	weakly similar to ( 110) AT5G47010 | Symbols: UPF1, LBA1, ATUPF1 | LBA1 (LOW-LEVEL BETA-AMYLASE 1); ATP binding / DNA binding / RNA helicase/ hydrolase | chr5:19072009-19078856 FORWARDweakly similar to ( 110) loc_os07g31340 12007.m28978 protein regulator of nonsense transcripts 1, putative, expressed COG1112 | BDEG_07064 | Batrachochytrium dendrobatidis conserved hypothetical protein (609 aa)
BDET_00885	13.1.3.4.1	amino acid metabolism.synthesis.aspartate family.methionine.cystathionine gamma-synthase	weakly similar to ( 144) AT3G57050 | Symbols: CBL | CBL (cystathionine beta-lyase); cystathionine beta-lyase | chr3:21111939-21114521 REVERSEweakly similar to ( 127) loc_os06g07960 12006.m05518 protein cystathionine gamma-synthase, putative, expressed MetC Cys_Met_Meta_PP PRK07811 PRK07582 PRK08064 PRK07671 PRK08045 PRK08249 PRK06176 PRK08861 MET17 PRK05968 PRK08133 PRK08574 PRK08247 PRK06434 PRK…
BDET_04116	35.2	not assigned.unknown	BAR BAR SH3 SH3 SH3_1 | BDEG_04105 | Batrachochytrium dendrobatidis conserved hypothetical protein (397 aa)
BDET_08371	30.5	signalling.G-proteins	weakly similar to ( 195) AT5G45130 | Symbols: ATRAB5A, ATRABF2A, RABF2A, RAB5A, RHA1, ATRAB-F2A, RAB-F2A | RHA1 (RAB HOMOLOG 1); GTP binding | chr5:18244495-18246060 FORWARDweakly similar to ( 189) RAB5_TOBAC Ras-related protein Rab5 - Nicotiana tabacum (Common tobacco)weakly similar to ( 187) loc_os03g46390 12003.m09657 protein ras-related protein RHN1, putative, expressed Rab5_related Ras RAB R…
BDET_07580	29.2.1.1.1.2.14	protein.synthesis.ribosomal protein.prokaryotic.chloroplast.50S subunit.L14	moderately similar to ( 221) AT3G04400 | Symbols: emb2171 | emb2171 (embryo defective 2171); structural constituent of ribosome | chr3:1167339-1168308 FORWARDmoderately similar to ( 218) RL23_TOBAC 60S ribosomal protein L23 - Nicotiana tabacum (Common tobacco)moderately similar to ( 219) loc_os10g32920 12010.m06128 protein 60S ribosomal protein L23, putative, expressed rpl14p RplN Ribosomal_L14 r…
BDET_01599	26.1	misc.misc2	very weakly similar to (81.6) AT5G64250 | Symbols: | 2-nitropropane dioxygenase family / NPD family | chr5:25697623-25698945 REVERSEvery weakly similar to (97.1) loc_os08g37874 12008.m61970 protein oxidoreductase, putative, expressedCOG2070 NPD_like NPD TIM_phosphate_binding NPD_FabD IMPDH | BDEG_01595 | Batrachochytrium dendrobatidis hypothetical protein similar to 2-nitropropane dioxygenase (33…
BDET_00024	13.2.6.3	amino acid metabolism.degradation.aromatic aa.tryptophan	moderately similar to ( 232) AT5G65940 | Symbols: CHY1 | CHY1 (BETA-HYDROXYISOBUTYRYL-COA HYDROLASE 1); 3-hydroxyisobutyryl-CoA hydrolase | chr5:26376927-26379161 REVERSEweakly similar to ( 123) SUI1_BRAOL Protein translation factor SUI1 homolog (Translation initiation factor nps45) - Brassica oleracea (Wild cabbage)moderately similar to ( 231) loc_os12g16350 12012.m073804 protein CHY1, putative,…
BDET_02143	29.5.11.20	protein.degradation.ubiquitin.proteasom	highly similar to ( 744) AT2G32730 | Symbols: | 26S proteasome regulatory subunit, putative | chr2:13880189-13885464 FORWARDhighly similar to ( 761) loc_os08g12820 12008.m26623 protein 26S proteasome non-ATPase regulatory subunit 1, putative, expressed RPN2 RPN1 | BDEG_02138 | Batrachochytrium dendrobatidis 26S proteasome non-ATPase regulatory subunit 1 (929 aa)
BDET_03299	30.1.2	signalling.in sugar and nutrient physiology.pyruvate dehydrogenase kinase	moderately similar to ( 300) AT3G06483 | Symbols: PDK, ATPDHK | PDK (PYRUVATE DEHYDROGENASE KINASE); ATP binding / histidine phosphotransfer kinase/ pyruvate dehydrogenase (acetyl-transferring) kinase | chr3:1990727-1992581 REVERSEmoderately similar to ( 295) loc_os07g44330 12007.m29283 protein protein kinase, mitochondrial precursor, putative, expressed HATPase_c HATPase_c HATPase_c BaeS | BDEG_…
BDET_05280	11.9.4.2	lipid metabolism.lipid degradation.beta-oxidation.acyl CoA DH	moderately similar to ( 248) AT3G51840 | Symbols: ACX4, ATSCX, ATG6 | ACX4 (ACYL-COA OXIDASE 4); acyl-CoA oxidase/ oxidoreductase | chr3:19225653-19229008 REVERSEweakly similar to ( 186) IVD1_SOLTU Isovaleryl-CoA dehydrogenase 1, mitochondrial precursor (EC 1.3.99.10) (IVD 1) - Solanum tuberosum (Potato)moderately similar to ( 246) loc_os05g07090 12005.m27711 protein glutaryl-CoA dehydrogenase, m…
BDET_00926	29.2.1.2.1.20	protein.synthesis.ribosomal protein.eukaryotic.40S subunit.S20	weakly similar to ( 132) AT5G62300 | Symbols: | 40S ribosomal protein S20 (RPS20C) | chr5:25021388-25022235 REVERSEweakly similar to ( 129) RS20_ORYSA 40S ribosomal protein S20 - Oryza sativa (Rice)weakly similar to ( 135) loc_os03g14530 12003.m06893 protein 40S ribosomal protein S20, putative, expressed Ribosomal_S10 RpsJ rps10P rpsJ | BDEG_00922 | Batrachochytrium dendrobatidis hypothetical pro…
BDET_01194	20.2.1	stress.abiotic.heat	weakly similar to ( 156) AT3G11450 | Symbols: | DNAJ heat shock N-terminal domain-containing protein / cell division protein-related | chr3:3605459-3607477 REVERSEvery weakly similar to (55.5) DNJH_CUCSA DnaJ protein homolog (DNAJ-1) - Cucumis sativus (Cucumber)very weakly similar to (59.7) loc_os05g03630 12005.m04897 protein dnaJ homolog subfamily B member 13, putative, expressed ZUO1 DnaJ DnaJ …
BDET_00308	35.2	not assigned.unknown	DUF757 | BDEG_00306 | Batrachochytrium dendrobatidis hypothetical protein similar to cytoplasm protein (145 aa)
BDET_07095	27.4	RNA.RNA binding	weakly similar to ( 118) AT1G51510 | Symbols: Y14 | Y14; RNA binding / protein binding | chr1:19103072-19104753 REVERSEweakly similar to ( 125) loc_os05g04850 12005.m083613 protein RNA-binding protein 8A, putative, expressed COG0724 RRM_1 RRM | BDEG_07076 | Batrachochytrium dendrobatidis hypothetical protein similar to RNA binding motif protein 8 (179 aa)
BDET_03060	31.2	cell.division	CDC_Septin Septin CDC3 | BDEG_03052 | Batrachochytrium dendrobatidis conserved hypothetical protein (363 aa)
BDET_03419	21.5	redox.peroxiredoxin	weakly similar to ( 133) AT3G52960 | Symbols: | peroxiredoxin type 2, putative | chr3:19639699-19640403 FORWARDweakly similar to ( 135) loc_os06g42000 12006.m08732 protein peroxiredoxin-5, mitochondrial precursor, putative, expressed PRX5_like AHP1 Redoxin PRX_family AhpC AhpC-TSA PRX_1cys | BDEG_03411 | Batrachochytrium dendrobatidis hypothetical protein similar to AhpC/TSA family protein (165 a…
BDET_00028	29.1.30	protein.aa activation.pseudouridylate synthase	very weakly similar to (82.4) AT1G20370 | Symbols: | tRNA pseudouridine synthase family protein | chr1:7051846-7053588 REVERSEvery weakly similar to (70.5) loc_os02g44810 12002.m09521 protein tRNA pseudouridine synthase family protein, expressed PseudoU_synth_PUS1_PUS2 PseudoU_synth_TruA_like TruA truA PseudoU_synth_EcTruA | BDEG_00028 | Batrachochytrium dendrobatidis hypothetical protein (496 aa)
BDET_04676	17.1.1	hormone metabolism.abscisic acid.synthesis-degradation	nearly identical (1075) AT4G34890 | Symbols: ATXDH1, XDH1 | XDH1 (XANTHINE DEHYDROGENASE 1); xanthine dehydrogenase | chr4:16618736-16624983 REVERSEhighly similar to ( 571) ALDO1_ORYSA Probable aldehyde oxidase 1 (EC 1.2.3.1) (AO-1) - Oryza sativa (Rice)nearly identical (1095) loc_os03g31550 12003.m34889 protein xanthine dehydrogenase/oxidase, putative, expressed XdhB Ald_Xan_dh_C2 XdhA CoxL PRK0…
BDET_01397	13.1.1.3.11	amino acid metabolism.synthesis.central amino acid metabolism.alanine.alanine-glyoxylate aminotransferase	weakly similar to ( 134) AT2G13360 | Symbols: AGT, AGT1 | AGT (ALANINE:GLYOXYLATE AMINOTRANSFERASE); alanine-glyoxylate transaminase/ serine-glyoxylate transaminase/ serine-pyruvate transaminase | chr2:5539417-5540902 REVERSEweakly similar to ( 140) loc_os08g39300 12008.m26853 protein serine--glyoxylate aminotransferase, putative, expressed COG0075 Aminotran_5 PRK03080 csdA SerC | BDEG_01393 | Ba…
BDET_07141	29.5.11.20	protein.degradation.ubiquitin.proteasom	weakly similar to ( 184) AT4G14800 | Symbols: PBD2 | PBD2 (20S PROTEASOME BETA SUBUNIT 2); peptidase/ threonine-type endopeptidase | chr4:8500398-8502058 FORWARDweakly similar to ( 184) PSB2_ORYSA Proteasome subunit beta type 2 (EC 3.4.25.1) (20S proteasome alpha subunit D) (20S proteasome subunit beta-4) - Oryza sativa (Rice)weakly similar to ( 184) loc_os03g48930 12003.m09894 protein proteasome…
BDET_01726	35.2	not assigned.unknown	very weakly similar to (69.3) AT4G32930 | Symbols: | unknown protein | chr4:15898878-15900185 FORWARDvery weakly similar to (58.9) loc_os01g38480 12001.m150633 protein expressed protein DUF866 | BDEG_01722 | Batrachochytrium dendrobatidis predicted protein (109 aa)
BDET_08593	11.5.2	lipid metabolism.glyceral metabolism.Glycerol-3-phosphate dehydrogenase (NAD+)	weakly similar to ( 186) AT2G40690 | Symbols: GLY1, SFD1 | GLY1; glycerol-3-phosphate dehydrogenase (NAD+) | chr2:16974107-16976241 FORWARDweakly similar to ( 145) loc_os07g12640 12007.m05716 protein glycerol-3-phosphate dehydrogenase, putative, expressed gpsA GpsA PRK12439 NAD_Gly3P_dh_C NAD_Gly3P_dh_N | BDEG_08568 | Batrachochytrium dendrobatidis glycerol-3-phosphate dehydrogenase (351 aa)
BDET_02109	29.2.1.2.1.16	protein.synthesis.ribosomal protein.eukaryotic.40S subunit.S16	moderately similar to ( 221) AT2G09990 | Symbols: | 40S ribosomal protein S16 (RPS16A) | chr2:3781442-3781882 FORWARDmoderately similar to ( 212) RS16_GOSHI 40S ribosomal protein S16 - Gossypium hirsutum (Upland cotton)weakly similar to ( 199) loc_os12g03090 12012.m04307 protein 40S ribosomal protein S16, putative, expressed rps9p Ribosomal_S9 RpsI rpsI rps9 | BDEG_02105 | Batrachochytrium dendro…
