# Supplementary material for: Quantitative Proteomics of an Amphibian Pathogen, Batrachochytrium dendrobatidis, following Exposure to Thyroid Hormone
Source: PLoS One. 2015 Jun 5;10(6):e0123637. doi: 10.1371/journal.pone.0123637 (PMC4457425; doi:10.1371/journal.pone.0123637)
Supplement: S3 Table — The identified proteins were classified according to the previously defined Mapman functional categories by using the online Mapman-Mercator annotation tool. (XLSX) [file pone.0123637.s003.xlsx]

## Sheet: Mapman functional categories
Table S3 Mapman functional categories and % for Bd proteins identified
Mapman functional category	%
PS	1.2
major carbohydrate metabolism	0.41
minor carbohydrate metabolism	0.61
glycolysis	1.02
fermentation	0.61
gluconeogenesis/glyoxylate cycle	0.61
OPP	0.61
TCA/org transformation	2.65
mitochondrial electron transport/ATP synthesis	1.22
cell wall	0.82
lipid metabolism	1.94
N-metabolism	0.51
amino acid metabolism	6.42
metal handling	0.1
secondary metabolism	1.53
hormone metabolism	0.71
Co-factor and vitamine metabolism	0.82
tetrapyrrole synthesis	0.51
stress	1.63
redox	2.75
polyamine metabolism	0.1
nucleotide metabolism	3.36
biodegration of xenobiotics	0.1
C1 metabolism	0.82
miscellaneous	3.06
RNA	3.77
DNA	1.53
protein	27.12
signalling	2.96
cell	5.4
development	1.22
transport	2.34
not assigned	21.61
